# Supplementary material for: ERG and c-MYC regulate a critical gene network in BCR::ABL1-driven B cell acute lymphoblastic leukemia
Source: Sci Adv. 2024 Mar 8;10(10):eadj8803. doi: 10.1126/sciadv.adj8803 (PMC10923517; doi:10.1126/sciadv.adj8803)
Supplement: Supplementary file 2 — Tables S1 to S3 [file sciadv.adj8803_tables_s1_to_s3.zip]

Archive with 3 entries (3 files):
- adj8803_Table S1.xlsx
- adj8803_Table S2.xlsx
- adj8803_Table S3.xlsx
