# Supplementary material for: ERG and c-MYC regulate a critical gene network in BCR::ABL1-driven B cell acute lymphoblastic leukemia
Source: Sci Adv. 2024 Mar 8;10(10):eadj8803. doi: 10.1126/sciadv.adj8803 (PMC10923517; doi:10.1126/sciadv.adj8803)
Supplement: Supplementary file 2 — Tables S1 to S3 [file sciadv.adj8803_tables_s1_to_s3.zip › adj8803_Table S1.xlsx]

## Sheet: P190 leukaemia vs preB cells
GeneID	Length	Symbol	logFC	AveExpr	t	P.Value	adj.P.Val	B
P190	8890	NA	10.9275	4.76399	25.5559	3.13382e-18	1.10615e-15	31.8647
104174	3756	Gldc	10.3061	1.47608	13.2201	3.7939e-12	5.82921e-11	17.7204
170643	7287	Kirrel	9.67562	2.06558	15.5985	1.26951e-13	3.34271e-12	21.188
240916	1879	Vsig8	9.36139	4.99309	24.542	7.6183e-18	2.11691e-15	30.9843
13839	7789	Epha5	9.27228	2.02422	16.3528	4.72627e-14	1.46964e-12	22.1936
16878	4040	Lif	8.97339	1.08431	16.8488	2.52014e-14	8.80027e-13	22.8328
497113	579	Rnase11	8.90888	2.3938	16.5068	3.88147e-14	1.25186e-12	22.3939
21676	9962	Tead1	8.61628	3.63414	23.8669	1.40297e-17	3.45713e-15	30.3773
217071	581	Gm525	8.56699	5.96294	47.2395	3.56473e-24	4.65553e-20	44.8046
14677	3193	Gnai1	8.49589	1.67131	10.2674	5.32555e-10	4.15482e-09	12.6576
497106	438	Rnase12	8.19236	6.64688	38.1744	4.24321e-22	1.84721e-18	40.4548
241639	5255	Fermt1	8.16755	0.912779	10.0816	7.5044e-10	5.62937e-09	12.3062
12166	5332	Bmpr1a	8.08188	1.10051	12.8672	6.54292e-12	9.29821e-11	17.163
22354	4902	Vipr1	8.03478	1.27779	22.5933	4.6431e-17	7.67582e-15	29.1835
71995	3378	Erv3	7.93041	-0.0437489	13.55	2.30317e-12	3.8762e-11	18.2306
22152	1723	Tubb3	7.91773	2.79573	16.6687	3.16086e-14	1.05848e-12	22.6026
241568	3475	Lrrc4c	7.91498	0.761181	13.4958	2.49844e-12	4.14081e-11	18.1474
12038	6209	Bche	7.74678	0.200797	23.4047	2.15112e-17	4.36028e-15	29.9516
212539	1215	Gm266	7.74619	0.668362	19.4153	1.23234e-15	9.1968e-14	25.8893
233107	2413	Kctd15	7.66016	0.585669	12.0665	2.35294e-11	2.76096e-10	15.8532
75862	774	4930572O13Rik	7.64891	2.31096	21.6949	1.12177e-16	1.39526e-14	28.3004
107573	518	Tcrg-C1	7.43624	1.13478	18.8786	2.24737e-15	1.453e-13	25.2824
235472	8764	Prtg	7.33861	0.0835283	19.9001	7.25302e-16	6.03341e-14	26.4239
16531	7827	Kcnma1	7.30556	0.394054	17.0428	1.97929e-14	7.38558e-13	23.0781
70423	3605	Tspan15	7.1836	2.18987	16.7131	2.98876e-14	1.01649e-12	22.6595
210027	2784	Slc35f3	7.1759	2.22904	32.5369	1.49974e-20	3.26443e-17	37.0775
22066	4992	Trpc4	7.15466	0.431435	12.2462	1.75595e-11	2.15533e-10	16.1528
70445	2563	Cd248	7.13858	0.794017	16.8567	2.49552e-14	8.73766e-13	22.8428
17930	4953	Myom2	7.13582	2.85312	28.0049	4.17261e-19	2.17977e-16	33.85
109205	4980	Sobp	7.10741	0.0418039	21.0988	2.05196e-16	2.26754e-14	27.6944
14924	9757	Magi1	7.1058	4.04314	23.5655	1.85218e-17	4.17061e-15	30.1007
93892	2712	Pcdhb21	7.09746	0.00341847	18.4979	3.47341e-15	1.98588e-13	24.8421
118454	2254	Gjc2	7.07346	1.48708	10.785	2.09231e-10	1.83025e-09	13.6149
209195	3743	Clic6	7.0705	2.42007	20.0927	5.89408e-16	5.20113e-14	26.633
101320	2073	Dyrk4	7.05932	2.93724	17.394	1.28559e-14	5.29648e-13	23.5161
22781	3580	Ikzf4	7.01251	-0.663141	10.4726	3.66371e-10	2.9849e-09	13.0409
70989	3068	Jhy	6.95262	1.79307	12.5094	1.15031e-11	1.48743e-10	16.5857
109676	7547	Ank2	6.87396	0.886688	9.741	1.42267e-09	1e-08	11.6508
23984	7717	Pde10a	6.85609	1.91238	16.235	5.50132e-14	1.66313e-12	22.0392
14800	7749	Gria2	6.83709	3.7883	16.5249	3.79324e-14	1.22927e-12	22.4172
75723	8951	Amotl1	6.82862	5.32466	28.502	2.82834e-19	1.71759e-16	34.2306
19128	3270	Pros1	6.80226	2.41788	31.7342	2.61364e-20	4.87631e-17	36.5431
14425	3684	Galnt3	6.78833	3.60256	20.9486	2.39501e-16	2.58503e-14	27.5391
219257	5237	Pcdh20	6.71384	-0.604004	15.6738	1.14828e-13	3.06053e-12	21.2902
108079	8201	Prkaa2	6.68481	4.42031	34.7859	3.38394e-21	8.83885e-18	38.4995
12919	1681	Crhbp	6.66506	6.0231	30.7586	5.22892e-20	6.18283e-17	35.8732
329421	6256	Myo3b	6.60354	0.794061	17.079	1.89245e-14	7.16387e-13	23.1237
93670	1248	Tac4	6.58849	1.70194	14.4629	6.07458e-13	1.25133e-11	19.5918
80837	2358	Rhoj	6.54982	2.53189	13.013	5.2165e-12	7.65478e-11	17.3947
24066	4590	Spry4	6.52801	1.72276	27.8411	4.74975e-19	2.29747e-16	33.723
12557	3462	Cdh17	6.51915	2.28864	21.601	1.2325e-16	1.50434e-14	28.206
71830	2139	Pdilt	6.50095	-0.65357	19.1995	1.56636e-15	1.08236e-13	25.6471
104001	3710	Rtn1	6.46876	-0.42372	8.04651	4.26544e-08	1.99952e-07	8.16918
19142	2607	Prss12	6.46569	4.67049	20.5822	3.50723e-16	3.55073e-14	27.1556
328401	1187	Rnase9	6.45533	2.24753	17.3851	1.29968e-14	5.33766e-13	23.5051
18073	6046	Nid1	6.43805	3.29895	19.371	1.29425e-15	9.49603e-14	25.8398
20408	1426	Sh3gl3	6.41477	0.504143	8.72947	1.03564e-08	5.70453e-08	9.61761
27226	1915	Pla2g7	6.39134	3.39988	12.5948	1.00426e-11	1.32883e-10	16.7246
105298	2387	Epdr1	6.35527	2.2595	19.5115	1.10822e-15	8.51372e-14	25.9964
74901	6973	Kbtbd11	6.279	5.26921	25.0384	4.91081e-18	1.56427e-15	31.42
545370	18316	Hmcn1	6.19237	2.64075	23.9784	1.26706e-17	3.30955e-15	30.4787
211712	5525	Pcdh9	6.14438	5.30815	22.2508	6.47432e-17	9.83108e-15	28.8509
80910	1551	Gpr84	6.14426	0.211537	14.602	4.98808e-13	1.06271e-11	19.793
13636	1642	Efna1	6.13796	0.775072	9.0361	5.59599e-09	3.30247e-08	10.2479
94180	2775	Acsbg1	6.12419	0.756996	12.2683	1.69418e-11	2.0913e-10	16.1894
18612	2336	Etv4	6.11838	0.389718	11.4261	6.85996e-11	6.99146e-10	14.7574
11571	1416	Crisp1	6.07958	-0.882247	16.9363	2.25934e-14	8.1816e-13	22.9437
320072	1652	A830019L24Rik	6.06495	-0.739069	13.634	2.0312e-12	3.49967e-11	18.359
14853	2494	Gspt2	6.06157	0.315983	8.61566	1.30556e-08	6.9765e-08	9.38051
12826	6615	Col4a1	6.0066	0.863344	6.40743	1.63947e-06	5.31039e-06	4.4467
72058	2278	Igsf5	6.00267	0.193334	14.4283	6.38144e-13	1.29614e-11	19.5416
229900	5552	Gbp7	5.99379	7.03821	36.8046	9.60549e-22	3.13619e-18	39.6895
100340	1925	Smpdl3b	5.95988	0.737847	10.7975	2.04646e-10	1.79494e-09	13.6376
14955	2615	H19	5.95005	-1.03184	9.30629	3.28602e-09	2.06324e-08	10.7932
73707	3889	Gucy2g	5.9385	-0.0685798	7.41919	1.65353e-07	6.72743e-07	6.78458
18584	2683	Pde8a	5.93419	5.21934	39.5144	1.96039e-22	1.28013e-18	41.1727
23966	10633	Tenm4	5.93411	0.0414868	17.0967	1.85154e-14	7.07049e-13	23.1459
11298	1455	Aanat	5.93321	0.564133	10.9486	1.56751e-10	1.42066e-09	13.9108
58217	3006	Trem1	5.92086	2.9402	23.7404	1.5759e-17	3.61707e-15	30.2616
234788	2623	Slc38a8	5.89477	-1.16797	18.6497	2.91717e-15	1.71614e-13	25.0186
77596	3504	Adgrf1	5.86131	2.21133	12.8903	6.31148e-12	9.02524e-11	17.1998
16493	3005	Kcna5	5.85542	2.71084	18.1641	5.12184e-15	2.61294e-13	24.4489
244882	2225	Tnfaip8l3	5.85054	-0.444693	9.54488	2.06945e-09	1.37893e-08	11.2669
107526	1810	Gimap4	5.83956	6.5981	30.0008	9.0933e-20	7.91724e-17	35.3365
16449	5493	Jag1	5.82413	0.115456	19.2079	1.55169e-15	1.07973e-13	25.6566
268663	4127	Cdhr2	5.82147	1.63708	11.2982	8.53877e-11	8.40998e-10	14.5331
235300	3500	Tmem136	5.80494	0.865543	19.2622	1.46061e-15	1.03111e-13	25.7177
13134	5225	Dach1	5.78386	0.538941	7.81943	6.92363e-08	3.092e-07	7.67394
56745	4519	C1qtnf1	5.77858	-0.121318	10.5185	3.37165e-10	2.77816e-09	13.126
67149	2552	Nkain1	5.77307	-0.315593	13.2278	3.7497e-12	5.78854e-11	17.7324
216049	4257	Zfp365	5.74253	1.4899	23.1811	2.65248e-17	4.87907e-15	29.7426
70420	2184	Arpin	5.6997	-0.315719	10.9572	1.54384e-10	1.4031e-09	13.9264
278240	1306	Spin2c	5.6789	-0.908196	13.8208	1.53968e-12	2.76212e-11	18.6421
242050	10084	Igsf10	5.67639	1.74924	14.3824	6.81287e-13	1.36466e-11	19.4748
320363	1892	D030045P18Rik	5.66882	3.43408	19.1719	1.61545e-15	1.1046e-13	25.6159
140781	6054	Myh7	5.64842	-1.5788	18.2963	4.38846e-15	2.3489e-13	24.6054
68725	2578	1110032F04Rik	5.64425	1.97798	18.727	2.67048e-15	1.66046e-13	25.108
70598	4207	Filip1	5.59256	2.17628	19.2915	1.41362e-15	1.00884e-13	25.7507
100045066	3051	Gm17767	5.57764	-0.104823	7.64598	1.00703e-07	4.32343e-07	7.29107
93893	3067	Pcdhb22	5.56628	2.12533	24.6219	7.09432e-18	2.01417e-15	31.0551
54698	1876	Crtam	5.55843	-0.607373	18.1991	4.91579e-15	2.54763e-13	24.4905
245386	3427	Tmem255a	5.49553	5.84943	26.1274	1.92702e-18	7.62635e-16	32.3452
21859	4681	Timp3	5.49429	-0.263017	7.2942	2.17963e-07	8.60517e-07	6.50258
234267	3554	Gpm6a	5.48849	2.55179	15.6704	1.1535e-13	3.06817e-12	21.2856
223254	4857	Farp1	5.46045	3.04998	14.9126	3.23006e-13	7.33644e-12	20.2362
68617	7278	Mtcl1	5.42585	-0.512773	7.20267	2.67177e-07	1.03541e-06	6.29482
71870	1822	Cfap45	5.41508	3.14155	21.91	9.05501e-17	1.21916e-14	28.515
16009	2447	Igfbp3	5.41018	-0.941565	9.85607	1.14437e-09	8.23899e-09	11.8738
70676	2976	Gulp1	5.40879	-1.17637	8.56386	1.4515e-08	7.67162e-08	9.27205
107574	503	Tcrg-C2	5.40437	-0.856418	8.63992	1.24249e-08	6.68323e-08	9.4312
19263	11912	Ptprb	5.40238	-0.917731	8.43365	1.89755e-08	9.73755e-08	8.99779
57342	4450	Parva	5.38844	0.784922	12.5535	1.07232e-11	1.40466e-10	16.6575
379043	1274	Raet1e	5.37376	3.27846	22.3172	6.06771e-17	9.32286e-15	28.9158
56874	1107	Rnf32	5.37102	-1.25265	11.5575	5.48879e-11	5.74388e-10	14.9858
12827	6426	Col4a2	5.36182	0.668656	7.66097	9.74787e-08	4.19878e-07	7.32433
14254	6280	Flt1	5.35392	-0.820753	11.4398	6.70233e-11	6.84917e-10	14.7812
21912	1774	Tspan7	5.32782	0.00468169	7.69775	9.00108e-08	3.91195e-07	7.40577
56177	3428	Olfm1	5.3244	0.754463	10.6306	2.75565e-10	2.32752e-09	13.3327
209645	3837	Bend7	5.3046	0.109855	8.31253	2.43959e-08	1.217e-07	8.74069
103710	3059	Slc35e4	5.28545	0.407291	11.2826	8.77134e-11	8.59367e-10	14.5056
239606	6541	Slc2a13	5.27787	0.285087	8.67077	1.16679e-08	6.3151e-08	9.49554
69202	1155	Ptms	5.26623	5.61343	19.788	8.19014e-16	6.60481e-14	26.3014
76905	1353	Lrg1	5.25628	1.0533	9.68583	1.58006e-09	1.09764e-08	11.5433
29817	1213	Igfbp7	5.22212	0.969381	8.6515	1.2135e-08	6.54078e-08	9.45536
320158	4179	Zmat4	5.22137	-1.19364	7.43174	1.6085e-07	6.56469e-07	6.81277
27053	1927	Asns	5.22134	4.36378	14.5702	5.21721e-13	1.10432e-11	19.7471
21934	5022	Tnfrsf11a	5.20584	0.0080143	11.2272	9.64898e-11	9.35529e-10	14.4079
224792	8535	Adgrf5	5.18385	-0.842466	11.3968	7.2116e-11	7.29539e-10	14.7061
13723	2622	Emb	5.18372	4.2352	16.3794	4.56766e-14	1.43398e-12	22.2284
72293	3222	Nkd2	5.13269	3.69346	28.3312	3.23033e-19	1.83427e-16	34.1006
259277	1322	Klk8	5.12367	2.9423	14.043	1.11169e-12	2.11028e-11	18.9748
56318	5957	Acpp	5.12168	3.32901	18.0588	5.79685e-15	2.90065e-13	24.3236
20200	719	S100a6	5.09997	4.33715	13.3175	3.27066e-12	5.18384e-11	17.8721
67448	3205	Plxdc2	5.09679	2.88397	17.2974	1.44643e-14	5.81241e-13	23.3965
67916	3162	Plpp3	5.07833	4.25803	25.5243	3.22029e-18	1.10676e-15	31.8378
207596	9030	Thsd4	5.06193	0.199982	12.6908	8.6281e-12	1.17378e-10	16.88
22355	3385	Vipr2	5.05528	0.357193	7.08479	3.47837e-07	1.30643e-06	6.02569
107575	517	Tcrg-C3	5.04585	-0.661697	13.4985	2.48817e-12	4.13428e-11	18.1516
57349	1080	Ppbp	5.04446	0.672414	8.53486	1.54046e-08	8.0862e-08	9.21116
54409	872	Ramp2	5.04311	-0.32632	7.79089	7.36185e-08	3.26139e-07	7.61121
12759	1808	Clu	5.02358	0.225914	11.9727	2.74489e-11	3.12813e-10	15.6954
320183	3709	Msrb3	4.98163	2.17361	12.5583	1.06413e-11	1.39533e-10	16.6654
140475	2716	Bsnd	4.95733	-0.615306	9.43086	2.57891e-09	1.67315e-08	11.0414
59095	1792	Fxyd6	4.95367	4.92215	19.3816	1.27916e-15	9.43834e-14	25.8516
71887	1721	Ppm1j	4.93831	0.608242	10.7423	2.25744e-10	1.96001e-09	13.5371
14783	5158	Grb10	4.93248	3.60524	12.0602	2.37766e-11	2.77538e-10	15.8425
70546	2498	Zdhhc2	4.92543	2.42146	16.3651	4.65245e-14	1.4571e-12	22.2097
76574	2151	Mfsd2a	4.92512	-0.525656	12.6518	9.17551e-12	1.23284e-10	16.817
232223	2836	Txnrd3	4.92388	5.67167	29.2773	1.56179e-19	1.19983e-16	34.8102
14167	3287	Fgf12	4.91541	-0.858481	8.03155	4.4028e-08	2.05506e-07	8.13677
57757	2068	Pglyrp2	4.90901	1.27622	16.6031	3.43455e-14	1.13846e-12	22.5182
20668	3531	Sox13	4.89073	1.55926	8.77018	9.5371e-09	5.31149e-08	9.70199
14012	3216	Mpzl2	4.86305	1.38388	7.6113	1.08588e-07	4.62242e-07	7.21406
226841	4190	Vash2	4.85511	0.864954	12.2359	1.78549e-11	2.17727e-10	16.1357
66871	3715	Cpne8	4.85348	-1.92953	6.17254	2.84374e-06	8.75719e-06	3.88705
279653	10295	Pcdh19	4.8507	-1.09408	4.98646	4.99569e-05	0.000120154	0.990042
70417	7514	Megf10	4.84414	2.5393	18.4287	3.76273e-15	2.10005e-13	24.7611
19038	1286	Ppic	4.83318	3.25557	12.5772	1.0327e-11	1.35959e-10	16.696
68553	7439	Col6a4	4.83207	-0.883056	12.0651	2.35852e-11	2.76495e-10	15.8507
243385	3100	Gprin3	4.82223	0.477863	11.5594	5.47078e-11	5.73281e-10	14.9891
19122	2186	Prnp	4.8147	4.33391	16.9917	2.10871e-14	7.79707e-13	23.0138
15893	2075	Ica1	4.8053	1.91771	28.8151	2.22107e-19	1.45036e-16	34.4667
93889	5039	Pcdhb18	4.79667	0.530466	11.2886	8.68073e-11	8.52409e-10	14.5162
52685	2732	Cd300lg	4.78259	-1.33649	9.80029	1.27147e-09	9.03451e-09	11.7659
12405	2201	Cbln2	4.76882	-0.663128	10.8169	1.97742e-10	1.73918e-09	13.6728
73660	1433	Cabp4	4.76434	4.28575	22.9715	3.23364e-17	5.63085e-15	29.5449
12388	5475	Ctnnd1	4.76331	5.65088	30.5282	6.17864e-20	6.20716e-17	35.7115
14238	2366	Foxf2	4.75117	-0.571852	6.54445	1.1926e-06	3.97776e-06	4.77041
22242	2472	Umod	4.73037	1.65092	12.2139	1.85041e-11	2.24386e-10	16.0991
77057	2983	Ston1	4.72537	2.44058	13.3844	2.95522e-12	4.77072e-11	17.9758
14681	7732	Gnao1	4.7189	-0.418885	6.00245	4.25394e-06	1.26351e-05	3.47832
13405	13852	Dmd	4.70408	2.20284	20.2584	4.93785e-16	4.50967e-14	26.8113
320268	5266	B930095G15Rik	4.68942	0.909132	10.2562	5.4357e-10	4.23065e-09	12.6367
170765	1529	Ripply3	4.68569	-1.066	6.28843	2.16539e-06	6.82762e-06	4.16388
76561	2171	Snx7	4.68321	1.01568	11.9793	2.71549e-11	3.10003e-10	15.7064
21943	2235	Tnfsf11	4.67336	0.881983	13.9266	1.31784e-12	2.43783e-11	18.8011
268723	2791	A830039N20Rik	4.65249	-1.65295	10.0664	7.71887e-10	5.77368e-09	12.2773
14221	2427	Fjx1	4.65222	1.96449	13.6316	2.03852e-12	3.50764e-11	18.3554
245631	4810	Pwwp3b	4.64438	2.44717	14.0339	1.12648e-12	2.13523e-11	18.9613
14226	980	Fkbp1b	4.64126	-0.402432	6.11627	3.24789e-06	9.85992e-06	3.75214
12745	2278	Clgn	4.6361	1.37045	13.1211	4.41541e-12	6.63582e-11	17.5652
14706	2968	Gng4	4.63569	0.339863	8.0322	4.39679e-08	2.05299e-07	8.13816
142980	4327	Tlr3	4.62702	0.623443	10.3618	4.48088e-10	3.57922e-09	12.8346
64291	5306	Osbpl1a	4.62673	4.79922	31.0461	4.25334e-20	5.94779e-17	36.073
320974	3475	Lrrn4	4.58318	2.96316	15.7556	1.03003e-13	2.79092e-12	21.4009
12490	2621	Cd34	4.57852	0.692755	17.2302	1.57061e-14	6.25369e-13	23.3129
71319	941	4933439K11Rik	4.55873	2.04815	14.7261	4.1891e-13	9.11827e-12	19.9711
74646	3055	Spsb1	4.55648	1.93252	19.7308	8.71617e-16	6.94105e-14	26.2387
211949	2232	Spsb4	4.55599	3.7281	20.7064	3.07964e-16	3.19207e-14	27.2863
16775	6046	Lama4	4.54188	-0.814449	10.9074	1.68517e-10	1.51677e-09	13.8366
226791	1577	Lyplal1	4.53859	1.73128	21.8033	1.00676e-16	1.30465e-14	28.4088
70779	2182	Prdm5	4.52523	0.831691	11.2206	9.75982e-11	9.44872e-10	14.3962
20447	3885	St6galnac3	4.49629	2.35491	18.4958	3.48213e-15	1.98588e-13	24.8395
12702	2732	Socs3	4.48816	2.70436	16.7649	2.80003e-14	9.59802e-13	22.7258
17912	5042	Myo1b	4.47284	0.299503	11.0029	1.42511e-10	1.31255e-09	14.0084
236915	5012	Arhgef9	4.47258	3.27359	15.7091	1.09555e-13	2.94384e-12	21.3381
545428	6329	Ccdc141	4.47008	2.26384	17.4067	1.26583e-14	5.28169e-13	23.5318
58809	1996	Rnase4	4.45773	5.27799	23.3642	2.23405e-17	4.36028e-15	29.9138
100040447	1827	1700036A12Rik	4.44923	0.63435	9.83814	1.18373e-09	8.48956e-09	11.8392
667705	1268	Gm8773	4.44145	-1.52703	10.5806	3.01464e-10	2.51252e-09	13.2407
78558	3446	Htra3	4.43686	-0.477324	8.34927	2.26008e-08	1.13788e-07	8.81889
18654	1569	Pgf	4.43114	1.28772	11.7726	3.82477e-11	4.1976e-10	15.3557
210789	6641	Tbc1d4	4.42644	4.95176	30.2591	7.51948e-20	7.0146e-17	35.521
13809	4208	Enpep	4.42352	7.9072	29.3454	1.48344e-19	1.19983e-16	34.8604
20692	2299	Sparc	4.41474	0.732756	7.65181	9.94375e-08	4.27329e-07	7.304
100042149	2139	Gm3696	4.40562	-0.164932	8.84449	8.20927e-09	4.63925e-08	9.85549
320554	3512	Tcp11l1	4.40347	-0.929409	7.95428	5.18851e-08	2.37928e-07	7.96886
12700	2161	Cish	4.39118	4.5078	19.6482	9.53879e-16	7.50461e-14	26.1477
114679	872	Selenom	4.3841	3.95926	19.9049	7.21499e-16	6.03341e-14	26.4292
100502854	2295	D030029J20Rik	4.35823	0.937009	12.8493	6.728e-12	9.47872e-11	17.1345
269053	3925	Gpr152	4.35262	2.05593	12.2071	1.87104e-11	2.26677e-10	16.0878
67749	1430	Mgarp	4.35242	-0.802039	9.15942	4.38374e-09	2.65915e-08	10.498
329934	2528	Foxo6	4.3501	-0.796172	8.29359	2.53782e-08	1.25783e-07	8.7003
17082	6967	Il1rl1	4.34806	0.959874	7.17293	2.85514e-07	1.09574e-06	6.2271
16000	7817	Igf1	4.3304	4.05586	8.87156	7.77439e-09	4.41258e-08	9.91122
14782	2672	Gsr	4.32344	4.44255	20.0587	6.11314e-16	5.35823e-14	26.5962
77579	7783	Myh10	4.32002	5.01409	14.7186	4.23366e-13	9.19994e-12	19.9603
21926	1619	Tnf	4.31607	1.62706	11.2091	9.95656e-11	9.6178e-10	14.3757
380701	2377	Slc47a2	4.30892	-0.922964	9.57357	1.95846e-09	1.31707e-08	11.3233
110751	3165	Adam33	4.30093	-1.31067	8.88735	7.53178e-09	4.29273e-08	9.94369
546643	772	Ly6a2	4.29707	0.402726	8.49857	1.65977e-08	8.66368e-08	9.13482
21415	2784	Tcf7l1	4.27824	2.42153	10.4476	3.83302e-10	3.10542e-09	12.9946
104709	3237	Pik3r6	4.27082	3.79985	23.1991	2.60793e-17	4.86565e-15	29.7595
58226	8228	Cacna1h	4.24795	5.04032	13.6907	1.86689e-12	3.24655e-11	18.4452
93891	3397	Pcdhb20	4.24516	0.11802	7.28337	2.23263e-07	8.80113e-07	6.47806
20198	499	S100a4	4.22946	1.85227	12.8225	7.01533e-12	9.75843e-11	17.0917
74711	3121	Ttll9	4.22538	1.91645	14.1117	1.006e-12	1.93496e-11	19.0768
22363	429	Vpreb2	4.22105	7.57126	24.7263	6.46632e-18	1.91932e-15	31.1471
19217	3768	Ptger2	4.21585	0.161069	7.43782	1.58712e-07	6.48553e-07	6.82643
70839	2338	P2ry12	4.18974	1.95471	17.4847	1.1515e-14	4.86686e-13	23.6279
67792	5804	Rgs8	4.17364	1.93394	12.5322	1.10932e-11	1.44444e-10	16.6228
226610	4986	Fam78b	4.15464	0.675812	15.3419	1.79303e-13	4.47744e-12	20.8363
14163	3516	Fgd1	4.15093	0.177517	9.16112	4.36905e-09	2.65282e-08	10.5014
22401	7784	Zmat3	4.14123	4.31038	17.5374	1.08019e-14	4.65588e-13	23.6927
17869	2399	Myc	4.12648	6.72696	27.8438	4.73981e-19	2.29747e-16	33.7251
207592	6988	Tbc1d16	4.12178	1.65454	11.7999	3.65444e-11	4.0344e-10	15.4023
11770	642	Fabp4	4.12079	0.24247	5.55329	1.25019e-05	3.35955e-05	2.3866
13805	3572	Eng	4.11142	5.86413	23.8364	1.44275e-17	3.48931e-15	30.3495
18484	4103	Pam	4.09808	2.52365	12.8505	6.71566e-12	9.47871e-11	17.1363
14064	2464	F2rl2	4.09657	-0.546596	6.75543	7.33916e-07	2.56625e-06	5.26467
77619	724	Prelid2	4.09601	3.01215	18.8452	2.3341e-15	1.47977e-13	25.2441
16832	1290	Ldhb	4.09476	-0.290887	6.93522	4.8739e-07	1.7706e-06	5.68175
93709	4537	Pcdhga1	4.09269	0.336988	8.7329	1.02848e-08	5.66989e-08	9.62471
14786	2397	Grb7	4.08232	5.28875	30.9507	4.55421e-20	5.94779e-17	36.0069
22635	16481	Zan	4.07257	0.924125	8.65368	1.20814e-08	6.51457e-08	9.4599
71310	5848	Tbc1d9	4.06233	2.2572	13.0346	5.04534e-12	7.43704e-11	17.4288
621603	2161	Aldh3b2	4.05511	-0.693894	9.705	1.52342e-09	1.06281e-08	11.5807
18131	7943	Notch3	4.05449	-0.0503382	7.93619	5.39251e-08	2.46677e-07	7.92943
237091	1774	Lhfpl1	4.05183	0.0487283	6.53288	1.22499e-06	4.07393e-06	4.74314
76459	3716	Car12	4.05	1.71066	15.1864	2.21561e-13	5.33871e-12	20.6206
214523	2267	Tmprss4	4.04648	-0.675006	12.8225	7.0162e-12	9.75843e-11	17.0915
216233	2698	Socs2	4.04335	6.91199	29.0868	1.80465e-19	1.24046e-16	34.6693
320398	4050	Lrig3	4.0427	0.503724	6.36531	1.80879e-06	5.80271e-06	4.34677
192187	7995	Stab1	4.04211	0.164229	5.89537	5.49034e-06	1.59355e-05	3.2196
18671	4977	Abcb1a	4.03668	0.863818	16.1498	6.14298e-14	1.80692e-12	21.927
51800	1432	Bok	4.03562	3.0907	18.8552	2.30769e-15	1.47017e-13	25.2556
111173	9787	Erc1	4.03194	6.28728	18.1796	5.0297e-15	2.58614e-13	24.4673
70945	4636	Mmrn1	4.0288	5.67627	17.3544	1.34925e-14	5.47242e-13	23.4671
110083	10638	Dnah12	4.02822	0.331402	13.4193	2.80368e-12	4.55888e-11	18.0296
11572	1387	Crisp3	4.02207	-0.436863	8.76361	9.66454e-09	5.36873e-08	9.6884
100861633	596	NA	4.02108	3.72958	18.6514	2.91154e-15	1.71614e-13	25.0206
214579	5647	Aldh5a1	4.01583	-0.594956	6.89271	5.36723e-07	1.93475e-06	5.58348
11727	1275	Ang	4.01275	2.06298	13.5991	2.13984e-12	3.64834e-11	18.3058
228071	8900	Sestd1	4.01268	3.43183	21.205	1.84048e-16	2.09161e-14	27.8036
217874	761	Rd3l	4.01093	3.70852	9.70694	1.51783e-09	1.06005e-08	11.5845
13025	1147	Ctla2b	4.00622	-0.286222	10.5578	3.14097e-10	2.60451e-09	13.1986
19212	3620	Pter	4.00422	1.883	22.9896	3.17868e-17	5.60994e-15	29.562
100502670	4427	Gm16010	4.00312	-0.198592	7.86446	6.2861e-08	2.83385e-07	7.77268
72395	3543	2610028E06Rik	3.97915	-1.03044	6.68892	8.54775e-07	2.9416e-06	5.10942
102871	3738	Radx	3.97718	-1.13901	4.16519	0.000381468	0.000776129	-1.04119
195727	5830	Nhs	3.96857	-0.59884	10.3184	4.8503e-10	3.82749e-09	12.7534
319710	4662	Frmd6	3.96629	5.68728	24.1634	1.07089e-17	2.85426e-15	30.646
98970	4751	Fibcd1	3.96524	-0.728265	8.9563	6.56053e-09	3.80633e-08	10.0851
67477	3249	Abhd15	3.96096	2.7617	17.0901	1.86665e-14	7.08677e-13	23.1376
11477	3298	Acvr1	3.9591	2.7293	20.8926	2.53782e-16	2.71671e-14	27.4809
16196	2475	Il7	3.94924	0.324969	13.5031	2.47114e-12	4.11646e-11	18.1587
17240	1721	Mdfi	3.94842	0.020407	5.18871	3.03938e-05	7.58974e-05	1.49007
12258	1820	Serping1	3.94329	-0.265306	6.62028	1.001e-06	3.39385e-06	4.94864
71670	1505	Acy3	3.9424	3.78127	13.4657	2.61388e-12	4.29941e-11	18.1013
192166	4558	Sardh	3.94119	-1.45242	4.66413	0.000110763	0.000250141	0.191423
235584	3213	Dusp7	3.92242	5.92918	21.2044	1.84177e-16	2.09161e-14	27.8029
100502869	2500	Gm19422	3.92211	-0.764167	8.87195	7.7684e-09	4.4111e-08	9.91201
218121	2881	Mboat1	3.91053	0.135285	8.2092	3.02745e-08	1.47038e-07	8.51982
66425	1575	Pcp4l1	3.90897	5.41186	19.2064	1.55428e-15	1.07973e-13	25.6549
171171	1770	Ntng2	3.90141	3.31565	16.5758	3.55531e-14	1.17254e-12	22.4831
72709	2428	C1qtnf6	3.89604	1.81728	10.4817	3.60385e-10	2.93797e-09	13.0578
14368	4140	Fzd6	3.8916	4.14241	15.4047	1.64701e-13	4.16054e-12	20.9228
228357	9407	Lrp4	3.88255	2.16885	9.63711	1.73404e-09	1.18568e-08	11.448
19296	3074	Pvt1	3.8817	3.00707	22.006	8.23473e-17	1.1564e-14	28.6101
73895	2282	4930431P03Rik	3.87192	-1.52023	6.44631	1.49757e-06	4.90304e-06	4.53876
80281	5000	Cttnbp2nl	3.86435	-0.584039	6.86682	5.69251e-07	2.03906e-06	5.52352
54648	3641	Ccdc120	3.84485	1.33632	14.4267	6.39579e-13	1.29704e-11	19.5393
21410	2741	Hnf1b	3.84104	0.957109	9.04464	5.50179e-09	3.2557e-08	10.2653
239133	1332	Dleu7	3.83951	0.596992	14.0524	1.0966e-12	2.08465e-11	18.9888
64931	1841	Izumo1r	3.83806	1.88813	12.2699	1.68993e-11	2.08803e-10	16.192
57442	1718	Kcne3	3.81931	-1.51495	7.32789	2.0228e-07	8.05056e-07	6.57879
217882	6640	Cep170b	3.81244	5.00125	19.8556	7.61062e-16	6.2908e-14	26.3754
71583	2159	9130008F23Rik	3.80077	0.753028	11.9872	2.68047e-11	3.06336e-10	15.7197
69065	1569	Chac1	3.79981	0.429758	10.4618	3.73587e-10	3.03423e-09	13.0209
14062	3296	F2r	3.78948	0.402384	7.62528	1.05337e-07	4.49671e-07	7.24511
93888	3270	Pcdhb17	3.78559	1.52105	12.0628	2.3674e-11	2.77045e-10	15.8469
27280	1467	Phlda3	3.7738	2.66015	13.6646	1.94085e-12	3.3662e-11	18.4055
17748	542	Mt1	3.77328	3.50095	12.0151	2.5602e-11	2.95373e-10	15.7667
11647	2516	Alpl	3.77269	6.3977	20.3383	4.53611e-16	4.23154e-14	26.8967
68304	3644	Poglut3	3.76679	2.06828	17.6857	9.0354e-15	4.08313e-13	23.8738
56707	7134	Zfp111	3.76449	1.40003	12.004	2.60732e-11	2.9975e-10	15.748
59126	3272	Nek6	3.75926	2.65015	17.9936	6.2606e-15	3.08541e-13	24.2456
68481	2356	Mpzl1	3.75571	2.63927	21.5211	1.33559e-16	1.61508e-14	28.1254
21846	3879	Tie1	3.75163	-0.378827	7.88741	5.98467e-08	2.71294e-07	7.82291
73332	2536	Ccdc30	3.75067	0.162952	11.1445	1.11336e-10	1.05797e-09	14.2613
107767	3588	Scamp1	3.74679	1.51399	9.38795	2.80279e-09	1.80052e-08	10.9561
20308	3008	Ccl9	3.74551	0.673106	6.01288	4.14986e-06	1.23484e-05	3.50345
74050	3272	4921525O09Rik	3.74001	4.67375	20.7898	2.82344e-16	2.95838e-14	27.3737
72543	4995	Mvb12b	3.7397	4.33862	19.1135	1.72443e-15	1.16088e-13	25.55
70918	2552	Nsun7	3.73421	-1.29321	6.05751	3.73269e-06	1.12041e-05	3.61093
667794	570	Gm8817	3.73088	-0.802521	9.81752	1.23073e-09	8.78327e-09	11.7993
11482	3625	Acvrl1	3.72857	-0.341617	7.28277	2.23559e-07	8.8075e-07	6.4767
105651	1852	Ppp1r3e	3.71255	1.29272	16.2913	5.11553e-14	1.56013e-12	22.1132
12578	1136	Cdkn2a	3.71117	2.37339	10.7261	2.32356e-10	2.01098e-09	13.5075
11421	5102	Ace	3.70079	0.105962	5.71173	8.52789e-06	2.37472e-05	2.77356
12444	5772	Ccnd2	3.69942	7.31504	28.4727	2.89334e-19	1.71759e-16	34.2084
68166	5083	Spire1	3.6947	2.51784	10.0277	8.29612e-10	6.14911e-09	12.2034
13371	5815	Dio2	3.68746	2.99586	16.9747	2.15377e-14	7.9012e-13	22.9923
93887	5271	Pcdhb16	3.68615	1.54268	10.042	8.07867e-10	6.00497e-09	12.2306
233079	2826	Ffar2	3.67625	0.264607	12.2388	1.77705e-11	2.16899e-10	16.1405
14873	1163	Gsto1	3.67303	5.39976	31.0634	4.20107e-20	5.94779e-17	36.0849
641361	730	Pinlyp	3.66802	2.14133	9.7567	1.3809e-09	9.73263e-09	11.6813
242377	5578	Pm20d2	3.6588	-1.127	6.68215	8.68176e-07	2.98378e-06	5.09358
93890	4714	Pcdhb19	3.64587	-0.447097	8.11454	3.69417e-08	1.75951e-07	8.31623
52187	5047	Rragd	3.64471	5.67165	28.2308	3.49401e-19	1.90132e-16	34.0238
19250	10746	Ptpn14	3.63785	2.18008	4.5257	0.000156079	0.000340811	-0.151463
26897	1559	Acot1	3.63558	3.59214	17.191	1.64827e-14	6.50345e-13	23.2639
330812	9685	Rnf150	3.63087	1.89754	11.7578	3.92057e-11	4.27765e-10	15.3304
226830	1605	Smyd2	3.62992	4.3809	26.9287	9.90753e-19	4.31308e-16	33.0009
100048701	1006	AI847159	3.62947	-0.107087	12.2818	1.65753e-11	2.05188e-10	16.2118
76976	1540	Arxes2	3.62724	0.310967	8.91199	7.1687e-09	4.11097e-08	9.99428
13518	23242	Dst	3.62507	5.45768	13.3016	3.35102e-12	5.26646e-11	17.8473
20351	3449	Sema4a	3.62204	2.85183	12.5136	1.14254e-11	1.47885e-10	16.5926
12035	8102	Bcat1	3.61654	6.71515	29.1903	1.66813e-19	1.21032e-16	34.746
235431	3610	Coro2b	3.61617	1.96643	12.5059	1.15675e-11	1.4928e-10	16.58
18160	4065	Npr1	3.59975	0.854197	7.35778	1.89342e-07	7.57834e-07	6.64626
94190	3932	Ophn1	3.59696	0.366109	8.852	8.08614e-09	4.57958e-08	9.87096
12145	2615	Cxcr5	3.58605	5.10727	16.9392	2.25123e-14	8.1816e-13	22.9474
16992	1383	Lta	3.57062	1.00662	6.94453	4.7723e-07	1.74047e-06	5.70322
238725	2146	Gpr150	3.55916	0.700222	11.0114	1.40404e-10	1.29405e-09	14.0236
627191	2499	Syndig1l	3.54752	3.40287	14.482	5.91169e-13	1.21969e-11	19.6196
76566	3512	Rflnb	3.54622	3.99878	14.5565	5.3192e-13	1.12409e-11	19.7274
100502928	1138	9430032J07Rik	3.54224	1.67591	11.5228	5.82114e-11	6.0577e-10	14.9255
21825	5802	Thbs1	3.53964	1.63593	6.32336	1.99521e-06	6.33692e-06	4.24706
106952	5499	Arap3	3.5314	2.69184	14.9058	3.26079e-13	7.3678e-12	20.2266
19260	2728	Ptpn22	3.52356	4.08833	11.8328	3.46031e-11	3.84938e-10	15.4582
16534	2037	Kcnn4	3.52271	5.70795	21.0921	2.06613e-16	2.26754e-14	27.6875
319924	6632	Apba1	3.52191	2.76361	11.4536	6.54659e-11	6.71102e-10	14.8052
17000	2092	Ltbr	3.51282	0.343498	7.11998	3.21428e-07	1.21646e-06	6.10623
80876	627	Ifitm2	3.51235	5.69399	27.5458	6.0108e-19	2.80361e-16	33.492
74691	4809	Tdrd9	3.50982	-1.11544	6.83997	6.05114e-07	2.15746e-06	5.46126
171167	4546	Fut10	3.50818	3.25903	18.4452	3.6916e-15	2.07812e-13	24.7804
73516	1931	1700086O06Rik	3.5056	2.73016	20.4224	4.14965e-16	3.9558e-14	26.9863
268857	4080	Nlrc3	3.50363	4.02007	14.876	3.39847e-13	7.63925e-12	20.1844
27260	1551	Plek2	3.50051	-0.336447	4.53744	0.000151603	0.000331982	-0.122405
225207	6152	Zfp521	3.49894	3.00693	15.1926	2.19694e-13	5.30353e-12	20.6292
271849	4820	Shc4	3.49243	1.43454	14.488	5.86155e-13	1.21318e-11	19.6283
50884	3387	Nckap1	3.48716	0.0363848	6.42516	1.57315e-06	5.12233e-06	4.48869
20720	2055	Serpine2	3.48459	0.139942	7.02699	3.96135e-07	1.47142e-06	5.8931
94185	3626	Tnfrsf21	3.48344	4.84011	22.4117	5.53502e-17	8.60563e-15	29.0078
17161	4161	Maoa	3.48087	3.51926	17.216	1.59842e-14	6.3451e-13	23.2951
14412	2150	Slc6a13	3.47902	0.743374	14.436	6.31207e-13	1.28605e-11	19.5527
71943	2093	Tom1l1	3.47639	2.40931	9.67829	1.60294e-09	1.10999e-08	11.5286
56744	588	Pf4	3.47438	0.629409	4.73265	9.34846e-05	0.000213782	0.361236
74754	4028	Dhcr24	3.47384	5.08373	23.897	1.36487e-17	3.44189e-15	30.4047
56508	7896	Rapgef4	3.43664	0.576029	5.81281	6.68951e-06	1.90089e-05	3.01942
74410	3177	Ttll11	3.42812	4.61887	20.3411	4.52245e-16	4.23154e-14	26.8997
19041	6277	Ppl	3.42721	0.85546	6.99905	4.21899e-07	1.55826e-06	5.82885
11658	4959	Alcam	3.42451	3.3326	8.53775	1.53135e-08	8.04805e-08	9.21723
100041450	1722	Gimap1os	3.41642	2.52765	15.7698	1.01085e-13	2.75036e-12	21.42
20667	4436	Sox12	3.41413	4.65067	17.5146	1.11054e-14	4.70896e-13	23.6646
217830	3229	Dglucy	3.41167	3.50696	14.2576	8.14824e-13	1.60993e-11	19.2921
404711	1007	Ighg2c	3.40999	1.16482	2.99028	0.00659682	0.0106337	-3.82553
12043	7749	Bcl2	3.40516	3.76801	18.6284	2.98923e-15	1.74459e-13	24.9939
54324	5407	Arhgef5	3.40038	2.89386	20.4885	3.8703e-16	3.82283e-14	27.0565
16010	2069	Igfbp4	3.39704	5.79555	12.8686	6.52846e-12	9.28777e-11	17.1653
230757	2855	5730409E04Rik	3.38971	-0.762643	5.57322	1.19128e-05	3.21117e-05	2.43539
58218	994	Trem3	3.3885	0.35411	4.27373	0.000291516	0.000606338	-0.774053
15530	14177	Hspg2	3.38412	0.331166	5.35581	2.02016e-05	5.21305e-05	1.90191
227717	2863	Qrfp	3.38342	1.56488	8.97998	6.25761e-09	3.6533e-08	10.1335
83408	2145	Gimap3	3.38242	4.75826	10.5881	2.97424e-10	2.48361e-09	13.2545
50760	1972	Fbxo17	3.37984	2.20699	19.1844	1.59303e-15	1.095e-13	25.6301
382077	3597	Ccdc33	3.37284	-0.179857	6.61512	1.01299e-06	3.42777e-06	4.93652
14009	4223	Etv1	3.36873	1.13327	7.67587	9.43803e-08	4.08148e-07	7.35733
12266	5133	C3	3.36249	3.07163	5.79694	6.94899e-06	1.9682e-05	2.98087
18439	5395	P2rx7	3.35918	2.66305	11.7615	3.89599e-11	4.25787e-10	15.3368
83671	6897	Sytl2	3.35457	3.09808	14.3878	6.76134e-13	1.35642e-11	19.4825
12614	11050	Celsr1	3.35345	5.15832	13.7459	1.7201e-12	3.03574e-11	18.5289
235633	5224	Als2cl	3.34397	3.21062	10.9447	1.57828e-10	1.42942e-09	13.9038
75625	1398	Mageh1	3.3423	2.68559	18.7837	2.50317e-15	1.5717e-13	25.1734
245050	3723	Gask1a	3.33835	2.29909	12.6088	9.82216e-12	1.30496e-10	16.7473
56739	2055	Rec8	3.33822	-0.126312	4.7983	7.94763e-05	0.000183807	0.523935
320685	2784	Dctd	3.3367	3.09443	22.8155	3.75146e-17	6.36287e-15	29.3966
18783	2846	Pla2g4a	3.33527	3.59933	22.1616	7.06492e-17	1.0252e-14	28.7636
13035	1002	Ctsg	3.33213	0.768171	6.6583	9.17106e-07	3.13627e-06	5.03776
53416	3247	Stk39	3.33032	0.555327	5.20836	2.89657e-05	7.26367e-05	1.53855
16803	2525	Lbp	3.32522	-0.876486	5.52937	1.32475e-05	3.54461e-05	2.32804
18546	637	Pcp4	3.32029	-1.07049	6.50819	1.29712e-06	4.29631e-06	4.68493
170813	1012	Ms4a3	3.32025	0.160222	5.08009	3.96788e-05	9.69877e-05	1.22168
399548	4244	Scn4b	3.32005	5.89615	12.1653	2.00244e-11	2.40366e-10	16.0183
55984	3459	Camkk1	3.31706	1.08595	13.9546	1.2649e-12	2.35658e-11	18.8429
69101	1320	Ydjc	3.31592	2.89204	22.417	5.50649e-17	8.60563e-15	29.0129
75646	5009	Rai14	3.31244	3.98173	19.9017	7.24036e-16	6.03341e-14	26.4257
24063	2490	Spry1	3.30445	1.59512	13.6199	2.07464e-12	3.56041e-11	18.3374
24108	937	Ubd	3.30038	-0.346255	6.96298	4.57712e-07	1.67678e-06	5.74579
74748	2040	Slamf8	3.29992	-0.444144	7.11883	3.22263e-07	1.21862e-06	6.10359
56554	1271	Raet1d	3.29551	1.87462	15.6358	1.20787e-13	3.19329e-12	21.2387
234094	5474	Arhgef10	3.2949	2.05331	11.8522	3.35038e-11	3.73982e-10	15.4913
76670	3800	Cfap70	3.29401	0.241477	5.39345	1.84315e-05	4.78749e-05	1.99446
19411	3210	Rarg	3.29024	-0.339693	5.17941	3.10947e-05	7.74255e-05	1.4671
76219	1580	Arxes1	3.2883	-1.08632	6.75018	7.42775e-07	2.59306e-06	5.25245
20849	2981	Stat4	3.28334	5.41458	18.723	2.68268e-15	1.66046e-13	25.1034
22339	4174	Vegfa	3.28226	6.79611	17.9611	6.5061e-15	3.17051e-13	24.2066
19152	972	Prtn3	3.2739	1.92382	6.91717	5.07741e-07	1.83636e-06	5.64005
21955	934	Tnnt1	3.26995	1.54249	9.12958	4.64969e-09	2.80355e-08	10.4376
67133	1978	Gp2	3.26991	-0.084241	7.0396	3.85039e-07	1.43388e-06	5.92207
665270	5321	Plb1	3.26988	-1.03222	4.62761	0.00012125	0.000271989	0.100914
54483	3281	Mefv	3.26917	-0.581394	6.17956	2.79709e-06	8.62982e-06	3.90385
211896	1724	Depdc7	3.26684	-0.0505135	9.78747	1.3027e-09	9.23631e-09	11.7411
19277	6749	Ptpro	3.26547	-0.407856	3.50924	0.00191197	0.00341637	-2.62835
109978	2384	Art4	3.2653	4.0351	11.231	9.58644e-11	9.30155e-10	14.4146
233280	1885	Nipa1	3.26375	0.811052	10.5996	2.91369e-10	2.43772e-09	13.2756
19143	4017	St14	3.26172	5.08085	16.7042	3.0225e-14	1.02529e-12	22.6481
244853	3173	Nxpe4	3.2613	0.167936	4.71356	9.80069e-05	0.000223264	0.313917
207839	5769	Galnt6	3.25868	2.12009	8.21981	2.96088e-08	1.44504e-07	8.54256
78248	2470	Armcx1	3.25457	2.34889	15.2858	1.93495e-13	4.77702e-12	20.7586
102103	7262	Mtus1	3.25294	0.188491	6.15751	2.94641e-06	9.04139e-06	3.85104
19224	2864	Ptgs1	3.23889	1.72866	8.97882	6.27201e-09	3.66007e-08	10.1311
217166	2627	Nr1d1	3.23878	4.8262	14.1434	9.60901e-13	1.86192e-11	19.1237
330286	10970	D630045J12Rik	3.2322	2.6255	14.0769	1.05821e-12	2.02941e-11	19.0252
100503043	9014	Armcx4	3.22338	3.97188	16.9333	2.26779e-14	8.1816e-13	22.9399
74463	2861	Exoc3l2	3.22235	-0.849437	8.0327	4.39212e-08	2.05154e-07	8.13925
667034	1223	Pnp2	3.21871	6.20257	20.2136	5.17934e-16	4.63302e-14	26.7632
71839	1961	Osgin1	3.21679	-0.316239	5.73618	8.04073e-06	2.24817e-05	2.83311
17075	2061	Epcam	3.21513	1.33476	8.55709	1.4718e-08	7.75696e-08	9.25783
69430	1848	1700048O20Rik	3.20973	5.73567	16.3107	4.98935e-14	1.5332e-12	22.1386
109222	1411	Rarres1	3.20199	-0.238083	9.80593	1.25797e-09	8.94834e-09	11.7769
27205	5330	Podxl	3.20142	-0.463609	7.42614	1.62842e-07	6.63877e-07	6.8002
67071	4314	Rps6ka6	3.19742	-0.569206	2.54338	0.0182659	0.0271083	-4.78757
12843	5143	Col1a2	3.18945	-0.547458	4.09331	0.000455745	0.000913588	-1.21759
16415	2618	Itgb2l	3.18878	0.263154	3.76096	0.00103409	0.00194319	-2.02632
110095	2821	Pygl	3.171	3.56893	9.86577	1.12366e-09	8.10772e-09	11.8926
72258	2533	Kcnk10	3.17062	1.65874	8.50112	1.6511e-08	8.62535e-08	9.14017
14586	3462	Gfra2	3.16749	7.16808	15.8941	8.5796e-14	2.41832e-12	21.587
380928	6104	Lmo7	3.1611	2.72469	9.59462	1.88098e-09	1.27283e-08	11.3647
12443	3796	Ccnd1	3.14716	4.39819	9.42037	2.63186e-09	1.70243e-08	11.0206
14284	5864	Fosl2	3.14603	0.885444	7.20583	2.65302e-07	1.02875e-06	6.30201
320469	5130	9930014A18Rik	3.14383	0.896224	8.96268	6.47748e-09	3.76316e-08	10.0981
12772	3589	Ccr2	3.13876	2.1485	5.76038	7.58641e-06	2.13164e-05	2.89199
64945	4076	Cldn12	3.13454	2.28706	12.7777	7.52584e-12	1.03679e-10	17.0198
235599	2552	6430571L13Rik	3.13225	0.484316	10.3359	4.69781e-10	3.7229e-09	12.7861
13051	3729	Cx3cr1	3.1289	0.769266	8.19813	3.09855e-08	1.50156e-07	8.49607
18950	2941	Pnp	3.12786	8.14757	21.7	1.11611e-16	1.39526e-14	28.3055
12111	2389	Bgn	3.12749	0.136384	5.74992	7.77947e-06	2.18166e-05	2.86655
12212	7401	Chic1	3.12596	0.416616	6.96818	4.52368e-07	1.65906e-06	5.75776
52428	3439	Rhpn2	3.12484	1.73375	12.3631	1.454e-11	1.81368e-10	16.3459
16835	4534	Ldlr	3.12364	3.82951	14.1577	9.4113e-13	1.83177e-11	19.1449
20361	3275	Sema7a	3.12294	2.88261	11.5175	5.87303e-11	6.10197e-10	14.9165
71132	2125	Cabyr	3.1193	-0.464441	10.3457	4.61404e-10	3.67211e-09	12.8046
330662	6815	Dock1	3.11756	0.301851	3.44516	0.00223312	0.00393903	-2.7797
545622	6369	Ptpn3	3.11597	-0.0406293	3.58392	0.00159442	0.0028913	-2.45091
100125263	520	Trbc2	3.11287	-0.109102	5.94171	4.91567e-06	1.44105e-05	3.33169
320782	3342	Tmem154	3.11245	3.68414	17.3824	1.30382e-14	5.33788e-13	23.5018
22612	4608	Yes1	3.10619	1.11914	6.33304	1.95055e-06	6.21472e-06	4.27007
94214	3916	Spock2	3.10146	-1.23336	6.28102	2.20332e-06	6.93883e-06	4.14624
224318	1118	Speer2	3.0921	1.91163	6.55627	1.16043e-06	3.88e-06	4.79823
103534	2429	Mgat4b	3.09033	4.95158	21.2739	1.71561e-16	2.01855e-14	27.8742
18301	1377	Fxyd5	3.08876	5.74896	17.397	1.28094e-14	5.29401e-13	23.5198
84094	2016	Plvap	3.08852	2.00295	7.74127	8.19295e-08	3.5906e-07	7.50189
12516	1042	Cd7	3.08766	1.76083	9.31582	3.22541e-09	2.03203e-08	10.8123
18844	9028	Plxna1	3.0836	5.79795	16.5354	3.74275e-14	1.22201e-12	22.4309
68355	946	2010204K13Rik	3.08091	1.54535	15.7524	1.03446e-13	2.79133e-12	21.3965
64381	1082	Ms4a8a	3.0782	-1.10645	5.99383	4.34208e-06	1.28793e-05	3.45751
16848	2284	Lfng	3.07596	6.03373	20.4508	4.0271e-16	3.88165e-14	27.0165
237847	3308	Rtn4rl1	3.07134	-0.224808	4.32006	0.000259886	0.00054559	-0.659803
50799	3122	Slc25a13	3.06325	4.15123	19.6857	9.1554e-16	7.24664e-14	26.1891
56807	3191	Scamp5	3.06225	-0.0792259	6.49844	1.32678e-06	4.38676e-06	4.66193
67790	3362	Rab39b	3.06116	0.451203	8.45377	1.82033e-08	9.40726e-08	9.04031
100042150	2839	Nrg2	3.05813	-0.446463	4.29141	0.000279015	0.000582658	-0.730467
14758	5142	Gpm6b	3.05764	3.98826	7.61098	1.08664e-07	4.62266e-07	7.21334
29856	3387	Smtn	3.05161	6.68831	18.3901	3.9351e-15	2.15031e-13	24.7158
50701	920	Elane	3.04976	1.77667	5.11528	3.63925e-05	8.95915e-05	1.30869
16475	3503	Ajuba	3.03619	3.87965	10.4227	4.01026e-10	3.23296e-09	12.9483
378700	1821	Bpifb3	3.02621	-0.442658	5.32154	2.19634e-05	5.6347e-05	1.81755
112419	3365	Ifit1bl2	3.02224	-1.13476	4.26148	0.0003005	0.000623536	-0.804233
21810	2678	Tgfbi	3.02002	2.43124	7.62427	1.05567e-07	4.50409e-07	7.24289
233529	2557	Kctd14	3.01964	2.59121	8.76869	9.5658e-09	5.32067e-08	9.69891
16779	5624	Lamb2	3.01883	3.83139	14.3961	6.68166e-13	1.34664e-11	19.4946
71296	1243	Crnde	3.00904	-0.389957	7.54581	1.25259e-07	5.24362e-07	7.06817
217866	6718	Cdc42bpb	3.00893	1.29068	7.54893	1.24406e-07	5.21251e-07	7.07515
12121	5293	Bicd1	3.0067	2.14596	14.8217	3.6653e-13	8.12713e-12	20.1073
228775	2051	Trib3	3.00607	3.00524	11.97	2.75729e-11	3.13951e-10	15.6908
170826	3656	Ppargc1b	3.00593	1.76173	14.9783	2.94928e-13	6.79324e-12	20.329
93699	4498	Pcdhgb1	3.00465	0.439566	6.68902	8.54589e-07	2.9416e-06	5.10964
16576	4522	Kif7	2.99931	-0.0734327	7.22309	2.55286e-07	9.93455e-07	6.34128
53857	1432	Tuba8	2.99837	-0.66173	6.94627	4.7535e-07	1.7341e-06	5.70725
21898	3847	Tlr4	2.99761	3.89076	18.2147	4.82689e-15	2.51152e-13	24.509
67729	2376	Mansc1	2.99678	-0.135403	10.2004	6.02428e-10	4.63625e-09	12.5313
20356	10809	Sema5a	2.99387	2.56281	3.58242	0.00160023	0.00290062	-2.45446
213002	541	Ifitm6	2.97726	1.54746	7.56182	1.20955e-07	5.07931e-07	7.10389
22371	8817	Vwf	2.97538	0.182531	5.29304	2.35461e-05	6.00459e-05	1.74737
72565	4428	Uaca	2.97034	5.26972	16.1092	6.47496e-14	1.88757e-12	21.8734
12628	4365	Cfh	2.97002	-0.615996	6.56873	1.12749e-06	3.77951e-06	4.82754
72828	3243	Ubash3b	2.96949	3.25713	18.6841	2.80462e-15	1.6802e-13	25.0584
56279	1622	Dipk1b	2.9649	-0.580569	6.82915	6.20212e-07	2.20407e-06	5.43615
12491	3927	Cd36	2.96356	6.35155	12.0327	2.48695e-11	2.87685e-10	15.7964
56699	3375	Cdc42ep4	2.96006	4.05344	18.4104	3.84369e-15	2.13361e-13	24.7396
66058	1119	Tmem176a	2.95364	3.45199	12.0139	2.56516e-11	2.95683e-10	15.7647
22362	768	Vpreb1	2.95321	8.41909	21.1735	1.90074e-16	2.13997e-14	27.7713
270084	2800	Lpcat2	2.94908	4.27133	17.5155	1.10925e-14	4.70896e-13	23.6658
18585	2064	Pde9a	2.94843	2.95151	10.29	5.10966e-10	4.00389e-09	12.7
58801	2654	Pmaip1	2.94812	4.25855	17.6482	9.45181e-15	4.22742e-13	23.8281
73316	1863	Calr3	2.94633	-0.885265	8.57563	1.41693e-08	7.50409e-08	9.29672
246229	3571	Bivm	2.94295	3.90286	18.6984	2.75905e-15	1.6802e-13	25.075
13876	2214	Erg	2.93252	6.42884	15.6857	1.13029e-13	3.01872e-12	21.3063
320705	2292	Bend6	2.92931	0.0243059	7.70527	8.85589e-08	3.85527e-07	7.42238
12511	3034	Cd6	2.91971	-0.307548	5.21862	2.82466e-05	7.1038e-05	1.56389
619313	961	I730030J21Rik	2.91654	0.398665	7.19535	2.71574e-07	1.04915e-06	6.27817
15216	1722	Hfe	2.91061	2.05014	9.43537	2.55649e-09	1.66108e-08	11.0503
380711	6410	Rap1gap2	2.90668	1.74073	8.21108	3.0156e-08	1.46517e-07	8.52383
76937	585	2810429I04Rik	2.90605	-0.0435221	9.29074	3.38741e-09	2.12079e-08	10.7621
12349	1790	Car2	2.90571	8.35347	10.5651	3.09984e-10	2.57531e-09	13.2121
74023	3720	Rd3	2.90398	-0.881413	8.4648	1.77937e-08	9.22531e-08	9.0636
12361	8260	Cask	2.8997	3.45339	14.6436	4.70419e-13	1.01047e-11	19.8527
381101	1106	Dnph1	2.8971	3.87819	13.459	2.6406e-12	4.33789e-11	18.0909
27218	2688	Slamf1	2.89465	1.87519	10.6642	2.59496e-10	2.21071e-09	13.3943
13024	1394	Ctla2a	2.89362	2.05782	6.97622	4.44218e-07	1.63376e-06	5.7763
66857	1974	Plbd1	2.89329	2.89889	9.13622	4.58906e-09	2.77354e-08	10.4511
16952	1395	Anxa1	2.89166	6.13565	19.3542	1.31866e-15	9.62103e-14	25.8209
69953	1194	2810025M15Rik	2.8893	4.82803	20.2586	4.93675e-16	4.50967e-14	26.8115
18551	2514	Pcsk4	2.88734	1.4198	16.7821	2.74025e-14	9.4178e-13	22.7477
319371	2820	D030028A08Rik	2.88446	1.73212	13.6932	1.85987e-12	3.23865e-11	18.4491
192188	8133	Stab2	2.87902	1.29477	8.07391	4.02517e-08	1.89848e-07	8.22847
546336	3965	Prrg1	2.87299	1.58552	18.1511	5.2003e-15	2.6324e-13	24.4336
85029	325	Rpph1	2.8663	3.22971	10.134	6.81019e-10	5.174e-09	12.4057
65963	2049	Tmem176b	2.86629	4.90018	11.4842	6.21433e-11	6.40561e-10	14.8586
13390	2779	Dlx1	2.86433	2.27538	5.12273	3.57329e-05	8.81178e-05	1.3271
329679	7095	Fnip2	2.8637	0.792232	4.09128	0.000458043	0.000917631	-1.22257
320590	2366	Svopl	2.86325	-0.6362	7.05035	3.75833e-07	1.4032e-06	5.94675
22601	4171	Yap1	2.86203	0.205927	5.41243	1.75988e-05	4.59773e-05	2.04113
14469	2455	Gbp2	2.85368	5.39197	17.1589	1.71465e-14	6.66468e-13	23.2238
100503800	667	NA	2.85352	0.315094	6.26344	2.29612e-06	7.2085e-06	4.10432
27494	6365	Amot	2.85179	3.15143	15.0461	2.68579e-13	6.29587e-12	20.4244
114715	2998	Spred1	2.84894	4.91776	23.4895	1.9877e-17	4.29016e-15	30.0303
59007	2901	Ngly1	2.84718	6.93869	30.6439	5.68101e-20	6.18283e-17	35.7928
66922	2275	Rras2	2.84665	6.60383	21.9342	8.84049e-17	1.20509e-14	28.539
100033459	2987	Ifi208	2.84568	5.72666	17.8048	7.83492e-15	3.62851e-13	24.0183
70549	12134	Tln2	2.8453	-0.412511	6.30862	2.06528e-06	6.5388e-06	4.21198
434215	3817	Lrrc32	2.84429	-0.175851	4.32268	0.000258201	0.000542402	-0.653329
99633	6052	Adgrl2	2.83497	5.33585	10.8494	1.86665e-10	1.65952e-09	13.7318
74443	1810	P4htm	2.83341	-0.377933	6.88112	5.51046e-07	1.982e-06	5.55664
71653	4081	Shtn1	2.83247	-0.240644	5.2973	2.33023e-05	5.94624e-05	1.75786
18845	11036	Plxna2	2.83207	3.05094	4.56616	0.000141187	0.00031168	-0.0512858
72297	2103	B3gnt3	2.83035	2.67439	10.6336	2.74102e-10	2.32088e-09	13.3382
14676	1962	Gna15	2.82948	4.42195	23.2616	2.45914e-17	4.723e-15	29.8181
70127	1298	Dpf3	2.82738	0.850912	8.99892	6.0257e-09	3.5353e-08	10.1721
15483	1446	Hsd11b1	2.81097	2.40071	9.04605	5.48642e-09	3.24931e-08	10.2682
102866	3421	Pls3	2.80848	3.22212	7.88796	5.97774e-08	2.71074e-07	7.8241
65112	4531	Pmepa1	2.80473	1.14854	11.7893	3.71962e-11	4.09598e-10	15.3842
14686	1629	Gnat2	2.80183	-1.00754	6.94347	4.7837e-07	1.74317e-06	5.70079
213948	3902	Atg9b	2.80181	-0.059839	10.92	1.64828e-10	1.48869e-09	13.8593
22625	3936	Map3k19	2.80069	1.43216	9.41719	2.64817e-09	1.71213e-08	11.0143
74694	5696	Tbc1d30	2.79278	1.32212	9.03798	5.57503e-09	3.29308e-08	10.2518
432800	1455	Gm5454	2.7917	0.305314	7.13788	3.08797e-07	1.17406e-06	6.14712
76872	3934	Ccdc116	2.79097	1.33517	11.1493	1.10409e-10	1.0522e-09	14.2698
70123	856	Nbdy	2.79051	3.39185	20.99	2.29479e-16	2.49749e-14	27.582
212167	3745	Gsap	2.78806	4.91451	20.1282	5.67396e-16	5.04095e-14	26.6713
114716	2872	Spred2	2.7819	4.35	15.6427	1.19684e-13	3.17052e-12	21.2481
319520	2427	Dusp4	2.78139	0.815229	9.56829	1.97843e-09	1.32845e-08	11.313
229658	3560	Vangl1	2.77965	1.05203	5.3594	2.00257e-05	5.17279e-05	1.91073
106763	6959	Ttbk1	2.77632	1.14405	10.2919	5.09169e-10	3.99385e-09	12.7036
100616095	1483	Snhg18	2.77336	0.901603	4.16459	0.000382028	0.000777148	-1.04264
21390	1919	Tbxa2r	2.7698	4.64756	15.5169	1.41624e-13	3.67717e-12	21.0766
207474	4795	Kctd12b	2.76945	2.32949	8.00018	4.70593e-08	2.17864e-07	8.06868
330830	2832	Drc7	2.76684	5.54502	18.4751	3.5664e-15	2.02509e-13	24.8153
69156	2241	Comtd1	2.76558	1.64471	15.2971	1.90534e-13	4.73074e-12	20.7744
67125	1543	Tspan31	2.75532	5.49433	20.787	2.83153e-16	2.95838e-14	27.3708
17314	819	Mgmt	2.75258	1.90153	8.41551	1.97008e-08	1.0073e-07	8.95941
320842	617	C230035I16Rik	2.74524	0.622185	12.5175	1.13554e-11	1.47271e-10	16.5989
20273	11324	Scn8a	2.74035	1.78064	5.86908	5.84642e-06	1.68664e-05	3.15591
225994	1637	Nmrk1	2.73972	3.80532	16.9158	2.31776e-14	8.33881e-13	22.9178
14132	1738	Fcgrt	2.73756	1.81274	4.59829	0.000130383	0.00029063	0.0282893
72514	1756	Fgfbp3	2.73629	0.483729	11.5703	5.37156e-11	5.64381e-10	15.0079
76229	3806	Vmn2r29	2.73135	-0.749344	6.65835	9.16994e-07	3.13627e-06	5.03788
245269	4103	Nim1k	2.7306	1.73071	12.0008	2.62109e-11	3.00803e-10	15.7427
20670	1138	Sox15	2.72491	-0.147882	6.45776	1.45823e-06	4.78744e-06	4.56584
26357	2491	Abcg2	2.72469	4.87939	11.1601	1.08363e-10	1.03737e-09	14.289
16428	4272	Itk	2.72402	-0.0297335	7.3356	1.98861e-07	7.93256e-07	6.5962
380785	2712	Begain	2.72375	2.09004	9.31073	3.25768e-09	2.0484e-08	10.8021
171463	8220	Il17rd	2.72262	-0.550344	5.64711	9.96489e-06	2.73062e-05	2.61597
381810	1515	Lpar5	2.72181	1.75884	9.40301	2.72198e-09	1.75378e-08	10.9861
30877	1884	Gnl3	2.71972	6.7595	23.3628	2.2369e-17	4.36028e-15	29.9126
104156	3822	Etv5	2.71305	4.68102	18.6567	2.89376e-15	1.71614e-13	25.0268
70564	1537	Prxl2a	2.71002	5.21398	7.44321	1.56841e-07	6.41914e-07	6.83854
67080	834	1700019D03Rik	2.70915	-0.49419	5.7397	7.97295e-06	2.2316e-05	2.84168
213053	5208	Slc39a14	2.70486	3.21499	18.2156	4.82223e-15	2.51152e-13	24.51
73449	2504	1700066B19Rik	2.70379	-0.886538	5.36728	1.96448e-05	5.08445e-05	1.93011
67305	1214	Gpx7	2.70231	1.35907	7.23087	2.50904e-07	9.77276e-07	6.35894
14369	4809	Fzd7	2.69917	1.54159	13.9049	1.36042e-12	2.5024e-11	18.7686
72022	2568	Slc35f2	2.69662	3.02692	15.7609	1.02281e-13	2.77711e-12	21.4081
16597	5742	Klf12	2.69542	-0.715257	2.80867	0.0100444	0.015667	-4.22568
26432	3712	Plod2	2.69289	2.57893	4.8162	7.60376e-05	0.000176543	0.568289
29813	2291	Zfp385a	2.68954	4.96161	17.0701	1.91335e-14	7.20125e-13	23.1125
20317	1494	Serpinf1	2.68507	4.87502	12.0595	2.38002e-11	2.77538e-10	15.8414
68891	2714	Cd177	2.68505	2.07367	4.25584	0.000304733	0.000631615	-0.818135
24056	2482	Sh3bp5	2.68341	7.61155	20.4878	3.87316e-16	3.82283e-14	27.0557
64143	2277	Ralb	2.67958	3.32924	15.9803	7.66152e-14	2.17994e-12	21.7022
21949	2228	Tnfsf8	2.67891	0.231158	7.76077	7.85532e-08	3.45423e-07	7.5449
18479	3061	Pak1	2.67867	3.53495	17.8785	7.17622e-15	3.42049e-13	24.1073
21817	3549	Tgm2	2.67434	2.18227	8.28857	2.56449e-08	1.26961e-07	8.6896
16421	2674	Itgb7	2.67369	2.69745	8.83186	8.42084e-09	4.7424e-08	9.82944
70882	2995	Armc3	2.66979	2.03126	15.4301	1.59167e-13	4.04419e-12	20.9577
12489	2571	Cd33	2.66895	-0.0168942	4.71282	9.81865e-05	0.000223581	0.312084
22351	2915	Vill	2.66361	3.05082	3.93294	0.000677305	0.00131514	-1.60944
66902	2558	Mtap	2.65922	5.82082	24.1903	1.0451e-17	2.84355e-15	30.6702
94275	2752	Maged1	2.65249	5.18895	18.1574	5.16195e-15	2.62315e-13	24.441
83993	2662	Tbx19	2.65224	1.56382	6.56177	1.14577e-06	3.83694e-06	4.81116
72050	2324	Poglut2	2.65212	4.37529	18.9923	1.97621e-15	1.29695e-13	25.4123
52150	4089	Kcnk6	2.64189	3.72116	17.7841	8.03115e-15	3.6932e-13	23.9932
244871	6133	Zc3h12c	2.64182	1.63334	10.9864	1.4668e-10	1.3462e-09	13.9788
18669	4344	Abcb1b	2.63758	3.45806	21.1391	1.96883e-16	2.19768e-14	27.7359
16174	2487	Il18rap	2.63743	0.111408	3.69046	0.00122915	0.00227925	-2.19602
16592	932	Fabp5	2.63347	2.3604	11.5671	5.40014e-11	5.66473e-10	15.0024
319765	3899	Igf2bp2	2.6305	-0.884865	4.82871	7.37242e-05	0.000171782	0.599279
12273	2570	C5ar1	2.6295	-0.531862	3.54628	0.0017474	0.00315078	-2.54047
14528	2764	Gch1	2.61802	4.64758	12.9698	5.57768e-12	8.1209e-11	17.3263
71720	6935	Osbpl3	2.61762	0.93704	6.27437	2.23797e-06	7.03609e-06	4.13038
52855	3512	Lair1	2.61591	2.71133	6.7048	8.24176e-07	2.84529e-06	5.14654
68799	2633	Rgmb	2.61574	-0.713807	4.44314	0.000191534	0.000412369	-0.355759
21349	4161	Tal1	2.61186	3.23678	6.63189	9.74584e-07	3.31546e-06	4.97587
107993	1570	Bfsp2	2.61026	6.67169	9.89029	1.07299e-09	7.76354e-09	11.9398
68075	1427	Lurap1	2.60978	1.09592	10.8437	1.88578e-10	1.67312e-09	13.7214
11640	3911	Akap1	2.60777	4.4999	23.3816	2.19799e-17	4.36028e-15	29.9301
209032	6538	Zc3hav1l	2.60653	3.92093	16.1471	6.16413e-14	1.80907e-12	21.9235
50722	903	Dkkl1	2.60288	2.74605	12.5443	1.08819e-11	1.41834e-10	16.6425
69632	10483	Arhgef12	2.59949	5.9906	16.6924	3.06772e-14	1.03259e-12	22.633
170736	3705	Parvb	2.59837	4.28126	9.21415	3.93606e-09	2.42476e-08	10.6083
20810	1328	Srm	2.59474	5.60396	22.5698	4.74966e-17	7.75382e-15	29.1608
217944	3987	Rapgef5	2.59396	3.72015	14.5312	5.51304e-13	1.1557e-11	19.6908
103080	2654	2010-09-01	2.5936	3.58437	11.6395	4.78031e-11	5.09224e-10	15.1273
230379	4204	Acer2	2.59222	-0.380185	5.78365	7.17417e-06	2.02539e-05	2.94857
57810	7214	Cdon	2.58846	4.06579	15.4495	1.55043e-13	3.9471e-12	20.9844
218215	4694	Rnf144b	2.58819	1.93139	9.36463	2.93276e-09	1.87386e-08	10.9097
15439	1345	Hp	2.58485	2.32683	5.86289	5.93359e-06	1.70689e-05	3.14092
17523	2546	Mpo	2.58341	3.66355	5.73237	8.11465e-06	2.26738e-05	2.82384
100041286	592	Snhg15	2.57955	4.15133	18.8018	2.45215e-15	1.54711e-13	25.1942
218865	5891	Chdh	2.57729	-0.187034	6.14788	3.01414e-06	9.23186e-06	3.82796
12525	3130	Cd8a	2.57365	-0.199238	5.54478	1.2762e-05	3.42032e-05	2.36577
74318	1510	Hopx	2.57345	3.03724	13.5766	2.21301e-12	3.75349e-11	18.2714
11982	5469	Atp10a	2.57293	4.75762	16.4074	4.4072e-14	1.39366e-12	22.2647
80888	1812	Hspb8	2.56718	-1.1242	6.77405	7.03323e-07	2.47119e-06	5.30804
78697	3309	Pus7	2.56476	4.74054	25.7939	2.55632e-18	9.53872e-16	32.0661
216964	1366	Trp53i13	2.56458	4.99575	16.356	4.70702e-14	1.46715e-12	22.1978
18798	3692	Plcb4	2.56448	1.94954	9.65109	1.68835e-09	1.15844e-08	11.4754
66071	1484	Ethe1	2.56401	6.20523	19.4369	1.2033e-15	9.03169e-14	25.9133
77414	963	C030013G03Rik	2.5613	-0.603198	5.34391	2.07968e-05	5.35606e-05	1.87261
69274	4627	Ctdspl	2.55672	3.95303	12.8017	7.24732e-12	1.00478e-10	17.0584
12978	3875	Csf1r	2.55626	3.58519	6.94309	4.78791e-07	1.74421e-06	5.69989
240754	2371	Lax1	2.55373	5.8946	14.886	3.35159e-13	7.54686e-12	20.1986
53418	2522	B4galt2	2.55354	-0.526104	5.15636	3.2903e-05	8.15394e-05	1.41017
21950	1230	Tnfsf9	2.54919	1.8429	6.59855	1.05246e-06	3.5453e-06	4.89762
14314	3609	Fstl1	2.54903	1.82816	3.7422	0.00108279	0.00202858	-2.07154
54357	2966	Epb41l4b	2.54834	7.22976	15.0988	2.4979e-13	5.93137e-12	20.4983
666890	1990	NA	2.54805	-1.1296	6.1613	2.92015e-06	8.97768e-06	3.86013
17312	1501	Clec10a	2.54044	-0.367766	4.10029	0.000447943	0.000899191	-1.20048
213783	7415	Plekhg1	2.53984	2.71067	6.45713	1.46038e-06	4.7933e-06	4.56434
235043	1102	Tmem205	2.53845	1.51529	12.0133	2.56767e-11	2.95712e-10	15.7637
100038735	2047	Gm10384	2.53237	3.39038	17.2347	1.56213e-14	6.23897e-13	23.3184
14164	3909	Fgf1	2.53177	0.252846	4.5866	0.000134216	0.000298105	-0.000674571
75751	3611	Ipo4	2.53109	5.54272	23.4808	2.00383e-17	4.29016e-15	30.0223
677296	1914	Fcrl6	2.526	4.87378	5.54289	1.28205e-05	3.43528e-05	2.36116
18792	2343	Plau	2.52391	0.736243	8.3867	2.09117e-08	1.06433e-07	8.89837
101544	2741	Zfp575	2.51946	0.171845	3.90921	0.000718116	0.00138776	-1.66718
12406	2444	Serpinh1	2.51927	-0.151751	3.97984	0.000603282	0.00118319	-1.49511
12655	1539	Chil3	2.51835	3.75976	3.97384	0.000612292	0.00119888	-1.50976
246707	3910	Emilin2	2.51654	1.81372	5.59148	1.13982e-05	3.08455e-05	2.48004
399603	5563	Lratd2	2.51484	5.31764	12.1088	2.1959e-11	2.60476e-10	15.9239
56375	2300	B4galt4	2.51476	2.92299	14.237	8.39342e-13	1.65336e-11	19.2618
245945	5368	Rbm47	2.50855	2.01691	13.0864	4.65771e-12	6.92821e-11	17.5106
68428	3177	Steap3	2.50686	5.47895	17.8735	7.21921e-15	3.42847e-13	24.1012
218138	1510	Gmds	2.5063	4.4237	23.4941	1.97922e-17	4.29016e-15	30.0346
107771	843	Bmyc	2.50215	2.90184	10.8519	1.85871e-10	1.65359e-09	13.7362
69195	1601	Tmem121	2.50208	1.43796	8.2651	2.69325e-08	1.32682e-07	8.63948
100042625	720	Gstp-ps	2.50167	6.34381	25.0609	4.81511e-18	1.56427e-15	31.4395
14869	752	Gstp2	2.49976	5.66097	21.9635	8.58751e-17	1.19312e-14	28.5681
78267	2953	Klhdc8b	2.49607	3.46734	10.9923	1.45172e-10	1.33329e-09	13.9894
16164	3686	Il13ra1	2.4886	0.939439	8.20412	3.05988e-08	1.48337e-07	8.50892
14453	2137	Gas2	2.48647	3.61124	19.4728	1.1565e-15	8.78129e-14	25.9534
217154	3049	Stac2	2.48564	3.67261	12.0764	2.31517e-11	2.72515e-10	15.8697
93706	4687	Pcdhgc3	2.48559	4.32937	11.8222	3.52143e-11	3.90407e-10	15.4403
21844	7798	Tiam1	2.4841	5.54474	12.1663	1.99919e-11	2.40197e-10	16.02
238447	1225	Igha	2.47479	4.77655	4.27314	0.000291942	0.000607127	-0.775505
14085	1585	Fah	2.47361	1.93387	11.8841	3.17771e-11	3.56844e-10	15.5455
19659	2628	Rbp1	2.47037	2.08446	4.7687	8.55109e-05	0.000196858	0.450569
20509	2390	Slc19a1	2.46878	4.76912	21.6424	1.18236e-16	1.45676e-14	28.2476
103140	1873	Gstt3	2.46794	2.67207	9.26146	3.58717e-09	2.23268e-08	10.7034
16795	3669	Large1	2.46546	2.22436	4.56956	0.000140002	0.000309274	-0.0428656
76220	4292	6530402F18Rik	2.46217	4.3879	12.6227	9.60813e-12	1.28043e-10	16.7699
21834	6555	Thrb	2.45367	2.67972	10.2423	5.57712e-10	4.33297e-09	12.6103
12305	4006	Ddr1	2.45213	-0.218257	4.97472	5.14234e-05	0.000123318	0.960965
100040711	678	Gm2921	2.45201	-0.82801	6.75203	7.39635e-07	2.58486e-06	5.25676
84004	2892	Mcam	2.44347	0.190996	5.23146	2.73729e-05	6.89471e-05	1.59555
20304	532	Ccl5	2.44328	1.96709	4.5669	0.00014093	0.000311167	-0.049468
75424	3695	Zfp820	2.44279	3.37088	13.7538	1.70014e-12	3.00865e-11	18.5408
230393	5796	Focad	2.44258	3.5781	13.2367	3.6991e-12	5.74438e-11	17.7462
51875	1055	Tmem141	2.43622	1.00081	6.59692	1.05641e-06	3.5577e-06	4.89381
16656	9021	Hivep3	2.43367	4.18848	11.2669	9.01176e-11	8.8094e-10	14.4779
213539	1815	Bag2	2.43341	3.88649	12.4672	1.23038e-11	1.57489e-10	16.5168
19668	2456	Rbpjl	2.42945	-0.408209	5.65824	9.70087e-06	2.66835e-05	2.64314
229905	2246	Kyat3	2.42588	3.64211	12.878	6.43346e-12	9.17259e-11	17.1802
209630	7468	Frmd4a	2.42518	4.05472	9.4831	2.33108e-09	1.53602e-08	11.1449
100503518	1368	Gm11827	2.42424	-0.955814	4.83417	7.27353e-05	0.000169599	0.612825
16574	6840	Kif5c	2.41962	-0.509157	4.2528	0.000307041	0.000635995	-0.825636
228026	5137	Pdk1	2.4151	5.97405	17.934	6.71857e-15	3.24387e-13	24.1741
68127	1189	B230217C12Rik	2.41449	-0.855384	7.00823	4.13244e-07	1.52975e-06	5.84999
11792	1307	Apex1	2.4139	4.51141	18.0531	5.83623e-15	2.9092e-13	24.3167
68176	1062	Inka1	2.41173	4.09602	15.0703	2.59776e-13	6.13503e-12	20.4584
66205	1257	Cd302	2.41061	2.20031	7.01142	4.10286e-07	1.51967e-06	5.85731
20315	7161	Cxcl12	2.40929	1.21373	4.61668	0.000124577	0.000278926	0.0738393
100503471	624	Gm15867	2.40876	0.37868	6.86325	5.73882e-07	2.05284e-06	5.51526
381091	3380	H2-Eb2	2.40872	3.63686	10.3523	4.55937e-10	3.63525e-09	12.8168
226527	1289	Cryzl2	2.40386	3.52042	16.5259	3.78825e-14	1.22927e-12	22.4186
277396	4617	Klhl23	2.40078	3.3872	10.8531	1.85462e-10	1.65108e-09	13.7385
11881	3989	Arsb	2.40058	5.34907	14.6177	4.87867e-13	1.04281e-11	19.8156
55963	3926	Slc1a4	2.39879	2.46537	7.88207	6.05347e-08	2.74222e-07	7.81123
53902	5062	Rcan3	2.39602	3.70219	19.9075	7.19501e-16	6.03341e-14	26.432
20539	3513	Slc7a5	2.386	6.60037	11.5018	6.03159e-11	6.23694e-10	14.8892
16819	853	Lcn2	2.38525	3.74097	4.4393	0.000193365	0.000415833	-0.36525
14065	1762	F2rl3	2.38459	0.598848	7.59967	1.11374e-07	4.72013e-07	7.18819
17002	2742	Ltf	2.38343	3.73169	4.34163	0.000246352	0.000519683	-0.606567
20430	6672	Cyfip1	2.38079	5.56725	19.782	8.24337e-16	6.60481e-14	26.2949
270152	2458	Jaml	2.38021	2.61767	9.41259	2.67189e-09	1.72576e-08	11.0051
211666	589	Mgst2	2.3796	5.14767	14.3269	7.37634e-13	1.46852e-11	19.3937
16136	870	Igll1	2.37936	8.59805	16.8843	2.41067e-14	8.55526e-13	22.8779
214968	6541	Sema6d	2.37813	0.859043	4.14364	0.000402373	0.000814727	-1.09412
102294	2930	Cyp4v3	2.37406	3.27665	20.2184	5.15305e-16	4.63302e-14	26.7683
16178	1343	Il1r2	2.3649	-0.649165	4.95481	5.40086e-05	0.000128855	0.911679
69660	2309	Tmbim1	2.36315	2.96924	16.6869	3.08915e-14	1.03713e-12	22.6259
15208	1273	Hes5	2.36085	2.09956	7.86112	6.33129e-08	2.85323e-07	7.76536
27371	4758	Sh2d2a	2.35753	3.62662	11.9902	2.66691e-11	3.05525e-10	15.7249
67164	1229	Lipt2	2.35584	1.60101	10.2267	5.73862e-10	4.44522e-09	12.5811
17001	588	Ltc4s	2.35479	-0.534027	4.65124	0.000114356	0.000257497	0.15948
14870	744	Gstp1	2.35372	5.07415	25.9909	2.16231e-18	8.30581e-16	32.2315
67458	2734	Ergic1	2.35202	5.71499	19.336	1.34546e-15	9.70814e-14	25.8006
66860	7873	Tanc1	2.34978	4.26545	14.2016	8.83276e-13	1.72688e-11	19.2097
226861	2835	Hhat	2.34648	1.79089	13.5872	2.17821e-12	3.69927e-11	18.2876
59083	1784	Fetub	2.33894	-0.346928	7.81521	6.98673e-08	3.1121e-07	7.66466
74633	1520	4930429F24Rik	2.33892	-0.817554	6.58438	1.08744e-06	3.65652e-06	4.86435
14744	2035	Gpr65	2.33867	3.13407	13.8624	1.44811e-12	2.63403e-11	18.7048
21416	4553	Tcf7l2	2.3319	4.27866	13.9563	1.26177e-12	2.3541e-11	18.8455
11745	1597	Anxa3	2.32622	0.221816	4.83351	7.28546e-05	0.000169847	0.611181
244646	6673	Pkd1l3	2.32561	3.36537	13.555	2.28596e-12	3.85222e-11	18.2383
16780	4055	Lamb3	2.32473	1.97378	10.8273	1.94108e-10	1.71287e-09	13.6918
18054	1161	Ngp	2.32029	5.55324	4.27912	0.000287649	0.000598581	-0.760774
100040766	7526	Mroh2a	2.32002	1.37646	6.77857	6.9609e-07	2.44972e-06	5.31857
243219	5838	2900026A02Rik	2.31723	6.53303	10.2605	5.39363e-10	4.20291e-09	12.6446
12796	599	Camp	2.31591	4.4688	4.57381	0.000138536	0.000306607	-0.032346
69064	650	Fuom	2.31161	1.591	9.78211	1.31597e-09	9.32533e-09	11.7307
215819	7638	Nhsl1	2.30718	1.72254	11.6136	4.99258e-11	5.2796e-10	15.0828
211228	1273	Lrrc25	2.30657	0.285668	5.91905	5.1886e-06	1.51358e-05	3.2769
15277	5513	Hk2	2.30311	3.60496	16.4775	4.02912e-14	1.28971e-12	22.3559
74551	3400	Pck2	2.30192	7.3342	19.5267	1.08986e-15	8.4222e-14	26.0133
20723	3397	Serpinb9	2.3014	3.31816	12.38	1.41491e-11	1.77212e-10	16.3738
212937	3498	Tifab	2.3011	7.0808	16.3491	4.74907e-14	1.47323e-12	22.1888
338362	4284	Ust	2.29946	2.96733	11.139	1.12409e-10	1.06458e-09	14.2515
72519	2280	Pip4p2	2.29691	4.48235	24.6317	7.03299e-18	2.01417e-15	31.0637
16542	5456	Kdr	2.29669	0.616353	4.22364	0.000330043	0.000679654	-0.897422
67775	1573	Rtp4	2.29633	4.33573	9.32801	3.14963e-09	1.99583e-08	10.8366
100382	2745	AW011738	2.29562	0.281573	5.82753	6.45776e-06	1.84145e-05	3.05514
13848	3760	Ephb6	2.29337	0.955732	6.42261	1.58253e-06	5.14637e-06	4.48264
11989	2371	Slc7a3	2.29101	-0.936638	4.3315	0.000252618	0.000531698	-0.63157
224840	1745	Treml4	2.28844	1.0794	3.49011	0.00200278	0.00356595	-2.67361
18618	834	Pemt	2.28631	0.811983	10.1685	6.38908e-10	4.89105e-09	12.4711
224523	3174	4732491K20Rik	2.2854	-0.104376	6.23946	2.42918e-06	7.59884e-06	4.04709
213582	6218	Map9	2.28439	2.50846	11.2589	9.1353e-11	8.92349e-10	14.4639
17067	1647	Ly6c1	2.28323	0.809756	5.86325	5.92844e-06	1.70578e-05	3.1418
212531	3501	Sh3bgrl2	2.28226	3.01372	9.56728	1.98227e-09	1.32966e-08	11.311
100502934	958	Gm13842	2.27444	-0.576133	4.09302	0.000456076	0.000913972	-1.21831
268445	3336	Ankrd13b	2.27384	2.7581	10.3797	4.33664e-10	3.4725e-09	12.8681
117591	3865	Slc2a9	2.27318	4.37967	12.5283	1.11616e-11	1.45189e-10	16.6165
30963	1008	Hacd1	2.27009	2.12605	9.7242	1.4688e-09	1.02966e-08	11.6181
21937	2155	Tnfrsf1a	2.26824	1.79051	8.42586	1.92835e-08	9.88004e-08	8.98132
219144	1482	Arl11	2.26819	2.49842	11.5591	5.47382e-11	5.73281e-10	14.9886
268759	1986	9930012K11Rik	2.26416	2.80816	14.0725	1.06505e-12	2.03953e-11	19.0186
71911	3333	Bdh1	2.26184	5.04146	18.6864	2.79724e-15	1.6802e-13	25.0611
70348	1828	Ube2cbp	2.26147	1.89388	12.1034	2.21514e-11	2.6252e-10	15.9149
72157	2334	Pgm2	2.25968	4.35414	14.9555	3.04344e-13	6.97321e-12	20.2969
93960	4459	Nkd1	2.25898	0.718626	5.82013	6.57321e-06	1.87192e-05	3.03719
54672	2439	Adgrg3	2.25801	4.07022	6.71318	8.08491e-07	2.7978e-06	5.16611
67092	2357	Gatm	2.25736	2.56898	7.10781	3.3032e-07	1.24645e-06	6.0784
20540	2506	Slc7a7	2.25502	5.27065	11.8822	3.18772e-11	3.5766e-10	15.5423
67374	4822	Jam2	2.24957	-0.669994	3.83565	0.000860721	0.00164055	-1.84575
68644	1434	Abhd14a	2.24948	3.58353	13.0906	4.62749e-12	6.89898e-11	17.5173
76809	6988	Bri3bp	2.24709	5.33327	21.3295	1.62129e-16	1.94257e-14	27.9309
107351	5410	Kank1	2.24657	-0.98669	4.11427	0.000432709	0.000870752	-1.16618
69524	1854	Esam	2.24323	0.00583946	5.1808	3.09889e-05	7.71915e-05	1.47053
20775	2748	Sqle	2.24137	4.80624	20.4829	3.89308e-16	3.82283e-14	27.0506
14778	1523	Gpx3	2.24014	1.70696	6.42357	1.57898e-06	5.13738e-06	4.48493
15476	1685	Hs3st1	2.23864	0.540837	3.53511	0.00179551	0.00322905	-2.567
16069	2102	Jchain	2.23808	4.0898	3.22829	0.00376017	0.00633895	-3.28517
64294	2024	Itm2c	2.23414	5.12456	19.1194	1.71321e-15	1.1593e-13	25.5566
17125	3049	Smad1	2.23282	3.80252	16.9774	2.14663e-14	7.89716e-13	22.9957
12334	3185	Capn2	2.23236	6.35304	16.5608	3.6237e-14	1.19208e-12	22.4637
69189	1132	Mcemp1	2.23038	0.297507	3.90448	0.000726542	0.0014024	-1.67869
72244	3454	1600014C10Rik	2.23027	5.61782	17.184	1.66255e-14	6.54004e-13	23.2552
68667	4245	Trpm4	2.22682	2.81095	11.0879	1.22855e-10	1.14852e-09	14.1604
67533	4875	Ppfibp1	2.22662	3.80916	16.8576	2.49262e-14	8.73766e-13	22.8439
29810	2595	Bag3	2.2222	0.208479	4.27423	0.000291152	0.000605677	-0.77281
11534	1952	Adk	2.22208	5.5289	20.4658	3.96376e-16	3.86319e-14	27.0325
235044	2608	Plppr2	2.2214	-0.775525	4.71541	9.75588e-05	0.00022232	0.318507
242126	6641	Slc22a15	2.22132	1.74366	10.9715	1.50568e-10	1.37704e-09	13.952
72504	5149	Taf4b	2.2198	3.67439	14.9223	3.18692e-13	7.25108e-12	20.25
667281	952	H60b	2.2179	0.576723	5.51342	1.377e-05	3.67463e-05	2.28894
69534	976	Avpi1	2.21431	-0.140254	3.11091	0.00496849	0.00820958	-3.55373
223267	1079	Ggact	2.21217	4.41214	17.8416	7.49838e-15	3.53534e-13	24.0628
29819	2890	Stau2	2.2107	3.99232	15.4962	1.456e-13	3.75055e-12	21.0484
72720	3661	Zfp248	2.20803	1.07959	11.3802	7.41963e-11	7.45962e-10	14.677
622675	7604	Zfp827	2.20671	4.56976	13.736	1.74541e-12	3.06797e-11	18.514
67299	7043	Dock7	2.20417	3.7328	3.30449	0.00313379	0.00535488	-3.10886
102693	5461	Phldb1	2.20339	1.40937	6.53829	1.20974e-06	4.02938e-06	4.75589
215789	8913	Phactr2	2.20225	4.2442	13.8138	1.55571e-12	2.78323e-11	18.6315
67099	2666	Mettl21a	2.19983	2.59271	17.3665	1.32937e-14	5.4255e-13	23.4821
71904	2067	Paqr7	2.19757	1.2401	7.54577	1.25269e-07	5.24362e-07	7.06809
22035	4944	Tnfsf10	2.19595	4.26341	13.1989	3.91922e-12	5.98655e-11	17.6871
69226	1894	Snx24	2.19533	-0.455806	6.768	7.13111e-07	2.50288e-06	5.29396
57781	1891	Cd200r1	2.19498	1.31747	7.17964	2.81266e-07	1.08294e-06	6.24239
100503842	1225	2410022M11Rik	2.1942	1.03609	7.41063	1.68499e-07	6.84266e-07	6.76533
637515	6143	Nlrp1b	2.1925	-0.299148	4.57314	0.000138766	0.000306958	-0.0339983
100504090	420	NA	2.18746	-1.1973	3.87631	0.000778759	0.00149458	-1.74714
67888	1764	Tmem100	2.18727	0.013148	4.67491	0.000107848	0.000244022	0.218115
216021	3102	Stox1	2.18692	0.0666441	9.11849	4.75266e-09	2.863e-08	10.4152
228993	2197	Slc17a9	2.18317	4.68711	14.624	4.83589e-13	1.03706e-11	19.8246
66488	1606	Fam136a	2.17806	5.56677	21.7523	1.05922e-16	1.34305e-14	28.3579
54651	3240	Usp27x	2.17763	0.491647	7.87408	6.15796e-08	2.78377e-07	7.79373
59310	880	Myl10	2.17731	2.22691	4.59058	0.000132897	0.000295578	0.00919367
14939	1418	Gzmb	2.1772	-0.159454	6.14259	3.05201e-06	9.32816e-06	3.81529
74191	2528	P2ry13	2.17702	3.64274	6.60955	1.02608e-06	3.46447e-06	4.92346
100041975	219	NA	2.17686	-0.930774	5.5823	1.1654e-05	3.14661e-05	2.4576
73635	1461	Ptges3l	2.17597	0.143267	5.66531	9.53694e-06	2.62603e-05	2.66038
69806	2742	Slc39a11	2.17506	3.15427	16.1899	5.83152e-14	1.7309e-12	21.9799
20496	6520	Slc12a2	2.17405	4.6839	18.2644	4.55496e-15	2.42807e-13	24.5677
12050	3461	Bcl2l2	2.17285	4.17582	15.1132	2.44915e-13	5.82621e-12	20.5184
12346	1248	Car1	2.16946	2.73713	2.90237	0.00809389	0.0128456	-4.02066
16768	2003	Lag3	2.16814	0.515833	3.98367	0.000597608	0.00117259	-1.48577
57740	2279	Stk32c	2.16793	-0.38747	3.31116	0.00308404	0.00527607	-3.09335
14766	3864	Adgrg1	2.16504	8.27008	15.0067	2.83571e-13	6.6015e-12	20.369
56520	863	Nme4	2.16408	3.63601	11.0675	1.27296e-10	1.18664e-09	14.124
353282	9136	Sfmbt2	2.16044	1.65305	10.119	7.00138e-10	5.30383e-09	12.3773
320139	3264	Ptpn7	2.15767	7.06297	21.8129	9.97157e-17	1.30465e-14	28.4184
69309	2528	Slc16a13	2.15767	2.41889	13.9415	1.28938e-12	2.38856e-11	18.8234
22022	1814	Tpst2	2.15714	4.84047	15.8781	8.76197e-14	2.45561e-12	21.5656
21822	2809	Tgtp1	2.15692	4.60484	11.6921	4.37591e-11	4.727e-10	15.2178
68241	816	Mcrip2	2.15286	1.78465	8.70406	1.09045e-08	5.96947e-08	9.56481
20425	2065	Shmt1	2.15076	5.08152	16.6972	3.04894e-14	1.03158e-12	22.6393
12842	4709	Col1a1	2.14803	-0.0239354	2.75707	0.0113013	0.0174525	-4.33719
73149	1330	Clec4a3	2.14514	0.977249	6.3576	1.84169e-06	5.89811e-06	4.32844
66988	2267	Lap3	2.14174	5.17649	16.0159	7.31284e-14	2.09903e-12	21.7496
80914	1338	Uck2	2.13974	5.73433	19.7874	8.19547e-16	6.60481e-14	26.3008
67895	1292	Ppa1	2.13915	5.25124	17.8937	7.04761e-15	3.3715e-13	24.1256
232785	4415	Zfp783	2.13884	3.0675	5.78648	7.12564e-06	2.013e-05	2.95545
98711	2295	Rdh10	2.13717	4.75218	13.214	3.82983e-12	5.87061e-11	17.7107
12795	2367	Plk3	2.13412	2.66403	8.92814	6.94054e-09	4.00015e-08	10.0274
77700	8259	9130208D14Rik	2.13403	2.81206	12.6889	8.65404e-12	1.17608e-10	16.8769
71962	1548	Castor1	2.1334	0.509366	9.86083	1.13417e-09	8.16999e-09	11.883
68151	2769	Wls	2.13262	6.24813	19.3363	1.34513e-15	9.70814e-14	25.8009
110532	6634	Adarb1	2.13201	1.7204	11.2995	8.51905e-11	8.39689e-10	14.5355
23845	3820	Clec5a	2.13161	-0.471512	2.62016	0.0153961	0.0231758	-4.62795
75578	2713	Fggy	2.13002	1.19592	5.77857	7.2621e-06	2.04712e-05	2.93624
79202	2275	Tnfrsf22	2.12686	1.25437	9.75686	1.38049e-09	9.73263e-09	11.6816
16185	2697	Il2rb	2.1268	1.81265	4.59358	0.000131915	0.000293644	0.0166096
12768	2831	Ccr1	2.12514	0.0255723	2.66148	0.0140327	0.021278	-4.54102
18761	3313	Prkcq	2.12449	4.24387	14.9068	3.25606e-13	7.3678e-12	20.2281
68133	1337	Gcsh	2.1209	4.50877	17.0904	1.86607e-14	7.08677e-13	23.1379
140494	3285	Atp6v0a4	2.11966	-0.443003	5.13263	3.48751e-05	8.61324e-05	1.35156
71712	2807	Dram1	2.11916	0.13285	3.62258	0.00145097	0.00265105	-2.35864
114230	1575	Aipl1	2.1184	-0.827438	4.95494	5.39913e-05	0.000128855	0.912
71776	1840	Tha1	2.11306	0.191641	7.73421	8.31876e-08	3.63841e-07	7.48632
14345	3664	Fut4	2.1108	1.41571	6.98131	4.39141e-07	1.61737e-06	5.78801
225875	2919	Lrfn4	2.10868	1.56176	11.3936	7.25194e-11	7.31919e-10	14.7004
320790	9338	Chd7	2.10794	5.15559	12.1473	2.06212e-11	2.46849e-10	15.9882
72254	2427	1700030K09Rik	2.10699	5.61854	9.4699	2.3913e-09	1.57094e-08	11.1188
100502777	1460	Gm38422	2.10643	-0.634717	5.5451	1.2752e-05	3.41902e-05	2.36657
228413	2846	Prrg4	2.10337	1.85454	7.13747	3.0908e-07	1.17479e-06	6.14619
329659	1541	E130311K13Rik	2.1031	0.214025	8.26792	2.67747e-08	1.32053e-07	8.6455
57080	4842	Gtf2ird1	2.09936	3.53064	11.4106	7.04351e-11	7.14562e-10	14.7303
246256	1250	Fcgr4	2.09863	0.010337	3.79546	0.000950109	0.0017965	-1.94302
23828	1607	Bves	2.09406	0.15928	4.73407	9.31578e-05	0.000213108	0.364743
434223	7765	Gm1966	2.09348	6.63455	17.7418	8.44724e-15	3.87091e-13	23.942
20163	1412	Rsu1	2.09327	6.00017	17.7977	7.90158e-15	3.64645e-13	24.0097
56325	3334	Abcb9	2.09263	0.83082	7.40971	1.68842e-07	6.85447e-07	6.76325
225288	5409	Fhod3	2.09195	1.42074	5.84146	6.24575e-06	1.78645e-05	3.08896
74008	3396	Arsg	2.09114	0.891342	9.24003	3.74109e-09	2.31777e-08	10.6603
215690	12767	Nav1	2.08956	0.758236	4.23911	0.000317634	0.000656377	-0.859346
52665	3180	Echdc1	2.08954	1.86168	9.07115	5.2198e-09	3.11281e-08	10.3192
60322	2196	Chst7	2.08933	0.823317	9.24478	3.70635e-09	2.29734e-08	10.6699
14225	1641	Fkbp1a	2.08337	7.64519	16.9054	2.34801e-14	8.40172e-13	22.9046
232023	2886	Vopp1	2.08237	4.89366	7.78654	7.43117e-08	3.28652e-07	7.60163
16601	3263	Klf9	2.07849	3.29191	11.3101	8.3658e-11	8.26544e-10	14.5541
16001	11978	Igf1r	2.07827	3.96776	6.3266	1.98015e-06	6.29368e-06	4.25477
170753	13844	Zfp704	2.07697	4.66141	11.4956	6.09566e-11	6.2982e-10	14.8783
67826	1837	Snap47	2.07348	2.83844	15.4852	1.47778e-13	3.7835e-12	21.0333
56294	4057	Ptpn9	2.07338	4.94365	14.3589	7.04601e-13	1.4092e-11	19.4404
108147	2611	Atic	2.07282	6.7782	19.9398	6.94826e-16	5.97001e-14	26.4672
12393	6928	Runx2	2.07183	1.48685	5.21141	2.87499e-05	7.21786e-05	1.54609
19401	4131	Rara	2.07005	4.31328	11.7352	4.07121e-11	4.42714e-10	15.2917
56278	1518	Gkap1	2.06964	2.95597	13.4459	2.69322e-12	4.4077e-11	18.0707
67917	3089	Zcchc3	2.06541	3.70196	11.5436	5.619e-11	5.86604e-10	14.9617
93837	7018	Dach2	2.06492	0.193656	6.83467	6.12458e-07	2.17948e-06	5.44897
243725	9547	Ppp1r9a	2.06087	1.59872	2.71741	0.0123672	0.018975	-4.42219
78512	1281	3300005D01Rik	2.05804	1.70828	13.0581	4.86554e-12	7.21271e-11	17.466
353346	3433	Gpr141	2.05735	-0.315399	5.36012	1.99903e-05	5.16467e-05	1.91252
17342	5178	Mitf	2.05699	0.879454	7.60058	1.11152e-07	4.71311e-07	7.19023
93711	4692	Pcdhga3	2.05531	-0.179332	5.53787	1.29775e-05	3.4745e-05	2.34885
98496	2667	Pid1	2.05469	-0.368803	4.36985	0.000229703	0.000487001	-0.536886
100034251	469	Wfdc17	2.05074	0.173516	4.16141	0.000385048	0.000782316	-1.05046
170755	5622	Sgk3	2.05012	5.95088	16.0652	6.85671e-14	1.98116e-12	21.8151
67776	4157	Vwa5a	2.04919	5.53396	21.2149	1.82202e-16	2.09161e-14	27.8137
244202	4483	Nlrp10	2.04892	0.0508777	6.42557	1.57164e-06	5.12187e-06	4.48967
108037	2305	Shmt2	2.04767	7.52698	16.6589	3.2001e-14	1.06616e-12	22.5901
70451	1744	Dhrs13	2.04659	1.90373	8.70165	1.09579e-08	5.99041e-08	9.55981
319934	7163	Sbf2	2.04405	5.07174	13.8781	1.41521e-12	2.5886e-11	18.7282
17086	1463	Ncr1	2.04315	0.163418	3.53081	0.00181435	0.00325934	-2.57719
109672	749	Cyb5a	2.04249	6.793	17.0545	1.95082e-14	7.30019e-13	23.0928
13011	986	Cst7	2.04041	1.13287	5.9438	4.89129e-06	1.43487e-05	3.33673
625421	1461	C230062I16Rik	2.04024	6.24555	17.4026	1.27212e-14	5.29107e-13	23.5268
68521	3059	Fam189b	2.04011	4.93609	12.3232	1.55045e-11	1.92847e-10	16.2802
16842	2460	Lef1	2.03908	7.10455	13.1335	4.3323e-12	6.52594e-11	17.5847
16411	4025	Itgax	2.03795	2.24805	7.78199	7.50425e-08	3.31436e-07	7.59163
14938	878	Gzma	2.03763	1.89703	4.19959	0.000350308	0.000717651	-0.956605
74558	9040	Gvin1	2.03732	7.76642	17.5462	1.06881e-14	4.62205e-13	23.7034
22158	3374	Tulp3	2.03701	5.01518	12.8351	6.87844e-12	9.60774e-11	17.1118
170834	873	Oosp1	2.03623	-0.81074	5.3641	1.97977e-05	5.11894e-05	1.92229
11821	866	Aprt	2.03078	5.37066	16.8272	2.58932e-14	8.99375e-13	22.8053
100042856	9037	Gm4070	2.03023	6.10632	16.2284	5.54812e-14	1.66474e-12	22.0306
80884	2214	Maged2	2.02841	2.88927	13.1073	4.51044e-12	6.74758e-11	17.5435
52118	2888	Pvr	2.02735	3.06847	17.5283	1.09215e-14	4.67484e-13	23.6815
16408	5225	Itgal	2.02481	6.03683	12.0351	2.47733e-11	2.87081e-10	15.8004
54153	2914	Rasa4	2.02348	6.04345	14.3413	7.2261e-13	1.44301e-11	19.4147
100169868	1376	Gm3173	2.02191	-1.18478	3.85655	0.000817586	0.00156358	-1.7951
170770	1976	Bbc3	2.02152	3.44523	9.54102	2.08488e-09	1.3885e-08	11.2593
18826	4337	Lcp1	2.02152	9.39048	17.9403	6.6682e-15	3.23742e-13	24.1817
13340	2473	Slc29a2	2.01921	1.48588	10.7144	2.37228e-10	2.04367e-09	13.4862
17319	554	Mif	2.01853	6.29771	13.0302	5.07965e-12	7.47607e-11	17.4219
72844	1574	Kctd17	2.01832	1.23424	4.43806	0.00019396	0.000416975	-0.368315
68070	13413	Pdzd2	2.01713	4.92027	8.44598	1.84981e-08	9.51874e-08	9.02387
70335	2016	Reep6	2.01652	-0.275586	3.44855	0.0022149	0.00391164	-2.77172
329650	10249	Med12l	2.01088	1.72333	10.1324	6.82965e-10	5.18577e-09	12.4027
16553	6866	Kif13a	2.01011	4.56956	12.9767	5.51778e-12	8.06065e-11	17.3373
50915	1968	Grb14	2.00906	-0.727092	4.71173	9.84519e-05	0.000224004	0.30938
21881	3207	Tkt	2.00656	9.00634	17.5627	1.04774e-14	4.56118e-13	23.7236
629930	301	Ighv8-6	2.00552	0.325482	3.62426	0.00144503	0.00264168	-2.35463
104681	4509	Slc16a6	2.00276	4.06023	18.0621	5.77446e-15	2.90056e-13	24.3275
100039796	2816	Tgtp2	2.00123	3.91309	12.5809	1.02666e-11	1.35299e-10	16.7021
76260	2308	Ttc8	2.00004	0.92694	7.58425	1.15178e-07	4.85861e-07	7.15387
56693	1714	Crtap	1.99855	3.87382	12.1979	1.89903e-11	2.29527e-10	16.0726
80782	2212	Klrb1b	1.99764	-1.03366	6.03108	3.97423e-06	1.18636e-05	3.54732
69707	4027	Iqcg	1.997	0.160358	8.30592	2.4734e-08	1.23175e-07	8.72661
23945	4628	Mgll	1.99286	3.55235	6.5954	1.06013e-06	3.56836e-06	4.89023
56449	1862	Ybx3	1.99148	7.40649	15.5801	1.30114e-13	3.41222e-12	21.163
69399	9754	1700025G04Rik	1.99127	3.4339	13.0835	4.67896e-12	6.9519e-11	17.506
100504703	329	A730063M14Rik	1.99008	0.983974	8.37736	2.13207e-08	1.08177e-07	8.87855
66098	1126	Chchd6	1.98726	3.40697	11.5828	5.25931e-11	5.54371e-10	15.0295
13121	4353	Cyp51	1.98681	5.25617	16.2234	5.58441e-14	1.66893e-12	22.024
69288	4631	Rhobtb1	1.98677	2.55161	10.6309	2.75443e-10	2.32752e-09	13.3332
12606	2636	Cebpa	1.98298	-0.104925	4.44874	0.000188892	0.000407045	-0.341909
17299	887	Mettl1	1.98225	3.40486	12.1109	2.18816e-11	2.59794e-10	15.9275
67971	1024	Tppp3	1.97891	-0.172192	3.34608	0.00283598	0.00489219	-3.01203
14255	3657	Flt3	1.97849	2.46396	8.83658	8.34108e-09	4.70356e-08	9.83918
66044	1283	Dtd1	1.97788	4.34473	14.947	3.07953e-13	7.04354e-12	20.2849
319772	2006	C130050O18Rik	1.97606	0.289847	3.84853	0.000833886	0.00159172	-1.81455
210992	1605	Lpcat1	1.97378	5.34004	13.8172	1.54784e-12	2.77295e-11	18.6367
14609	3105	Gja1	1.96798	0.111232	3.41707	0.00239001	0.00418862	-2.84579
387314	8346	Tmtc1	1.96721	2.83395	6.7348	7.69396e-07	2.67527e-06	5.21658
66387	786	Nudt8	1.96171	2.02513	10.0899	7.39028e-10	5.56294e-09	12.3219
23917	2408	Impdh1	1.95641	7.23503	12.7271	8.14856e-12	1.11435e-10	16.9385
20499	5131	Slc12a7	1.95601	6.5505	9.4949	2.27859e-09	1.50523e-08	11.1682
140577	4817	Ankrd6	1.95594	4.25512	9.39884	2.74412e-09	1.7663e-08	10.9778
278097	2034	Armcx6	1.95577	1.69772	9.51366	2.19762e-09	1.4569e-08	11.2053
227522	1027	Rpp38	1.95392	2.57821	7.14432	3.04379e-07	1.15895e-06	6.16182
56489	3203	Ikbke	1.95096	3.48386	14.2975	7.69366e-13	1.52472e-11	19.3507
26378	2051	Decr2	1.94564	3.08217	14.8677	3.43773e-13	7.71422e-12	20.1727
73174	3335	Tbkbp1	1.94369	-0.27209	3.84964	0.000831594	0.00158827	-1.81184
20201	392	S100a8	1.93854	5.63295	3.70811	0.00117717	0.00219	-2.15361
74249	3657	Lrrc2	1.93524	0.297516	6.22697	2.50159e-06	7.79918e-06	4.01725
110198	1648	Akr7a5	1.93298	4.44531	26.5176	1.39045e-18	5.67478e-16	32.6671
11820	3357	App	1.93265	3.01134	5.29888	2.32126e-05	5.92565e-05	1.76175
414076	1668	BC051537	1.93062	-0.880031	4.06252	0.00049181	0.000978377	-1.29302
51811	2400	Clec4f	1.92975	0.701333	4.82597	7.42237e-05	0.000172865	0.592506
240660	3471	Slc35g1	1.92874	3.09826	13.199	3.9182e-12	5.98655e-11	17.6874
108075	5595	Ltbp4	1.92656	4.94161	10.6744	2.54788e-10	2.17628e-09	13.4131
68337	1439	Crip2	1.92596	4.58179	5.11617	3.63132e-05	8.94137e-05	1.31088
433224	1763	Gm5512	1.92565	4.91328	10.7041	2.41659e-10	2.07636e-09	13.4673
65256	2690	Asb2	1.92441	5.4101	8.90685	7.24294e-09	4.14517e-08	9.98373
13003	14689	Vcan	1.92204	0.370813	5.69633	8.84989e-06	2.45288e-05	2.73604
15186	2378	Hdc	1.9207	1.0503	4.96662	5.24598e-05	0.000125619	0.940914
100039805	1062	D5Ertd605e	1.92033	-0.361978	8.3514	2.25012e-08	1.13374e-07	8.82341
219140	7517	Spata13	1.92002	7.25501	12.9805	5.48536e-12	8.02226e-11	17.3433
20321	2576	Frrs1	1.91614	2.57879	12.8649	6.56579e-12	9.32057e-11	17.1594
668108	3418	Gm8979	1.91504	3.86115	13.6375	2.02078e-12	3.48631e-11	18.3643
12654	1689	Chil1	1.91396	0.103488	4.1387	0.000407327	0.000823609	-1.10625
68774	1371	Ms4a6d	1.91276	-0.805309	3.12616	0.00479253	0.00793591	-3.51906
13804	1032	Endog	1.9127	1.0304	8.06127	4.13421e-08	1.94498e-07	8.20113
111175	1186	Pecr	1.90981	1.60958	7.78011	7.53482e-08	3.32666e-07	7.58747
69551	3307	2310022B05Rik	1.90918	3.87428	9.32953	3.14029e-09	1.99088e-08	10.8397
231130	1966	Tnip2	1.90878	3.41623	11.4137	7.00654e-11	7.12104e-10	14.7357
66674	1690	Spryd7	1.90492	2.66815	11.2391	9.45383e-11	9.18653e-10	14.4288
212390	2386	Klhl32	1.90472	2.1305	6.29056	2.15461e-06	6.80182e-06	4.16895
665563	2243	Mthfd2l	1.90353	2.30326	9.81976	1.22553e-09	8.75569e-09	11.8036
12925	447	Crip1	1.90016	8.14639	14.0304	1.13223e-12	2.13993e-11	18.9561
22032	3016	Traf4	1.89639	6.38663	16.2271	5.55764e-14	1.66474e-12	22.0288
12033	2008	Bcap29	1.89499	5.32846	15.7707	1.0096e-13	2.75036e-12	21.4213
72462	5077	Rrp1b	1.89446	4.92888	17.558	1.05366e-14	4.5717e-13	23.7179
338360	2623	B430212C06Rik	1.8944	-0.160466	5.08209	3.94837e-05	9.66013e-05	1.22664
13806	1776	Eno1	1.89379	7.32006	18.4381	3.72228e-15	2.0864e-13	24.7721
15526	3043	Hspa9	1.89331	8.04383	16.0971	6.57844e-14	1.90921e-12	21.8573
19039	2168	Lgals3bp	1.88874	2.10982	7.87544	6.13998e-08	2.7766e-07	7.79672
269823	1784	Pon3	1.88597	4.61206	13.733	1.75336e-12	3.07414e-11	18.5093
52123	3829	Agpat5	1.88544	5.16047	19.5821	1.02554e-15	7.97235e-14	26.0746
20652	4785	Soat1	1.88468	4.57123	16.1537	6.11189e-14	1.80184e-12	21.9321
17920	7868	Myo6	1.88352	2.04223	8.37357	2.14891e-08	1.0882e-07	8.8705
20910	4005	Stxbp1	1.88264	5.87476	11.102	1.19879e-10	1.12392e-09	14.1855
320360	6485	Ric3	1.88262	-0.501271	4.32268	0.000258202	0.000542402	-0.653331
59092	2039	Pcbp4	1.87995	3.51874	7.98276	4.8834e-08	2.2552e-07	8.03083
226691	3484	Ifi207	1.87981	0.90559	3.33112	0.00293975	0.00505039	-3.04689
621312	932	Gm6211	1.87967	0.63321	6.84804	5.94098e-07	2.11992e-06	5.47998
56644	2277	Clec7a	1.87889	1.4276	5.08158	3.95338e-05	9.67058e-05	1.22536
100041546	801	Ly6c2	1.87655	2.82867	5.86602	5.88929e-06	1.69713e-05	3.14851
14069	7509	F8	1.87595	2.13668	9.90682	1.04017e-09	7.55542e-09	11.9717
58235	5061	Nectin1	1.87541	-0.790776	3.51167	0.00190071	0.00339812	-2.62258
76901	6100	Jade2	1.8746	4.18926	10.3413	4.6514e-10	3.69734e-09	12.7963
18755	3301	Prkch	1.87419	3.4037	8.11649	3.67904e-08	1.75411e-07	8.32043
320100	2817	Relt	1.87333	4.86835	13.0509	4.9201e-12	7.27707e-11	17.4546
11486	1626	Ada	1.87326	4.63761	16.5518	3.66547e-14	1.20279e-12	22.4521
73212	1461	3110082I17Rik	1.86973	3.72365	12.3324	1.52763e-11	1.9037e-10	16.2953
18805	5153	Pld1	1.86944	-0.343042	3.29729	0.00318832	0.0054381	-3.12557
239393	4064	Lrp12	1.86778	2.42545	10.8837	1.75696e-10	1.57487e-09	13.7939
16658	3389	Mafb	1.86532	1.9414	4.94891	5.48e-05	0.000130576	0.897064
30959	1675	Ddx25	1.8578	0.548291	6.88339	5.48207e-07	1.97234e-06	5.5619
100503380	1151	Snhg4	1.85579	3.4664	11.4259	6.86298e-11	6.99146e-10	14.7569
241576	3827	Ldlrad3	1.85438	4.3049	14.5953	5.03545e-13	1.07106e-11	19.7833
18187	8122	Nrp2	1.85375	-0.839755	3.15951	0.00442855	0.00737339	-3.44301
433182	1758	Eno1b	1.8505	7.494	18.3483	4.13069e-15	2.24779e-13	24.6667
100504166	3850	4933421O10Rik	1.85	3.76183	9.6709	1.6257e-09	1.12337e-08	11.5141
238330	4112	Irf2bpl	1.84822	5.53903	11.936	2.9163e-11	3.30615e-10	15.6334
70604	1851	Dnajb14	1.84503	0.715707	7.31445	2.08393e-07	8.26735e-07	6.54841
17300	3990	Foxc1	1.84356	-0.625739	4.75383	8.87131e-05	0.000203512	0.413725
66659	1756	Acp6	1.84221	6.5534	19.0469	1.85833e-15	1.23826e-13	25.4745
243780	1951	E330009J07Rik	1.84182	2.19179	7.55084	1.23889e-07	5.1942e-07	7.0794
245670	2281	Rragb	1.84138	3.00174	15.8575	9.00329e-14	2.51784e-12	21.5379
66011	5002	Ranbp17	1.83896	0.603505	5.20281	2.93624e-05	7.36033e-05	1.52485
109050	4781	Inka2	1.83831	2.57697	8.3203	2.40044e-08	1.1993e-07	8.75724
74116	2245	Pi16	1.83711	-0.189898	4.42275	0.000201464	0.000431402	-0.406162
240047	3373	Mmp25	1.83495	-0.874331	3.54193	0.00176595	0.00318089	-2.55079
217935	3725	Wdr60	1.83235	2.38179	10.9046	1.69363e-10	1.52228e-09	13.8315
228765	1385	Sdcbp2	1.83204	-0.708206	4.21257	0.000339224	0.00069713	-0.924675
12261	1165	C1qbp	1.83146	6.70177	17.7078	8.7982e-15	4.00364e-13	23.9008
279572	4014	Tlr13	1.82906	0.274393	2.42992	0.0234308	0.0340916	-5.01853
12874	9152	Cpd	1.82845	5.29172	11.3405	7.94033e-11	7.91276e-10	14.6075
380686	1539	Cnrip1	1.82639	4.49941	12.1729	1.97791e-11	2.37859e-10	16.0309
237500	6630	Tmtc3	1.82615	3.85999	15.2057	2.15786e-13	5.2285e-12	20.6475
20017	3998	Polr1b	1.82483	5.00116	19.9681	6.73909e-16	5.8653e-14	26.498
194309	1544	Vps37d	1.82285	-0.251429	4.78717	8.1693e-05	0.0001886	0.496354
319673	2818	9330159M07Rik	1.81894	0.862882	7.11879	3.2229e-07	1.21862e-06	6.1035
20907	2071	Stx1a	1.81894	3.03888	10.5966	2.92931e-10	2.44922e-09	13.2701
22145	2053	Tuba4a	1.81438	6.72539	10.1428	6.70021e-10	5.1053e-09	12.4223
14664	3272	Slc6a9	1.81378	2.05432	3.23558	0.00369531	0.00623765	-3.26835
16822	3348	Lcp2	1.81208	5.17373	10.6664	2.58459e-10	2.20331e-09	13.3984
17035	1092	Lxn	1.81159	6.3902	15.502	1.44485e-13	3.7292e-12	21.0562
106957	3882	Slc39a6	1.80965	5.25078	16.037	7.11366e-14	2.04635e-12	21.7777
71836	2045	Shcbp1l	1.80627	0.400939	7.71791	8.61701e-08	3.76005e-07	7.45032
277328	4263	Trpa1	1.8018	-0.186419	3.4847	0.00202924	0.00360864	-2.68641
22436	4587	Xdh	1.80067	1.52583	3.58773	0.00157966	0.00286812	-2.44181
21953	667	Tnni2	1.79956	2.59071	8.37555	2.14009e-08	1.08457e-07	8.87471
55932	2639	Gbp3	1.79953	5.71851	12.8056	7.20343e-12	9.99753e-11	17.0646
14025	7017	Bcl11a	1.79952	7.4097	12.8877	6.33642e-12	9.04411e-11	17.1958
69890	3317	Zfp219	1.79809	5.22114	12.256	1.72827e-11	2.12535e-10	16.169
72136	2089	Chst14	1.7972	2.62076	10.3906	4.25192e-10	3.41094e-09	12.8883
238323	2534	Rps6kl1	1.79518	0.714866	6.3434	1.90383e-06	6.08368e-06	4.29471
12306	1374	Anxa2	1.79491	3.15018	7.30693	2.11894e-07	8.38841e-07	6.5314
64297	4525	Gprc5b	1.79028	1.80281	2.69756	0.0129358	0.0197638	-4.46452
16828	1930	Ldha	1.78872	8.54905	17.6658	9.25318e-15	4.16712e-13	23.8496
66614	1768	Gpatch4	1.7849	5.04362	12.6854	8.702e-12	1.18015e-10	16.8712
65972	982	Ifi30	1.78459	7.81106	11.196	1.01836e-10	9.8153e-10	14.3527
114663	1386	Impa2	1.78386	4.44858	14.5444	5.41133e-13	1.13987e-11	19.7098
16500	11153	Kcnb1	1.78355	3.25892	9.66819	1.63413e-09	1.128e-08	11.5088
110695	3199	Aldh7a1	1.78268	3.35941	10.9682	1.51446e-10	1.38314e-09	13.9461
27973	748	Vkorc1	1.78253	2.90766	12.9732	5.54834e-12	8.09623e-11	17.3316
108013	5546	Celf4	1.78147	1.23128	6.82146	6.31182e-07	2.2394e-06	5.41829
216134	5094	Pdxk	1.78038	3.68401	11.453	6.55308e-11	6.71241e-10	14.8042
18432	4117	Mybbp1a	1.77894	7.74132	18.6275	2.99226e-15	1.74459e-13	24.9929
75744	3235	Svip	1.77852	1.89477	6.52742	1.24056e-06	4.12362e-06	4.73029
319468	7518	Ppm1h	1.77613	1.22434	3.68735	0.00123853	0.00229533	-2.20348
67664	1334	Rnf125	1.7746	1.94371	8.24923	2.78408e-08	1.36589e-07	8.60555
27027	1827	Tspan32	1.77359	5.95255	14.7607	3.99121e-13	8.79009e-12	20.0204
231014	4627	9330182L06Rik	1.77356	1.96742	8.21709	2.97782e-08	1.45059e-07	8.53673
71683	2182	Gypc	1.7733	5.98706	8.1767	3.24114e-08	1.56197e-07	8.45005
433520	3712	Gm14403	1.77322	-0.205858	4.92866	5.76048e-05	0.000136611	0.846924
11676	1702	Aldoc	1.77199	1.36094	4.34876	0.000242035	0.000510988	-0.588964
23900	442	Hcst	1.76889	0.959149	7.46044	1.51016e-07	6.20599e-07	6.87719
243753	2159	Slc23a4	1.76838	0.0315369	4.96542	5.26148e-05	0.000125921	0.937949
100504040	1275	Gm17586	1.76598	-0.418331	5.57979	1.1725e-05	3.16381e-05	2.45146
70796	2054	Zdhhc1	1.76542	2.71194	9.91924	1.01618e-09	7.3935e-09	11.9956
235442	4751	Rab8b	1.7628	6.46172	13.801	1.58552e-12	2.82881e-11	18.6122
14017	2297	Evi2a	1.76182	4.8309	13.3323	3.198e-12	5.08719e-11	17.8951
100417829	4348	Gm18852	1.76129	1.75084	8.68344	1.13712e-08	6.17786e-08	9.52191
110959	1922	Nudt19	1.76067	5.33542	14.4861	5.87789e-13	1.21464e-11	19.6254
72338	2981	Wdr89	1.75967	1.73501	8.36227	2.1999e-08	1.11058e-07	8.8465
71330	3903	Rcbtb1	1.75924	5.80895	15.4145	1.62535e-13	4.11378e-12	20.9363
73072	4616	Prr36	1.75839	-0.309513	5.50522	1.40466e-05	3.74232e-05	2.26885
16975	7677	Lrp8	1.7548	3.21609	13.1595	4.16274e-12	6.31422e-11	17.6255
13819	5352	Epas1	1.7544	1.57622	4.42815	0.000198786	0.000426156	-0.392818
433813	1229	Pusl1	1.75424	2.92108	12.2389	1.77672e-11	2.16899e-10	16.1407
22685	2813	Zfp239	1.75264	1.57627	8.8414	8.26059e-09	4.66421e-08	9.84911
218989	5218	Tmem260	1.7521	4.72786	12.4809	1.20375e-11	1.54886e-10	16.5392
100043670	708	Gm4581	1.74922	7.0958	14.7904	3.82862e-13	8.47488e-12	20.0628
243328	2789	Slc29a4	1.74775	2.0708	6.46094	1.4475e-06	4.75941e-06	4.57334
353156	1626	Egfl7	1.74764	3.59278	6.57986	1.09887e-06	3.69116e-06	4.8537
13143	1769	Dapk2	1.74725	0.257049	3.37429	0.0026498	0.00459458	-2.9461
64136	1108	Sdf2l1	1.74578	5.61568	10.4449	3.8524e-10	3.11918e-09	12.9894
629859	293	Ighv1-11	1.7441	2.08493	2.57682	0.0169597	0.0253222	-4.71838
70572	4595	Ipo5	1.74379	8.14592	14.6714	4.52352e-13	9.76482e-12	19.8927
214137	5091	Arhgap29	1.74279	2.14237	6.50735	1.29964e-06	4.30247e-06	4.68296
14113	1159	Fbl	1.7416	5.5159	20.4924	3.85431e-16	3.82283e-14	27.0606
67486	3060	Polr3g	1.73993	3.78203	17.5749	1.03243e-14	4.50953e-13	23.7386
26874	5540	Abcd2	1.73929	0.179903	4.36236	0.000234008	0.000495403	-0.555377
19663	2780	Rbpms	1.73678	4.60242	10.8274	1.94105e-10	1.71287e-09	13.6918
77862	963	Thyn1	1.73594	2.89543	9.98106	9.05076e-10	6.65183e-09	12.1142
60425	1397	Doc2g	1.73132	0.588736	4.05414	0.000502116	0.000997902	-1.31355
233147	1980	Zfp939	1.73089	0.554775	7.15689	2.95939e-07	1.1311e-06	6.19051
73671	2060	Sult6b1	1.72928	1.735	8.03962	4.32816e-08	2.02529e-07	8.15425
17110	1265	Lyz1	1.72928	-0.330261	2.51812	0.0193144	0.0285243	-4.83951
71952	2346	Riox1	1.7281	4.61075	17.9816	6.3501e-15	3.10608e-13	24.2312
16643	866	Klrd1	1.72764	1.71052	6.10702	3.31975e-06	1.00594e-05	3.72992
11855	5197	Arhgap5	1.72603	2.63394	5.98826	4.3999e-06	1.30271e-05	3.4441
72287	1559	Plekhf1	1.72501	1.70554	10.2144	5.87049e-10	4.5366e-09	12.5578
327762	4122	Dna2	1.72384	6.08245	20.3102	4.67356e-16	4.32884e-14	26.8667
211914	5679	Asap2	1.72348	3.46928	11.8112	3.58627e-11	3.96921e-10	15.4216
226525	10046	Rasal2	1.72326	3.29705	9.17497	4.25143e-09	2.59577e-08	10.5293
211187	3679	Lrtm2	1.7202	1.09626	5.87935	5.70466e-06	1.64975e-05	3.18079
97998	3437	Deptor	1.71842	0.892645	4.67547	0.000107697	0.000243722	0.21952
100039748	726	Gm10020	1.7182	6.74322	14.4476	6.20854e-13	1.2709e-11	19.5696
668272	1768	Gm9079	1.71729	-0.836312	5.28397	2.40738e-05	6.13113e-05	1.72502
14421	3289	B4galnt1	1.71726	6.18899	11.3101	8.3667e-11	8.26544e-10	14.554
108156	3324	Mthfd1	1.71713	6.49628	10.6416	2.70199e-10	2.29292e-09	13.3529
57752	9537	Tacc2	1.71682	1.03077	5.38239	1.89345e-05	4.91132e-05	1.96728
93841	1162	Uchl4	1.71662	4.90781	14.8471	3.53789e-13	7.87941e-12	20.1434
100504489	1650	NA	1.7166	0.402284	4.3938	0.00021646	0.000461167	-0.477725
105445	8881	Dock9	1.71523	6.72036	8.62548	1.27963e-08	6.85124e-08	9.40104
230145	2216	Galnt12	1.71433	4.74059	15.3401	1.79744e-13	4.47988e-12	20.8338
66597	1699	Trim13	1.71294	1.81849	9.54005	2.08877e-09	1.39039e-08	11.2573
19672	3063	Rcn1	1.71242	4.18106	15.9987	7.47957e-14	2.14217e-12	21.7267
108995	1759	Tbc1d10c	1.71207	7.71782	12.5929	1.00732e-11	1.33154e-10	16.7215
14287	2263	Fpgs	1.70902	5.2358	15.5532	1.34894e-13	3.51639e-12	21.1262
18746	2599	Pkm	1.70837	8.62724	14.0603	1.08409e-12	2.07294e-11	19.0005
20202	488	S100a9	1.70804	6.14003	3.61532	0.00147689	0.00269425	-2.37598
72121	2345	Dennd2d	1.7074	3.19085	8.23661	2.85856e-08	1.39876e-07	8.57854
16797	1235	Lat	1.70713	3.80575	8.28076	2.60663e-08	1.28706e-07	8.67293
54219	2209	Cd320	1.70498	2.94417	7.41229	1.67885e-07	6.82197e-07	6.76906
11690	854	Alox5ap	1.70449	2.64739	6.02653	4.01747e-06	1.19818e-05	3.53634
234344	2990	Naf1	1.70413	4.33654	14.8567	3.49072e-13	7.79296e-12	20.1571
15983	1980	Ifrd2	1.70364	5.6042	9.48402	2.32695e-09	1.53407e-08	11.1467
20917	2279	Suclg2	1.70203	4.00039	13.5248	2.39181e-12	4.00474e-11	18.192
225791	3321	Zadh2	1.70199	5.74545	19.401	1.25207e-15	9.2909e-14	25.8732
67685	1978	Dnaaf4	1.69968	-0.619689	4.38342	0.000222105	0.000472194	-0.503374
74519	1944	Cyp2j9	1.69957	2.36155	7.7548	7.95714e-08	3.49312e-07	7.53174
14134	1062	Fcnb	1.69707	0.530633	2.51041	0.0196454	0.0289516	-4.8553
18408	3455	Slc25a15	1.69574	4.80612	13.2621	3.55881e-12	5.55958e-11	17.7858
11488	5102	Adam11	1.69568	-0.320958	2.76181	0.0111798	0.0172893	-4.32698
327978	5989	Slfn5	1.6946	4.06353	7.11078	3.28127e-07	1.23854e-06	6.08519
58193	3253	Extl2	1.69297	3.01759	10.5098	3.42504e-10	2.81504e-09	13.1099
17999	5494	Nedd4	1.69215	7.4389	11.1453	1.11186e-10	1.05797e-09	14.2627
328162	2433	Trmt61a	1.69168	3.75082	12.5083	1.15229e-11	1.48852e-10	16.5839
270151	3980	Nlrx1	1.69135	3.07199	8.37593	2.13841e-08	1.08457e-07	8.87551
109652	1431	Acy1	1.69061	3.75639	11.7742	3.81445e-11	4.1898e-10	15.3585
72865	953	Rtl8c	1.68697	2.56832	6.63393	9.70008e-07	3.30076e-06	4.98066
12830	6503	Col4a5	1.68625	-0.247434	2.32617	0.0293065	0.0418981	-5.22428
639606	882	NA	1.68563	3.49732	13.7595	1.68571e-12	2.99481e-11	18.5495
68507	6067	Ppfia4	1.68559	1.39335	5.5307	1.32048e-05	3.53392e-05	2.3313
11758	2334	Prdx6	1.68391	6.28619	14.7319	4.15534e-13	9.05988e-12	19.9793
105522	5229	Ankrd28	1.68336	7.08786	17.0764	1.89864e-14	7.16654e-13	23.1204
217946	2611	Cdca7l	1.68252	5.26972	13.2913	3.40395e-12	5.3368e-11	17.8313
22658	2836	Pcgf2	1.68121	1.4559	5.17716	3.12668e-05	7.77946e-05	1.46154
223723	3770	Ttll12	1.68061	5.70983	11.0425	1.32965e-10	1.23508e-09	14.0794
110082	15616	Dnah5	1.67694	0.274035	4.50661	0.000163644	0.000356079	-0.198724
619309	2063	Muc3a	1.67661	0.238396	4.41887	0.000203414	0.000435436	-0.415768
215114	7855	Hip1	1.67589	3.72404	7.05845	3.69047e-07	1.38023e-06	5.96533
11747	1724	Anxa5	1.67547	4.19906	10.9961	1.44208e-10	1.32537e-09	13.9962
66435	6514	Uggt2	1.6746	0.496764	6.73858	7.6277e-07	2.65506e-06	5.22539
17916	3833	Myo1f	1.67382	2.83343	5.07429	4.02488e-05	9.82522e-05	1.20733
338349	6929	Cntln	1.67291	5.20814	13.8471	1.4811e-12	2.67911e-11	18.6818
217011	1767	Nle1	1.67225	4.30044	12.8898	6.31629e-12	9.02524e-11	17.199
56386	5808	B4galt6	1.67222	-0.435173	2.91436	0.00787208	0.0125225	-3.9942
107522	4113	Ece2	1.66994	3.02527	8.37058	2.16229e-08	1.09368e-07	8.86415
14289	1296	Fpr2	1.66798	0.175681	3.44281	0.00224585	0.00395881	-2.78524
232187	2493	Smyd5	1.66791	4.83569	17.4644	1.18016e-14	4.95591e-13	23.6029
22690	4146	Zfp28	1.6677	2.78953	13.196	3.93628e-12	6.00559e-11	17.6827
232414	3294	Clec9a	1.66277	0.250193	4.59395	0.000131792	0.000293471	0.0175403
12972	2507	Cryz	1.6619	2.12063	8.99639	6.05617e-09	3.54998e-08	10.167
14871	1037	Gstt1	1.66104	-0.964481	3.07131	0.00545491	0.0089483	-3.64345
223435	11497	Trio	1.65958	5.96625	6.47855	1.38945e-06	4.58587e-06	4.61498
667631	721	Gm8738	1.65913	1.38815	7.31067	2.10147e-07	8.32428e-07	6.53985
80288	5339	Bcl9l	1.65833	5.19237	8.76712	9.5962e-09	5.3353e-08	9.69566
13358	1678	Slc25a1	1.65811	6.0835	17.6555	9.36899e-15	4.20478e-13	23.837
677044	1232	Gm10653	1.65591	0.643675	5.75296	7.72285e-06	2.16718e-05	2.87394
225392	1767	Rell2	1.65493	-0.265623	4.90945	6.04001e-05	0.000142696	0.799338
16188	1394	Il3ra	1.65429	5.17926	10.5624	3.11492e-10	2.58619e-09	13.2072
107503	1993	Atf5	1.65417	4.29171	7.16158	2.9285e-07	1.11995e-06	6.20122
327799	3957	Usp44	1.65202	1.20918	4.95796	5.35914e-05	0.000128	0.919469
107975	4342	Pacs1	1.65167	5.29343	10.5447	3.21602e-10	2.65662e-09	13.1744
16402	4367	Itga5	1.64812	4.87144	15.1528	2.31972e-13	5.53848e-12	20.5738
226751	8656	Cdc42bpa	1.64604	2.8293	4.92619	5.79576e-05	0.000137323	0.840791
56496	1763	Tspan6	1.64581	4.28918	10.7631	2.17545e-10	1.89409e-09	13.575
385658	6436	Nxpe3	1.63846	6.05777	12.3789	1.41751e-11	1.77316e-10	16.3719
16880	10333	Lifr	1.63783	2.25131	7.02641	3.9665e-07	1.47292e-06	5.89178
71790	1978	Anxa9	1.63752	0.451582	4.88945	6.34551e-05	0.0001494	0.749799
14081	3891	Acsl1	1.6363	6.64409	10.3167	4.86564e-10	3.83496e-09	12.7502
21936	1007	Tnfrsf18	1.63593	2.26898	7.66499	9.66325e-08	4.16912e-07	7.33323
14561	1811	Gdf11	1.63551	3.00502	7.5756	1.1737e-07	4.9447e-07	7.13461
14696	2751	Gnb4	1.63524	4.13286	6.411	1.62589e-06	5.26903e-06	4.45515
70375	3650	Ica1l	1.63463	-0.910705	5.28155	2.42165e-05	6.16385e-05	1.71906
380694	2672	Ccnjl	1.63439	1.09318	5.82114	6.55724e-06	1.86818e-05	3.03965
78619	3738	Zfp449	1.63403	0.973929	7.45388	1.53206e-07	6.28613e-07	6.86248
74013	3677	Rftn2	1.63291	4.53218	4.96128	5.31551e-05	0.000127097	0.927683
100043805	694	Gm10224	1.63291	4.32995	13.9192	1.3322e-12	2.4609e-11	18.79
77866	748	E130102H24Rik	1.63193	0.237956	4.93414	5.68325e-05	0.000134976	0.860482
22756	2660	Zfp94	1.63145	4.13844	9.51205	2.20446e-09	1.45995e-08	11.2021
668128	2133	Gm8989	1.62994	2.77804	10.8168	1.97756e-10	1.73918e-09	13.6727
66307	2563	Isoc1	1.62923	5.76419	14.9856	2.91958e-13	6.7514e-12	20.3393
67338	4242	Rffl	1.62723	5.2822	10.8741	1.78712e-10	1.59972e-09	13.7764
234549	3146	Heatr3	1.62644	5.05283	16.1844	5.87301e-14	1.73926e-12	21.9727
13849	1665	Ephx1	1.6258	5.03692	8.11471	3.69291e-08	1.75951e-07	8.31658
72401	2924	Slc43a1	1.62361	6.28086	7.12276	3.19434e-07	1.21098e-06	6.11258
66375	1304	Dhrs7	1.6226	3.95191	11.2025	1.00707e-10	9.71371e-10	14.3641
21916	2871	Tmod1	1.62094	1.31368	2.60116	0.0160642	0.0241008	-4.6677
21872	7114	Tjp1	1.62089	0.388854	2.42567	0.0236484	0.0343852	-5.02706
100217427	59	Snord52	1.61995	-0.00133854	4.61248	0.00012588	0.000281553	0.0634358
223978	2663	Cpped1	1.6197	4.08147	14.0588	1.0864e-12	2.07432e-11	18.9983
93700	4629	Pcdhgb2	1.61675	0.475752	4.87912	6.50939e-05	0.000152983	0.724203
20751	1226	Spr	1.61455	3.10836	8.02319	4.48152e-08	2.08882e-07	8.11864
66912	1871	Bzw2	1.61404	6.89743	18.2169	4.81484e-15	2.51152e-13	24.5115
16016	1222	Ighg2b	1.61376	4.41693	3.52277	0.00185017	0.00331821	-2.59628
67883	1263	Uxs1	1.61296	3.86074	11.3358	8.00496e-11	7.96229e-10	14.5992
233744	6166	Spon1	1.61288	0.202307	6.2364	2.44677e-06	7.64835e-06	4.03976
232431	2072	Gprc5a	1.61175	0.677015	6.51179	1.28633e-06	4.26433e-06	4.69343
330323	4785	Mindy4	1.61075	0.0154371	4.78733	8.16608e-05	0.000188559	0.496749
21928	3570	Tnfaip2	1.60765	2.98353	4.04429	0.000514487	0.00102038	-1.33764
78514	3038	Arhgap10	1.60639	4.21906	12.2453	1.75845e-11	2.15634e-10	16.1513
269181	7054	Mgat4a	1.60497	5.84838	14.1713	9.22902e-13	1.79897e-11	19.1649
19261	4229	Sirpa	1.60349	4.20719	5.12597	3.54498e-05	8.74526e-05	1.33511
21771	2249	Utp4	1.60295	5.63065	17.1317	1.77319e-14	6.83122e-13	23.1898
30056	1117	Timm9	1.60256	4.15781	14.5417	5.43166e-13	1.14231e-11	19.706
16898	999	Rps2	1.60119	7.43491	15.6044	1.25958e-13	3.32325e-12	21.196
116972	930	Fam57a	1.59965	-0.631892	5.87816	5.72089e-06	1.65408e-05	3.17791
30935	3268	Tor3a	1.59888	5.70193	15.306	1.88247e-13	4.68288e-12	20.7867
19253	1578	Ptpn18	1.59582	6.56024	12.2141	1.84989e-11	2.24386e-10	16.0994
19057	1948	Ppp3cc	1.5958	6.68321	14.031	1.1313e-12	2.13993e-11	18.957
52637	965	Cisd1	1.59477	5.48798	13.1189	4.43031e-12	6.65055e-11	17.5618
17196	6718	Mbp	1.5936	5.67269	10.5073	3.44048e-10	2.82065e-09	13.1053
667846	882	NA	1.59336	5.38793	15.0867	2.53978e-13	6.01989e-12	20.4814
20527	3959	Slc2a3	1.59287	4.8205	12.7041	8.44912e-12	1.15424e-10	16.9014
14360	3692	Fyn	1.59206	6.87558	18.2532	4.61461e-15	2.44987e-13	24.5545
50780	7301	Rgs3	1.58919	2.16538	5.05394	4.23128e-05	0.00010304	1.15702
667847	882	NA	1.5869	4.52116	12.1437	2.07432e-11	2.48083e-10	15.9822
210853	2659	Zfp947	1.58658	2.77797	8.35489	2.23386e-08	1.12642e-07	8.83083
56429	1636	Dpt	1.5855	2.11626	6.14683	3.02159e-06	9.24818e-06	3.82546
56430	4531	Clip1	1.58371	5.18486	10.7363	2.28156e-10	1.97856e-09	13.5262
66355	1554	Gmpr	1.58229	3.81	11.1913	1.02663e-10	9.87315e-10	14.3444
70333	2248	Cd3eap	1.57835	3.71436	11.3032	8.46597e-11	8.35088e-10	14.5419
192897	6169	Itgb4	1.57788	0.633728	3.73037	0.00111468	0.00208414	-2.10006
93712	4534	Pcdhga4	1.57757	0.820042	4.00782	0.000563007	0.00110836	-1.42681
100861774	430	NA	1.57752	8.10759	14.4161	6.49309e-13	1.31472e-11	19.5238
233552	3583	Gdpd5	1.57746	0.400686	4.80594	7.79904e-05	0.000180755	0.54286
72662	3722	Dis3	1.57697	5.93469	15.3676	1.73175e-13	4.33269e-12	20.8717
73124	4149	Golim4	1.57587	5.40444	13.8421	1.49207e-12	2.69451e-11	18.6742
270185	790	BC043934	1.57575	2.73919	5.21523	2.84827e-05	7.15492e-05	1.5555
64095	4396	Gpr35	1.57562	0.224986	5.17483	3.14457e-05	7.81504e-05	1.4558
231327	4008	Ppat	1.57487	5.8213	15.0391	2.71192e-13	6.33591e-12	20.4145
66461	1321	Ptpmt1	1.57458	4.3708	12.5484	1.08109e-11	1.4119e-10	16.6492
219249	6139	Tdrd3	1.57405	4.85065	16.2592	5.33155e-14	1.6193e-12	22.0711
17076	5172	Ly75	1.5736	3.33948	10.2699	5.30067e-10	4.14036e-09	12.6624
268566	3402	Gphn	1.57337	5.53201	13.1339	4.32984e-12	6.52594e-11	17.5853
76524	2136	Cln6	1.57081	4.13659	9.90829	1.0373e-09	7.53872e-09	11.9745
72515	3450	Wdr43	1.57018	7.07582	13.3804	2.97324e-12	4.79389e-11	17.9696
66497	1171	Cmss1	1.56951	4.1414	12.9995	5.32671e-12	7.80773e-11	17.3733
20088	875	Rps24	1.56853	10.0685	10.5833	3.00008e-10	2.50232e-09	13.2457
11732	3498	Ank	1.56823	2.79694	4.39457	0.000216048	0.000460366	-0.475823
68099	1326	Fam92a	1.56801	4.4858	13.9519	1.26996e-12	2.35965e-11	18.8389
66480	1841	Rpl15	1.56787	7.54474	14.7534	4.03218e-13	8.83562e-12	20.01
53860	4263	2009-09-01	1.5671	6.2025	12.1222	2.14822e-11	2.56217e-10	15.9463
68177	2077	Ebpl	1.56632	3.19647	8.42756	1.92157e-08	9.84916e-08	8.98492
18611	2477	Pea15a	1.56632	4.52291	11.6811	4.45746e-11	4.79921e-10	15.1989
235048	3574	Zfp599	1.56366	2.30812	8.12951	3.57946e-08	1.70987e-07	8.3485
74105	4891	Gga2	1.56317	6.93552	12.1949	1.9083e-11	2.30336e-10	16.0676
667373	2375	Ifit1bl1	1.56091	3.22215	6.83183	6.16434e-07	2.19267e-06	5.44238
12286	7929	Cacna1a	1.55979	1.46208	6.30151	2.10001e-06	6.6391e-06	4.19504
12934	4432	Dpysl2	1.55973	5.16078	8.3634	2.19475e-08	1.10841e-07	8.8489
213332	781	Mfsd4b4	1.55835	-0.401572	4.20989	0.000341482	0.000701022	-0.931265
73390	2140	Msl3l2	1.5571	2.0571	7.27214	2.28898e-07	8.99342e-07	6.45262
26363	1942	Btd	1.55613	5.06153	13.6491	1.9861e-12	3.43101e-11	18.382
12326	12331	Camk4	1.55585	0.549063	5.20859	2.8949e-05	7.26087e-05	1.53914
226844	4087	Flvcr1	1.55562	4.42315	15.2027	2.16676e-13	5.24035e-12	20.6433
100039062	3025	Gm2027	1.55451	0.754377	6.8729	5.61431e-07	2.01492e-06	5.53761
18106	3758	Cd244a	1.5534	3.12924	8.20606	3.0475e-08	1.47902e-07	8.51307
72170	1245	Chchd4	1.55283	4.29865	11.6634	4.59193e-11	4.92774e-10	15.1685
100417831	4357	Gm18853	1.54968	3.18527	8.65692	1.20018e-08	6.47702e-08	9.46666
12902	6207	Cr2	1.5487	2.9609	4.6893	0.000104072	0.000236009	0.253794
240921	2951	NA	1.54855	5.73065	7.83924	6.63537e-08	2.97589e-07	7.7174
68119	1616	Cmtm3	1.54775	3.89131	11.3062	8.42181e-11	8.3136e-10	14.5472
229898	3021	Gbp5	1.54764	4.50321	12.8391	6.83597e-12	9.56143e-11	17.1182
74030	4657	Rin2	1.54618	1.13274	4.60229	0.000129098	0.000288109	0.0381944
68910	3927	Zfp467	1.54488	1.09423	7.69404	9.07369e-08	3.94219e-07	7.39756
17105	1057	Lyz2	1.54462	5.82066	3.80986	0.000917072	0.00173831	-1.90819
17975	8257	Ncl	1.54422	9.88083	9.98263	9.02421e-10	6.63979e-09	12.1172
12504	3095	Cd4	1.54418	1.64996	3.56391	0.00167402	0.0030264	-2.49854
93757	1177	Immp2l	1.54401	1.22209	5.8653	5.89944e-06	1.69871e-05	3.14676
74080	2160	Nmnat3	1.54332	3.85018	7.86455	6.28485e-08	2.83385e-07	7.77288
71916	1768	Dus4l	1.54262	3.05338	10.7133	2.37707e-10	2.04644e-09	13.4842
329727	4979	Dennd2c	1.54241	2.02184	4.28806	0.00028134	0.000586949	-0.738719
27374	2641	Prmt5	1.5421	6.96391	16.9054	2.34811e-14	8.40172e-13	22.9046
66141	648	Ifitm3	1.54042	3.01433	7.38533	1.78164e-07	7.17714e-07	6.70839
66686	3025	Dcbld1	1.54014	3.60608	11.1521	1.09886e-10	1.04829e-09	14.2747
66515	5529	Cul7	1.53979	4.72752	10.6306	2.75572e-10	2.32752e-09	13.3327
56454	3527	Aldh18a1	1.53924	6.36595	14.3139	7.51571e-13	1.49399e-11	19.3745
67946	2435	Spata6	1.53764	5.51602	13.9859	1.20826e-12	2.27049e-11	18.8897
73824	407	Snhg6	1.53516	4.71165	10.5559	3.15157e-10	2.61165e-09	13.1952
237052	1110	Tceal1	1.53511	-0.211022	4.11758	0.000429189	0.0008642	-1.15809
320407	3913	Klri2	1.53421	-0.405993	3.50639	0.0019252	0.00343767	-2.63508
432442	3123	Akap7	1.53331	3.53576	8.60592	1.33179e-08	7.1034e-08	9.36015
329165	5974	Abi2	1.53219	3.86528	11.4523	6.56122e-11	6.71548e-10	14.803
19335	4487	Rab23	1.53165	3.31348	12.1743	1.97337e-11	2.37532e-10	16.0333
17476	4336	Mpeg1	1.53142	5.39335	5.42777	1.69543e-05	4.44358e-05	2.0788
14199	2875	Fhl1	1.53126	0.869171	3.7134	0.00116199	0.00216424	-2.14088
232970	2282	Phldb3	1.53051	6.72559	10.7779	2.11876e-10	1.85215e-09	13.602
67168	2468	Lpar6	1.53042	5.69127	9.44704	2.49938e-09	1.63291e-08	11.0735
28240	7292	Trpm2	1.52875	0.707019	2.74767	0.0115458	0.0178048	-4.35739
17394	2453	Mmp8	1.52663	1.00307	2.61903	0.0154352	0.0232319	-4.63033
107094	4320	Rrp12	1.52659	4.58979	12.9943	5.36936e-12	7.86142e-11	17.3652
100041639	787	Gm3448	1.52638	-0.727005	4.13497	0.000411101	0.000830726	-1.1154
67442	1937	Retsat	1.52548	3.08439	12.4759	1.21339e-11	1.55973e-10	16.531
245474	2803	Dkc1	1.52325	6.92661	17.1027	1.83787e-14	7.03889e-13	23.1534
18148	1718	Npm1	1.52245	8.63329	11.513	5.91856e-11	6.14439e-10	14.9085
67547	3707	Slc39a8	1.52123	3.31705	9.11403	4.7948e-09	2.88572e-08	10.4062
13664	2879	Eif1a	1.52102	6.12636	18.2279	4.75342e-15	2.50321e-13	24.5245
64099	2812	Parvg	1.51957	7.86031	18.0022	6.19742e-15	3.06585e-13	24.2559
50933	930	Uchl3	1.51768	5.50937	13.9172	1.33608e-12	2.46458e-11	18.787
57257	5084	Vav3	1.51728	4.44463	9.94784	9.63128e-10	7.03886e-09	12.0505
236539	1871	Phgdh	1.51578	6.65148	13.3939	2.9133e-12	4.71647e-11	17.9904
74325	1576	Cltb	1.5147	3.74056	10.46	3.74808e-10	3.04226e-09	13.0176
69601	7090	Dab2ip	1.51295	5.58694	7.61534	1.07638e-07	4.58348e-07	7.22304
268301	4513	Sowahc	1.51214	2.21882	7.18422	2.78409e-07	1.07352e-06	6.25281
67306	3361	Zc2hc1a	1.51068	3.13902	9.93025	9.95417e-10	7.26265e-09	12.0167
245607	3818	Gprasp2	1.50997	1.05524	3.3893	0.00255566	0.00444847	-2.91095
72486	3456	Rnf219	1.50893	4.99851	14.7401	4.1079e-13	8.97143e-12	19.991
18220	2639	Nucb1	1.50893	7.29818	12.5142	1.14157e-11	1.47885e-10	16.5935
104662	3385	Tsr1	1.50698	4.3302	12.5197	1.13165e-11	1.46912e-10	16.6024
100503981	828	Gm15484	1.50479	5.52306	11.1746	1.05672e-10	1.01476e-09	14.3148
30058	1183	Timm8a1	1.50362	3.27236	8.47359	1.74742e-08	9.0813e-08	9.08215
52009	2606	Jpt2	1.50308	6.01855	11.1687	1.06762e-10	1.02297e-09	14.3043
11987	7179	Slc7a1	1.5015	6.06962	11.1357	1.13045e-10	1.06917e-09	14.2457
20193	615	S100a1	1.50061	2.65429	6.67072	8.91278e-07	3.05514e-06	5.06684
66084	1849	Rmnd1	1.49992	4.88577	9.36229	2.94614e-09	1.87874e-08	10.905
28126	1734	Nop16	1.49841	5.05637	12.4527	1.25925e-11	1.60563e-10	16.4931
620248	882	NA	1.49779	5.16597	13.348	3.12283e-12	4.99193e-11	17.9194
668455	738	Mrto4-ps1	1.49579	3.23879	7.89401	5.90085e-08	2.67959e-07	7.83733
94353	911	Hmgn3	1.49464	5.97702	8.3499	2.25714e-08	1.13684e-07	8.82022
65945	3319	Clstn1	1.49319	3.17896	8.39368	2.06114e-08	1.04986e-07	8.91317
68493	3632	Ndufaf4	1.49278	4.5355	10.8229	1.95639e-10	1.72467e-09	13.6837
74665	1858	Drc3	1.49249	0.173848	4.94174	5.57771e-05	0.000132735	0.87931
245671	4457	Klf8	1.48991	3.73161	9.65114	1.68817e-09	1.15844e-08	11.4755
207819	4594	4930539E08Rik	1.48911	3.52374	7.40733	1.69729e-07	6.88403e-07	6.75791
14700	1120	Gng10	1.48795	6.27627	8.6745	1.15798e-08	6.27782e-08	9.5033
67870	1829	Enoph1	1.48721	4.31442	16.8286	2.58484e-14	8.99375e-13	22.807
100503636	1066	1700123M08Rik	1.48704	-0.614813	4.27994	0.000287064	0.000597459	-0.758751
11702	3206	Amd1	1.48452	5.71624	13.1531	4.20384e-12	6.36916e-11	17.6155
58233	3005	Dnaja4	1.48239	1.35147	2.66459	0.0139346	0.0211612	-4.53443
19395	2193	Rasgrp2	1.48215	8.7494	11.5379	5.67334e-11	5.91332e-10	14.9519
19337	973	Rab33a	1.48183	-0.88066	3.60137	0.00152801	0.00278013	-2.40928
78625	2455	1700061G19Rik	1.48029	1.2428	4.43175	0.000197021	0.00042272	-0.383927
21414	2238	Tcf7	1.4802	3.42078	5.23258	2.72979e-05	6.87712e-05	1.59831
15205	1451	Hes1	1.47942	5.61713	10.4039	4.1497e-10	3.33508e-09	12.9133
69908	3320	Rab3b	1.47809	-0.357382	4.77615	8.3949e-05	0.000193569	0.469046
16162	2947	Il12rb2	1.47742	0.302384	4.42485	0.000200417	0.000429371	-0.400968
67223	1213	Rrp15	1.47614	4.70128	14.4011	6.63368e-13	1.34111e-11	19.502
74424	4307	Tmc5	1.476	2.6812	5.10897	3.69608e-05	9.08542e-05	1.29309
68876	1366	Atp23	1.47575	2.99147	9.4562	2.45545e-09	1.61065e-08	11.0917
231507	696	Plac8	1.47338	8.42579	7.11086	3.28069e-07	1.23854e-06	6.08537
666834	504	Gm8317	1.46808	-0.165194	5.01668	4.6375e-05	0.0001122	1.06483
13875	3503	Erf	1.46758	3.6104	10.0452	8.03072e-10	5.97318e-09	12.2367
75957	2339	Mir17hg	1.46757	4.64419	6.94402	4.77784e-07	1.742e-06	5.70204
241303	4011	Fam78a	1.46724	6.67503	10.5355	3.2698e-10	2.69764e-09	13.1575
230752	1363	Eva1b	1.46724	2.81124	8.33706	2.31819e-08	1.16177e-07	8.79291
16412	4194	Itgb1	1.46693	7.21841	15.2347	2.07436e-13	5.04491e-12	20.6877
225471	3264	Ticam2	1.46626	4.14274	13.1691	4.10212e-12	6.23083e-11	17.6405
22596	2556	Xrcc5	1.46513	4.96566	13.1051	4.52563e-12	6.76255e-11	17.54
14159	2762	Fes	1.46481	5.67963	10.4254	3.99133e-10	3.22168e-09	12.9531
73914	2969	Irak3	1.46407	5.03952	14.3319	7.32365e-13	1.46026e-11	19.401
216274	8006	Cep290	1.46204	3.27804	7.90856	5.72019e-08	2.60389e-07	7.86912
50909	2762	C1ra	1.45963	0.269734	3.87489	0.000781489	0.00149938	-1.75059
66573	4476	Dzip1	1.45904	3.01908	3.87077	0.000789459	0.00151311	-1.7606
68178	6754	Cgnl1	1.45894	0.0685162	2.84872	0.00916138	0.0143894	-4.13842
69071	1333	Tmem97	1.45809	4.60983	11.4643	6.42782e-11	6.59963e-10	14.824
226169	5244	Pprc1	1.45724	5.86893	14.9089	3.24667e-13	7.36137e-12	20.231
170439	5951	Elovl6	1.45562	6.39771	11.492	6.13315e-11	6.33193e-10	14.8721
433586	6514	Maml3	1.45462	4.90953	8.91461	7.13117e-09	4.09376e-08	9.99965
228356	1979	1110051M20Rik	1.45416	3.36206	10.7189	2.35327e-10	2.03265e-09	13.4945
56075	1637	Pdss1	1.4528	2.73767	10.0509	7.94475e-10	5.9189e-09	12.2478
244141	3756	Nars2	1.45063	3.78788	11.0623	1.28445e-10	1.19565e-09	14.1148
665001	3055	Gm14391	1.44967	1.35746	7.18067	2.80621e-07	1.08109e-06	6.24473
97031	2808	Tprn	1.44959	3.74609	11.5749	5.32999e-11	5.60731e-10	15.0158
14201	1685	Fhl3	1.44894	2.27779	11.6254	4.89451e-11	5.1885e-10	15.1031
72007	6875	Fndc3b	1.44883	3.6658	8.79811	9.01373e-09	5.048e-08	9.75977
78925	2665	Srd5a1	1.4464	1.82024	8.96546	6.4415e-09	3.74559e-08	10.1038
19418	7235	Rasgrf2	1.44622	-0.637032	3.04762	0.00576738	0.00940468	-3.69688
227059	4961	Slc39a10	1.44414	5.25333	11.0738	1.25895e-10	1.1761e-09	14.1354
101612	1902	Grwd1	1.44299	4.5974	15.0269	2.75789e-13	6.43179e-12	20.3974
110821	2603	Pcca	1.44193	4.72327	12.0337	2.48292e-11	2.87473e-10	15.7981
20822	8721	Ro60	1.4412	3.75649	9.1752	4.24954e-09	2.59577e-08	10.5298
433855	2780	AI506816	1.44108	2.13384	5.84524	6.18958e-06	1.77389e-05	3.09811
207728	4641	Pde2a	1.44017	10.0739	8.21537	2.98859e-08	1.45444e-07	8.53303
217666	3338	L2hgdh	1.43874	3.45244	10.452	3.80305e-10	3.08496e-09	13.0027
20448	4368	St6galnac4	1.43848	4.88487	15.3886	1.68334e-13	4.22776e-12	20.9006
218756	7389	Slc4a7	1.43841	6.88645	14.9823	2.93301e-13	6.76768e-12	20.3346
72230	3839	Zfp558	1.4355	1.57822	6.69004	8.52592e-07	2.93796e-06	5.11202
434693	738	Mrto4-ps2	1.43523	2.65112	8.84636	8.1785e-09	4.62586e-08	9.85934
18227	3347	Nr4a2	1.43518	0.968104	4.25633	0.000304362	0.000630948	-0.816927
12983	4765	Csf2rb	1.43364	4.69159	6.52477	1.24822e-06	4.14697e-06	4.72403
242202	6728	Pde5a	1.43349	5.72435	10.6221	2.7984e-10	2.35484e-09	13.317
170461	1402	Stard6	1.43342	0.0775542	4.815	7.62625e-05	0.000177033	0.565328
100169874	1026	Gm11110	1.43333	1.52703	6.61344	1.01691e-06	3.43797e-06	4.93259
226419	2072	Dyrk3	1.43319	4.15519	5.43113	1.68163e-05	4.41182e-05	2.08706
16889	2971	Lipa	1.43203	6.00127	11.8634	3.28867e-11	3.67723e-10	15.5103
100039768	1327	1700024F20Rik	1.43165	1.07541	4.87093	6.64242e-05	0.000155913	0.703898
384275	1191	Gm5297	1.43131	4.83321	13.3088	3.31433e-12	5.234e-11	17.8585
100038566	1133	Gm10658	1.43094	-0.125659	5.41295	1.75768e-05	4.59382e-05	2.04239
74100	10727	Arpp21	1.43062	4.25519	6.44553	1.50029e-06	4.90825e-06	4.53692
59014	2048	Rrs1	1.42947	5.6109	16.8212	2.60892e-14	9.03781e-13	22.7976
54637	1206	Praf2	1.42814	4.12536	13.9021	1.36601e-12	2.50563e-11	18.7644
19363	2837	Rad51b	1.42764	2.53604	6.39272	1.69668e-06	5.47939e-06	4.41182
14923	1137	Guk1	1.42689	4.65962	11.3515	7.79211e-11	7.77425e-10	14.6268
18391	1591	Sigmar1	1.42664	4.40391	12.969	5.58448e-12	8.12175e-11	17.325
56348	1839	Hsd17b12	1.42447	6.12023	12.9719	5.55921e-12	8.10305e-11	17.3296
14276	1081	Folr2	1.42436	-0.982333	3.03872	0.00588928	0.00958788	-3.71693
217304	2880	Cd300lb	1.42193	-0.0879972	2.6515	0.0143511	0.0217179	-4.56208
170459	2985	Stard4	1.41789	4.30783	11.4606	6.46841e-11	6.63609e-10	14.8176
19935	582	Mrpl23	1.41764	4.04319	10.4004	4.17634e-10	3.35443e-09	12.9067
17289	3554	Mertk	1.41736	0.452923	2.98031	0.00675213	0.010863	-3.84777
11816	1251	Apoe	1.41622	5.757	5.62624	1.04798e-05	2.85556e-05	2.565
100862024	613	NA	1.4159	-0.1305	4.14947	0.000396608	0.000804176	-1.0798
243771	3229	Parp12	1.41579	3.1717	7.18499	2.77929e-07	1.07199e-06	6.25457
668724	718	Gm9320	1.41423	9.62924	9.51339	2.19879e-09	1.45694e-08	11.2048
68763	590	1110038B12Rik	1.41372	5.81113	9.32603	3.16184e-09	1.99872e-08	10.8326
72371	5633	2210408I21Rik	1.41217	1.08898	7.89785	5.85262e-08	2.66047e-07	7.84572
74268	1521	Aven	1.41149	4.00975	10.8134	1.98958e-10	1.74858e-09	13.6665
12495	4197	Entpd1	1.4114	5.72742	13.6262	2.05507e-12	3.53148e-11	18.3471
69719	7106	Cad	1.41112	6.52649	9.09859	4.94359e-09	2.96706e-08	10.3749
73338	3756	Itpripl1	1.40952	4.62573	15.9458	8.01547e-14	2.2757e-12	21.6562
11928	3702	Atp1a1	1.40767	7.59261	12.4546	1.25545e-11	1.60275e-10	16.4962
14104	9938	Fasn	1.40606	5.99597	8.22686	2.9175e-08	1.42546e-07	8.55766
270802	3117	BC048403	1.40518	2.73792	9.66464	1.64522e-09	1.13385e-08	11.5019
229672	2093	Bcl2l15	1.40486	-0.638469	3.20375	0.00398655	0.00668796	-3.34162
118445	2652	Klf16	1.40371	4.34801	11.6296	4.86014e-11	5.16497e-10	15.1103
97761	4760	Sgsm2	1.40356	2.46959	10.2872	5.13544e-10	4.02092e-09	12.6949
216551	3635	Lgalsl	1.40153	2.69468	6.24536	2.39577e-06	7.49611e-06	4.06116
22637	2180	Zap70	1.39906	3.63569	5.57244	1.19353e-05	3.2159e-05	2.43348
76954	4526	St5	1.39852	1.97122	3.66695	0.00130191	0.00240087	-2.25243
81500	1699	Sil1	1.39637	4.23495	12.6771	8.81683e-12	1.19324e-10	16.8578
55989	1976	Nop58	1.39615	7.24387	13.7373	1.74203e-12	3.06617e-11	18.516
668212	6547	Efr3b	1.39608	1.11182	5.79006	7.06468e-06	1.9975e-05	2.96415
71446	2483	Wrb	1.39533	2.91058	10.9602	1.53582e-10	1.39786e-09	13.9317
52530	1004	Nhp2	1.39443	6.30356	10.6568	2.62958e-10	2.23437e-09	13.3807
71853	2125	Pdia6	1.39317	7.91706	10.324	4.80089e-10	3.79538e-09	12.7639
104444	1075	Rexo2	1.39282	5.80485	10.7948	2.05624e-10	1.80231e-09	13.6327
100504196	1829	Gm10023	1.39277	-0.49018	2.87883	0.00854674	0.0134954	-4.07245
66943	4866	Pqlc1	1.39261	4.68236	8.9334	6.86788e-09	3.96177e-08	10.0382
70113	1040	Odf3b	1.39171	-0.189136	3.43561	0.0022853	0.0040213	-2.80219
22021	2046	Tpst1	1.39121	5.37569	13.0553	4.88619e-12	7.23511e-11	17.4616
23960	1993	Oas1g	1.38901	3.22446	2.98898	0.0066169	0.0106648	-3.82844
50765	2926	Tfr2	1.38889	1.68696	3.24402	0.00362162	0.0061204	-3.24889
65099	1893	Irak1bp1	1.38849	1.6686	6.45153	1.47952e-06	4.84758e-06	4.5511
68147	1271	Gar1	1.38689	5.50382	8.22272	2.94292e-08	1.4368e-07	8.54879
100503283	1514	NA	1.38688	4.56845	5.70606	8.64504e-06	2.40375e-05	2.75975
67383	2094	Carnmt1	1.3842	4.22487	12.3929	1.38602e-11	1.74052e-10	16.3949
14727	1305	Lilr4b	1.38371	0.418844	2.88194	0.00848563	0.0134086	-4.06563
14697	1925	Gnb5	1.38305	0.0739469	3.25146	0.0035579	0.00601738	-3.23172
208943	6733	Myo5c	1.38288	1.30041	4.65568	0.000113106	0.000254904	0.170472
108888	2419	Atad3a	1.38253	5.61368	18.74	2.63095e-15	1.64403e-13	25.1231
50931	2658	Il27ra	1.381	4.15468	10.3407	4.65709e-10	3.69961e-09	12.7951
66282	1088	Tma16	1.38009	3.37211	11.9556	2.82341e-11	3.20641e-10	15.6665
73582	1439	Camkmt	1.3797	2.19112	8.30583	2.47387e-08	1.23175e-07	8.72641
66237	1494	Atp6v1g2	1.37946	2.35902	5.64261	1.00736e-05	2.75635e-05	2.605
330460	3418	Tmem150b	1.37922	-0.125489	3.08475	0.00528482	0.00868938	-3.61304
319734	5803	Cacna2d4	1.37867	2.9758	7.69224	9.10906e-08	3.9523e-07	7.39358
380712	1141	Tlcd2	1.37848	1.1877	5.31238	2.24601e-05	5.74918e-05	1.79499
67941	464	Rps27l	1.3777	5.90783	7.93	5.46425e-08	2.49434e-07	7.91592
17936	5088	Nab1	1.37443	5.8466	17.894	7.04511e-15	3.3715e-13	24.126
12984	4619	Csf2rb2	1.37409	2.70252	4.91512	5.95619e-05	0.00014092	0.813372
108902	2035	B4gat1	1.37401	3.25421	8.49831	1.66065e-08	8.66486e-08	9.13427
231932	1269	Gimap7	1.37387	2.51388	6.39329	1.69443e-06	5.47347e-06	4.41317
100041585	3201	Amd2	1.37287	5.61506	11.6671	4.56336e-11	4.90918e-10	15.1749
14745	3522	Lpar1	1.37203	0.0363863	3.27795	0.0033395	0.00567815	-3.17043
100038969	399	Rps12-ps18	1.37167	4.0395	5.99256	4.35515e-06	1.29122e-05	3.45447
19186	977	Psme1	1.37159	7.72069	14.6874	4.42311e-13	9.57973e-12	19.9156
100039484	870	Gm2260	1.37154	3.65611	11.0441	1.32593e-10	1.2325e-09	14.0823
102747	3117	Lrrc49	1.37002	2.83647	9.0107	5.88593e-09	3.45951e-08	10.1962
208366	2736	Rpp40	1.36948	2.75234	10.869	1.80327e-10	1.61196e-09	13.7672
103743	1393	Tmem98	1.36399	3.70714	7.02898	3.94361e-07	1.46525e-06	5.89768
276919	3448	Gemin4	1.36288	4.623	12.6422	9.31552e-12	1.24908e-10	16.8015
664894	471	Gm13215	1.3625	2.19058	6.67411	8.84359e-07	3.03302e-06	5.07477
100040543	499	Gm2830	1.36172	2.49735	6.61728	1.00795e-06	3.41386e-06	4.9416
384525	447	Gm5321	1.36124	-0.238183	4.51223	0.000161382	0.000351567	-0.184826
66121	595	Chchd1	1.36073	5.79872	10.9404	1.59013e-10	1.43916e-09	13.8961
668039	4538	Gm14434	1.3607	0.408125	5.84325	6.21912e-06	1.78079e-05	3.09329
433745	1212	Gm12816	1.35859	7.00947	11.8119	3.58267e-11	3.96859e-10	15.4227
232969	1165	Zfp428	1.35845	3.67488	10.164	6.44269e-10	4.92632e-09	12.4625
102075	4167	Plekhg4	1.35676	-0.789201	3.09933	0.00510621	0.00842009	-3.58001
12766	1608	Cxcr3	1.35651	-0.245175	2.90623	0.00802179	0.012742	-4.01214
14534	3048	Kat2a	1.3551	6.24454	15.0565	2.64749e-13	6.2412e-12	20.439
20181	5267	Rxra	1.35495	3.37537	5.46773	1.53848e-05	4.06321e-05	2.17691
11481	1710	Acvr2b	1.35445	1.3132	5.12028	3.59492e-05	8.86009e-05	1.32102
22288	12382	Utrn	1.35395	6.4311	8.67327	1.16087e-08	6.28669e-08	9.50075
320129	7560	Grk3	1.35346	1.68955	4.11399	0.000433013	0.00087123	-1.16688
99010	1902	Lpcat4	1.35234	3.231	8.09714	3.83233e-08	1.81604e-07	8.27868
240514	4401	Ccdc85b	1.35232	3.20942	8.99772	6.04007e-09	3.54213e-08	10.1697
21346	1382	Tagln2	1.35192	7.50035	12.8001	7.26588e-12	1.00522e-10	17.0558
319554	2867	Idi1	1.35183	4.47211	8.27495	2.63844e-08	1.30178e-07	8.66052
216197	2915	Ckap4	1.35129	3.39309	4.81141	7.69423e-05	0.000178548	0.556427
11490	2989	Adam15	1.34943	1.90114	4.84036	7.16321e-05	0.000167355	0.628158
19116	13415	Prlr	1.34647	1.48711	6.20812	2.61507e-06	8.12003e-06	3.97219
18413	1907	Osm	1.34513	3.44723	9.84775	1.16247e-09	8.34628e-09	11.8578
18673	1799	Phb	1.34445	5.30304	10.8598	1.83296e-10	1.63403e-09	13.7505
16971	14892	Lrp1	1.34329	3.09742	4.10206	0.000445993	0.000895827	-1.19615
67724	3393	Pop1	1.34297	4.48694	12.3938	1.38391e-11	1.73954e-10	16.3965
19982	489	Rpl36a	1.3429	7.23227	10.1696	6.37545e-10	4.88348e-09	12.4733
235627	8803	Nbeal2	1.34263	5.22531	10.1398	6.73705e-10	5.13037e-09	12.4167
99003	8973	Qser1	1.34203	6.01498	10.1363	6.78112e-10	5.15491e-09	12.41
50770	7443	Atp11a	1.34164	0.0822937	2.76615	0.0110698	0.0171314	-4.31764
59028	1803	Rcl1	1.3416	4.85311	9.68526	1.58178e-09	1.09825e-08	11.5422
67088	5453	Cand2	1.34003	3.65758	7.35103	1.92186e-07	7.68743e-07	6.63105
50527	4418	Ero1l	1.33935	5.04283	13.4188	2.80559e-12	4.55888e-11	18.0289
26888	2616	Clec4a2	1.33665	0.703618	3.13201	0.00472669	0.00783482	-3.50575
224656	2712	Zfp523	1.33648	3.93679	11.7671	3.86011e-11	4.22928e-10	15.3463
100042025	1233	Gapdh-ps15	1.33548	5.34463	15.7111	1.09268e-13	2.94235e-12	21.3408
68271	2908	Zfp85os	1.33539	-0.694214	4.47995	0.000174825	0.000378518	-0.264697
22051	1760	Trip6	1.33465	3.82242	8.47156	1.75472e-08	9.11562e-08	9.07788
110796	5814	Tshz1	1.33456	5.56435	9.83118	1.1994e-09	8.5972e-09	11.8257
18103	823	Nme2	1.33441	6.15187	5.43676	1.65878e-05	4.36063e-05	2.10087
23992	1554	Prkra	1.33351	4.08768	9.30263	3.30962e-09	2.07606e-08	10.7859
80708	2107	Pacsin3	1.33332	0.641864	4.54928	0.00014722	0.000323142	-0.0930957
212503	1737	Paox	1.33261	3.09733	9.02752	5.69223e-09	3.3532e-08	10.2304
622531	2490	Gm6330	1.33227	0.106356	4.33465	0.000250653	0.000527648	-0.623797
22722	2753	Zfp64	1.33224	5.14559	11.1401	1.12193e-10	1.06409e-09	14.2534
68401	1543	G6pc3	1.33143	4.5902	9.89979	1.054e-09	7.6431e-09	11.9581
67586	1577	Ubxn11	1.33035	2.46672	6.95697	4.63975e-07	1.69687e-06	5.73194
107239	3968	Carns1	1.32696	5.43411	7.41258	1.67778e-07	6.81974e-07	6.76971
66120	736	Fkbp11	1.32673	0.354412	3.97972	0.000603474	0.00118339	-1.49543
57377	2770	Mogs	1.32647	6.43069	16.6396	3.27945e-14	1.08981e-12	22.5652
71492	2598	Bbs7	1.3263	1.70144	5.9594	4.71277e-06	1.38842e-05	3.37443
108067	4022	Eif2b3	1.32566	3.99926	10.4679	3.69491e-10	3.00658e-09	13.0322
244895	10982	Peak1	1.3234	4.68728	6.30635	2.0763e-06	6.57051e-06	4.20657
16431	1632	Itm2a	1.323	2.80408	5.58481	1.15836e-05	3.13018e-05	2.46373
66632	2700	Dph6	1.32132	4.53029	14.4572	6.12413e-13	1.25559e-11	19.5836
72400	1351	Pinx1	1.32072	4.57502	14.2676	8.03208e-13	1.58938e-11	19.3067
353172	2390	Gars	1.3207	7.22347	13.2334	3.71802e-12	5.75689e-11	17.741
52392	2738	D1Ertd622e	1.31785	5.59581	13.1087	4.50051e-12	6.74044e-11	17.5457
217716	5428	Mlh3	1.3175	3.93007	9.35107	3.01123e-09	1.91557e-08	10.8826
11480	5681	Acvr2a	1.3175	4.0932	8.23396	2.87447e-08	1.40601e-07	8.57286
66854	3684	Trim35	1.31589	7.10719	11.6559	4.65028e-11	4.974e-10	15.1555
100043915	4538	Gm4724	1.31541	2.08982	8.71506	1.06638e-08	5.85655e-08	9.58767
56224	3172	Tspan5	1.31501	4.2272	9.80507	1.26003e-09	8.95805e-09	11.7752
70556	1877	Slc25a33	1.31359	2.29937	6.14352	3.0453e-06	9.31419e-06	3.81752
75602	751	1810062O18Rik	1.31284	-0.0229364	4.66215	0.000111308	0.000251122	0.18651
407821	6306	Znrf3	1.31216	1.61532	4.19183	0.000357104	0.000730542	-0.975681
12497	2500	Entpd6	1.31159	4.2285	12.4703	1.22444e-11	1.5693e-10	16.5218
104009	3361	Qsox1	1.30979	4.92439	11.7625	3.89005e-11	4.25495e-10	15.3384
195046	4806	Nlrp1a	1.30956	0.831501	4.80251	7.86545e-05	0.000182165	0.534356
215474	5783	Sec22c	1.30923	3.93607	11.6345	4.82046e-11	5.13083e-10	15.1187
70551	3390	Tmtc4	1.30897	3.52399	10.3217	4.82162e-10	3.80946e-09	12.7595
74148	5399	Cluh	1.30798	6.25808	13.6142	2.09231e-12	3.58134e-11	18.3287
216799	4021	Nlrp3	1.30767	-0.178893	2.87465	0.00862962	0.0136115	-4.08162
12040	1398	Bckdhb	1.30559	3.80379	7.35838	1.89088e-07	7.57047e-07	6.64764
218885	2062	Oxnad1	1.30534	4.21066	9.13493	4.60083e-09	2.77794e-08	10.4485
75614	295	Rab26os	1.30513	1.94226	4.78468	8.2199e-05	0.000189701	0.490163
271005	1949	Klhdc1	1.30474	2.44374	9.54569	2.06624e-09	1.3775e-08	11.2685
27405	3034	Abcg3	1.30428	4.81895	8.96217	6.48406e-09	3.76531e-08	10.0971
73192	5989	Xpot	1.30359	6.06205	16.1057	6.50498e-14	1.8921e-12	21.8687
244745	4740	Dpy19l1	1.30238	5.90638	10.6583	2.62271e-10	2.22998e-09	13.3834
100504687	1954	2810029C07Rik	1.30233	-0.812172	3.55547	0.00170877	0.00308581	-2.51863
22793	2438	Zyx	1.30206	5.16438	7.60477	1.10144e-07	4.67358e-07	7.19953
107029	2455	Me2	1.3014	6.59994	12.8543	6.67578e-12	9.43568e-11	17.1424
77032	1587	Tstd3	1.30068	3.80305	13.48	2.55855e-12	4.21903e-11	18.1231
83925	10204	Trps1	1.30037	4.27467	11.0591	1.29179e-10	1.20163e-09	14.109
103963	3642	Rpn1	1.30019	7.6462	12.0152	2.55969e-11	2.95373e-10	15.7669
12182	2336	Bst1	1.3001	7.47667	8.94315	6.73525e-09	3.89111e-08	10.0581
104111	4730	Adcy3	1.29998	3.21113	7.15962	2.9414e-07	1.12455e-06	6.19673
227327	2595	B3gnt7	1.29923	0.657341	4.53287	0.00015333	0.000335426	-0.133717
329217	3849	Panct2	1.29827	0.262118	2.40719	0.0246163	0.0356933	-5.06407
78369	907	Icam4	1.29753	0.135384	2.62878	0.015102	0.0227593	-4.60989
13110	3595	Cyp2j6	1.29751	0.228209	4.13992	0.000406098	0.000821505	-1.10325
270685	4332	Mthfd1l	1.29708	6.57628	11.1221	1.15749e-10	1.09225e-09	14.2215
66568	1698	Rwdd3	1.29673	1.55603	6.21007	2.6031e-06	8.08861e-06	3.97685
70081	2221	Zfp995	1.29657	3.52902	7.60612	1.09819e-07	4.66571e-07	7.20254
105670	3857	Rcbtb2	1.2959	6.28952	14.6628	4.57871e-13	9.86765e-12	19.8803
208869	9063	Dock3	1.29567	-1.05815	2.82416	0.00969362	0.0151579	-4.19199
107869	1801	Cth	1.29546	0.26372	4.16418	0.000382424	0.000777832	-1.04367
66412	3955	Arrdc4	1.295	-0.0784457	2.25287	0.0342421	0.048409	-5.36631
14299	4036	Ncs1	1.29473	0.14427	3.03034	0.00600616	0.00975871	-3.73576
433968	659	Gm5566	1.29459	2.75176	4.7477	9.00696e-05	0.000206551	0.39852
229600	447	BC028528	1.29455	2.51297	6.33614	1.93644e-06	6.1743e-06	4.27745
668041	426	Gm8942	1.2939	2.66321	5.89977	5.43305e-06	1.57855e-05	3.23024
18102	1235	Nme1	1.2929	5.0415	10.9747	1.4972e-10	1.37025e-09	13.9578
14583	6248	Gfpt1	1.29266	4.71013	10.1032	7.20914e-10	5.43599e-09	12.3473
50720	3343	Sacs	1.29175	1.87942	4.44219	0.000191986	0.000413207	-0.358111
107769	2202	Tm6sf1	1.29131	4.19318	7.67084	9.54151e-08	4.1235e-07	7.34619
24082	1267	Map2k3os	1.29122	0.0132383	4.80428	7.83114e-05	0.000181435	0.538741
52822	4011	Rufy3	1.28748	3.4284	6.56645	1.13344e-06	3.79849e-06	4.82218
244418	4780	Prag1	1.28682	2.13639	5.523	1.34537e-05	3.59389e-05	2.31243
68262	1910	Agpat4	1.28485	3.54976	6.6531	9.2813e-07	3.16982e-06	5.02559
214552	5488	Cep164	1.28393	6.57161	6.39137	1.70203e-06	5.49124e-06	4.40862
218461	4931	Pde8b	1.28239	0.349036	4.76595	8.60952e-05	0.000198098	0.443744
12793	1484	Cnih1	1.28126	7.08268	10.3559	4.52964e-10	3.61375e-09	12.8235
15510	2332	Hspd1	1.28076	7.32693	9.54715	2.06044e-09	1.37433e-08	11.2713
100043424	4492	Morrbid	1.28072	-0.618	2.28542	0.0319631	0.0454132	-5.30358
320879	1954	B230217O12Rik	1.27934	2.59131	7.09176	3.42431e-07	1.28806e-06	6.04167
328365	7525	Zmiz1	1.27832	8.51013	6.97389	4.4656e-07	1.64053e-06	5.77094
14872	1370	Gstt2	1.27743	6.01229	10.0451	8.03132e-10	5.97318e-09	12.2367
107476	9032	Acaca	1.27696	4.49057	7.62619	1.05129e-07	4.48981e-07	7.24713
51902	5565	Rnf24	1.27556	1.53503	4.85439	6.91925e-05	0.000161974	0.662924
54447	4823	Asah2	1.27359	4.00214	7.70431	8.87426e-08	3.86198e-07	7.42026
109305	1871	Orai1	1.27203	3.85244	10.5049	3.4554e-10	2.83108e-09	13.1009
67160	1565	Eef1g	1.27115	8.45623	13.7014	1.83751e-12	3.20399e-11	18.4614
380921	4161	Dgkh	1.27111	0.650506	3.8359	0.000860203	0.0016398	-1.84516
70575	2036	Gfod2	1.27079	2.11628	7.75168	8.01101e-08	3.51559e-07	7.52484
414072	4197	BC031361	1.26848	-0.0634265	4.50722	0.000163399	0.000355666	-0.19723
52837	5148	Tmx4	1.26837	5.06848	9.61751	1.80028e-09	1.22456e-08	11.4096
20112	5406	Rps6ka2	1.26717	3.2075	5.98874	4.3949e-06	1.30182e-05	3.44525
75698	3454	Shld2	1.26663	4.39872	13.8301	1.51884e-12	2.73224e-11	18.656
373864	7635	Col27a1	1.26659	7.62624	5.7476	7.82299e-06	2.19198e-05	2.8609
109135	5133	Plekha5	1.26611	4.62089	8.43373	1.89722e-08	9.73755e-08	8.99797
74196	2820	Ttc27	1.26563	4.72727	9.13512	4.59905e-09	2.77794e-08	10.4489
320007	4266	Sidt1	1.26556	0.894445	4.30795	0.00026781	0.000561321	-0.689688
27007	3293	Klrk1	1.26506	0.918925	2.40554	0.0247044	0.035813	-5.06736
18938	919	Ppp1r14b	1.26503	6.09669	10.6174	2.82174e-10	2.37143e-09	13.3085
66082	2018	Abhd6	1.26492	2.67266	6.8297	6.1943e-07	2.20189e-06	5.43744
665402	818	Gm7623	1.26412	1.77446	6.70169	8.30087e-07	2.86418e-06	5.13926
20401	1900	Sh3bp1	1.26361	4.60899	9.32748	3.1529e-09	1.99588e-08	10.8355
69573	1106	Hilpda	1.26278	3.49571	9.24934	3.67335e-09	2.28013e-08	10.679
20085	629	Rps19	1.26239	7.16445	10.1926	6.11083e-10	4.6918e-09	12.5167
23921	2848	Sh2b2	1.26102	1.01568	4.96726	5.23771e-05	0.000125467	0.942498
109711	3739	Actn1	1.26066	2.74502	4.19744	0.000352179	0.000721257	-0.961893
54390	1201	Sit1	1.26047	5.58393	7.26881	2.30598e-07	9.05125e-07	6.44507
69727	3225	Usp46	1.26017	4.13334	9.05998	5.33675e-09	3.16953e-08	10.2965
110265	1937	Msra	1.25975	6.35629	11.7743	3.81402e-11	4.1898e-10	15.3586
100042958	420	Gm4129	1.25956	-0.771128	3.91575	0.000706632	0.00136781	-1.65127
18813	2432	Pa2g4	1.25809	8.43656	13.3918	2.92246e-12	4.72369e-11	17.9872
433638	1066	I830077J02Rik	1.2574	0.14795	2.242	0.0350351	0.0494712	-5.38712
116870	2775	Mta1	1.25725	5.82609	9.14304	4.52772e-09	2.7414e-08	10.4649
66253	1054	Aig1	1.25645	1.68165	5.49935	1.42479e-05	3.78823e-05	2.25447
22156	2564	Tuft1	1.25546	2.99726	8.90741	7.2348e-09	4.14233e-08	9.98488
100678	1537	Psph	1.25507	4.84438	10.1902	6.13859e-10	4.71034e-09	12.512
75454	583	Phpt1	1.25504	5.19095	10.0089	8.59273e-10	6.35454e-09	12.1674
278676	1461	AY358078	1.25375	0.838845	5.77895	7.25558e-06	2.04572e-05	2.93715
14190	3769	Fgl2	1.25293	2.42137	5.51186	1.38222e-05	3.68705e-05	2.28512
67115	935	Rpl14	1.25149	8.03683	7.98891	4.81991e-08	2.22746e-07	8.04421
19012	1536	Plpp1	1.25093	1.81543	3.12546	0.00480052	0.00794812	-3.52066
102448	3978	Xylb	1.25051	2.62344	6.19224	2.71473e-06	8.40949e-06	3.9342
108841	3044	Rdh13	1.25028	3.53411	10.2123	5.89297e-10	4.54591e-09	12.5539
54004	8442	Diaph2	1.24908	4.5477	9.16282	4.35446e-09	2.64878e-08	10.5048
68631	1410	Cryl1	1.24875	4.53714	9.85533	1.14597e-09	8.24593e-09	11.8724
244237	2977	Tnfrsf26	1.24748	4.15162	6.72832	7.80911e-07	2.71314e-06	5.20145
70984	2981	4931406C07Rik	1.24733	3.97351	8.06827	4.07346e-08	1.91917e-07	8.21627
381605	4305	Tbc1d2	1.24502	0.933114	5.30588	2.28191e-05	5.83432e-05	1.779
12585	2525	Cdr2	1.24325	4.81007	3.23174	0.0037294	0.00629194	-3.27723
627901	1440	Gm14419	1.24064	0.54544	4.20682	0.000344091	0.0007058	-0.938823
100039503	870	Gm2274	1.23965	5.22735	9.38628	2.81191e-09	1.80371e-08	10.9528
12466	2060	Cct6a	1.23935	7.29069	8.67842	1.14878e-08	6.23053e-08	9.51147
70769	3636	Nolc1	1.23905	6.85692	10.5755	3.04228e-10	2.53394e-09	13.2314
320951	2150	Pisd	1.23611	5.43528	11.8093	3.59768e-11	3.97847e-10	15.4184
80286	1574	Tusc3	1.23548	4.5425	8.40746	2.00317e-08	1.02353e-07	8.94237
66337	730	Fam229b	1.23491	-0.746312	2.82349	0.00970852	0.0151757	-4.19345
20084	524	Rps18	1.23464	8.85177	6.71974	7.96414e-07	2.75966e-06	5.18143
170748	954	Smco4	1.2345	4.07726	8.84913	8.13302e-09	4.60413e-08	9.86505
353187	4640	Nr1d2	1.23434	5.2923	10.6956	2.45335e-10	2.10517e-09	13.4518
100862257	354	NA	1.23412	8.10164	7.4961	1.3965e-07	5.76976e-07	6.9571
76687	3466	Spcs3	1.23173	7.30833	13.4825	2.54859e-12	4.20791e-11	18.1271
98956	3856	Nat10	1.22988	5.75039	14.3905	6.73494e-13	1.35529e-11	19.4865
214791	3401	Sertad4	1.22963	5.98034	7.28562	2.22148e-07	8.75983e-07	6.48317
433256	3151	Acsl5	1.22879	7.57349	13.7329	1.75363e-12	3.07414e-11	18.5092
140917	4288	Dclre1b	1.22844	4.82586	11.1713	1.06293e-10	1.01922e-09	14.3088
383770	465	NA	1.22787	2.26524	6.95756	4.63366e-07	1.69511e-06	5.73328
109154	5952	Mlec	1.2263	8.48384	11.1412	1.11975e-10	1.06279e-09	14.2554
66246	1608	Osgep	1.22567	6.05677	12.4275	1.31123e-11	1.65776e-10	16.4517
17311	5450	Kitl	1.22433	0.145244	3.25406	0.00353587	0.00598477	-3.22572
70101	2167	Cyp4f16	1.22355	2.95405	4.92184	5.85828e-05	0.000138679	0.830017
50723	2748	Icosl	1.22325	2.60517	3.42702	0.00233323	0.00409845	-2.8224
81703	1881	Jdp2	1.22209	0.831485	3.43303	0.00229964	0.00404325	-2.80828
238871	7049	Pde4d	1.22198	4.72459	13.5109	2.44227e-12	4.07357e-11	18.1707
69902	930	Mrto4	1.2211	5.06248	9.05966	5.34009e-09	3.17007e-08	10.2958
107589	7809	Mylk	1.22104	2.58907	3.25657	0.00351472	0.00595205	-3.21991
12036	2204	Bcat2	1.22037	5.40617	15.1611	2.2936e-13	5.48615e-12	20.5853
665579	399	Rps12-ps13	1.21995	6.16166	5.91629	5.22286e-06	1.52222e-05	3.27023
69726	3769	Smyd3	1.21865	3.5205	9.03532	5.60463e-09	3.30608e-08	10.2463
666668	879	Gm8225	1.21802	1.67813	6.49406	1.34032e-06	4.4293e-06	4.6516
230099	1959	Car9	1.21786	0.967963	5.24065	2.67641e-05	6.75178e-05	1.61822
17909	8098	Myo10	1.21644	4.09605	6.16029	2.92714e-06	8.9907e-06	3.8577
14268	8312	Fn1	1.21638	2.43279	3.14507	0.00458276	0.00760688	-3.47598
330301	2829	Zfp786	1.21441	-0.617617	3.99204	0.000585384	0.00114964	-1.46534
18477	1417	Prdx1	1.21287	8.06557	10.0536	7.90563e-10	5.89312e-09	12.2528
665522	399	Rps12-ps15	1.21179	-0.203462	4.01768	0.000549464	0.00108415	-1.40272
229524	1825	Msto1	1.21171	4.33103	12.0475	2.42747e-11	2.82304e-10	15.8212
100042069	1650	Impdh2-ps	1.20906	7.46562	11.1357	1.13057e-10	1.06917e-09	14.2456
11739	1108	Slc25a4	1.20711	7.23095	13.6622	1.94783e-12	3.37383e-11	18.4019
30059	666	Timm10	1.207	4.15875	8.00262	4.68153e-08	2.16888e-07	8.07399
381820	2509	Smim10l1	1.20612	5.67532	14.9615	3.01829e-13	6.92775e-12	20.3054
67621	1908	Bend5	1.20456	3.29437	8.42035	1.95044e-08	9.98541e-08	8.96966
72873	2190	Bbof1	1.20443	0.0823258	3.93046	0.000681461	0.00132242	-1.61548
67952	4986	Tomm20	1.20336	6.58437	9.00783	5.91971e-09	3.4778e-08	10.1903
76108	4174	Rap2a	1.20305	2.76759	5.91759	5.20671e-06	1.51785e-05	3.27337
225164	3793	Mib1	1.20233	4.30079	7.39843	1.73091e-07	6.99868e-07	6.73788
654472	1647	Gm12070	1.2023	5.92328	10.7239	2.33275e-10	2.0176e-09	13.5035
219189	7195	Vwa8	1.20208	5.5192	8.55933	1.46505e-08	7.7276e-08	9.26254
234356	4247	Csgalnact1	1.20187	3.71798	7.69083	9.13697e-08	3.9631e-07	7.39046
246730	1889	Oas1a	1.20131	4.22079	2.64348	0.0146122	0.0220925	-4.57899
665700	15679	Hmcn2	1.20089	0.342344	4.00665	0.000564642	0.00111135	-1.42967
317757	1943	Gimap5	1.20075	4.192	7.89894	5.83896e-08	2.65518e-07	7.84811
59025	4185	Usp14	1.19921	6.38463	11.9034	3.07796e-11	3.46835e-10	15.5781
217328	7820	Myo15b	1.19893	-0.776912	3.08005	0.00534373	0.00877519	-3.62368
217203	2301	Tmem106a	1.19817	1.89625	5.35124	2.04282e-05	5.26738e-05	1.89065
319899	6560	Dock6	1.19783	2.51744	4.49625	0.000167902	0.000364433	-0.224366
69550	769	Bst2	1.19467	5.12454	9.5793	1.93707e-09	1.3047e-08	11.3346
67454	4110	Ikbip	1.19464	3.00347	9.43941	2.53657e-09	1.65225e-08	11.0584
14537	4707	Gcnt1	1.1935	5.50624	7.1217	3.20193e-07	1.21245e-06	6.11016
18019	8348	Nfatc2	1.19313	0.698422	3.24686	0.00359717	0.00608063	-3.24234
241633	5529	Atp8b4	1.19295	1.33636	2.81158	0.00997761	0.0155665	-4.21936
18451	4043	P4ha1	1.19266	4.29507	8.68023	1.14457e-08	6.21024e-08	9.51523
55948	1613	Sfn	1.19221	3.78431	7.2928	2.18638e-07	8.62922e-07	6.49942
19094	2444	Mapk11	1.19191	4.6994	8.0084	4.62447e-08	2.14473e-07	8.08653
23873	1074	Faim	1.19174	5.10859	10.9339	1.60852e-10	1.45379e-09	13.8843
22334	1662	Vdac2	1.1913	7.60851	12.2792	1.66469e-11	2.0588e-10	16.2074
19248	3166	Ptpn12	1.19124	5.40928	11.3245	8.16189e-11	8.09987e-10	14.5794
434843	399	Rps12-ps11	1.191	2.08744	4.3649	0.000232539	0.000492454	-0.549108
63959	2473	Slc29a1	1.19088	6.95056	9.19361	4.09821e-09	2.51398e-08	10.5669
12462	1977	Cct3	1.19081	7.99659	11.6909	4.38453e-11	4.7324e-10	15.2158
15958	3949	Ifit2	1.18925	4.31179	11.9738	2.74029e-11	3.12561e-10	15.6971
56176	1748	Pigp	1.18907	3.5957	9.79415	1.28633e-09	9.13018e-09	11.754
17937	2575	Nab2	1.18717	2.89385	6.21247	2.58841e-06	8.0468e-06	3.98259
73681	2359	Trmt11	1.18685	3.99778	10.336	4.69717e-10	3.7229e-09	12.7863
93710	4537	Pcdhga2	1.18497	0.00422373	2.49077	0.0205127	0.0301175	-4.89541
14433	1232	Gapdh	1.18419	4.96339	11.908	3.05437e-11	3.44474e-10	15.586
239099	5827	Homez	1.18373	4.13214	9.62805	1.76435e-09	1.20326e-08	11.4303
214459	5330	Fnbp1l	1.18302	3.97762	6.76284	7.21567e-07	2.52713e-06	5.28195
100217443	66	Snord12	1.18238	1.0541	5.07487	4.01912e-05	9.81301e-05	1.20877
56043	1713	Akr1e1	1.18238	4.01691	6.23315	2.46552e-06	7.69616e-06	4.032
68268	8751	Zdhhc21	1.1823	5.73207	11.5054	5.99542e-11	6.20445e-10	14.8953
100039060	4539	Gm2026	1.18161	0.260518	5.17548	3.13957e-05	7.80559e-05	1.4574
56698	2048	Phax	1.18105	5.41798	10.8604	1.83101e-10	1.6334e-09	13.7516
277973	5222	Slc9a5	1.18104	4.04866	7.25288	2.38913e-07	9.34194e-07	6.40892
22117	1096	Tst	1.18081	2.23493	6.19563	2.69311e-06	8.34646e-06	3.94232
56412	2303	Noa1	1.18059	5.03935	12.6235	9.59603e-12	1.28043e-10	16.7712
77744	2293	Bora	1.17997	5.83438	11.6131	4.99682e-11	5.27981e-10	15.0819
171210	2200	Acot2	1.17983	3.93434	8.54504	1.50862e-08	7.94461e-08	9.23254
18641	3719	Pfkl	1.17958	5.71264	12.7761	7.54409e-12	1.03821e-10	17.0173
13478	1905	Dpagt1	1.17916	5.16464	10.247	5.5283e-10	4.30016e-09	12.6193
70772	1784	Ggnbp1	1.17852	0.752723	3.74443	0.0010769	0.0020187	-2.06618
15516	2507	Hsp90ab1	1.17834	11.1534	8.40609	2.00887e-08	1.02604e-07	8.93946
78294	821	Rps27a	1.17678	7.33994	9.47574	2.36445e-09	1.55565e-08	11.1303
67169	1164	Nradd	1.17676	1.03406	3.13809	0.00465917	0.00772978	-3.4919
56088	985	Psmg1	1.17652	4.37566	11.0019	1.42757e-10	1.31388e-09	14.0066
100041655	680	Gm10863	1.17649	-0.520268	2.71697	0.0123795	0.0189914	-4.42313
116905	2103	Dph1	1.17451	2.84782	8.05354	4.20243e-08	1.97423e-07	8.1844
207375	7709	Fam120c	1.1743	3.67045	9.03257	5.63539e-09	3.32268e-08	10.2407
218460	3063	Wdr41	1.17334	4.32362	11.3624	7.64822e-11	7.64822e-10	14.6459
110109	2623	Nop2	1.17256	5.89677	13.7021	1.83558e-12	3.20399e-11	18.4625
237886	3856	Slfn9	1.17222	3.74566	4.24355	0.00031416	0.000649506	-0.848418
229285	4054	Spg20	1.1721	4.56168	7.74208	8.17854e-08	3.58669e-07	7.50369
98170	3489	Tmem132a	1.17163	2.7365	5.50027	1.42162e-05	3.7821e-05	2.25672
626048	399	Rps12-ps16	1.17143	6.70506	6.18266	2.77673e-06	8.57916e-06	3.91127
19060	2070	Ppp5c	1.17089	6.62465	15.8111	9.5706e-14	2.64814e-12	21.4757
15925	4976	Ide	1.17084	6.84135	12.2249	1.81758e-11	2.21226e-10	16.1174
216395	1378	Rxylt1	1.17076	4.02723	9.27081	3.52208e-09	2.19773e-08	10.7221
231670	3909	Fbxo21	1.1699	4.91956	10.7153	2.36845e-10	2.04171e-09	13.4879
233274	2397	Siglech	1.16931	1.41802	2.40303	0.0248392	0.0359965	-5.07238
380969	4854	Nckap5l	1.16918	3.82802	6.18169	2.78302e-06	8.59127e-06	3.90897
78317	4959	Ccdc88b	1.16882	5.34213	6.6763	8.79919e-07	3.01938e-06	5.0799
27966	1537	Rrp9	1.16845	4.9465	9.17548	4.24713e-09	2.59577e-08	10.5304
232408	1708	Klrb1f	1.16837	0.427224	3.8014	0.000936331	0.00177224	-1.92864
104721	2469	Ddx1	1.16786	6.9551	12.7725	7.58741e-12	1.04307e-10	17.0115
100039017	4538	NA	1.16711	2.76168	7.06721	3.61848e-07	1.35571e-06	5.98542
15528	768	Hspe1	1.16659	6.15936	7.46953	1.48032e-07	6.09297e-07	6.89756
27357	1701	Gyg	1.16634	5.18383	15.2501	2.03125e-13	4.9678e-12	20.7091
109272	3981	Mybpc1	1.16603	0.638363	3.87991	0.000771883	0.00148225	-1.7384
218639	3361	Arl15	1.16538	4.39722	10.9835	1.47416e-10	1.352e-09	13.9737
14544	5417	Gda	1.16534	3.14463	2.76957	0.0109837	0.0170143	-4.31026
665463	505	Rps12-ps12	1.16523	6.23693	5.8409	6.25414e-06	1.78738e-05	3.0876
667035	550	Gm8430	1.16347	8.5665	8.81321	8.74323e-09	4.90703e-08	9.79097
545030	9681	Wdfy4	1.16253	10.0224	6.18669	2.75044e-06	8.50599e-06	3.92093
74195	3042	Elp3	1.16231	6.21702	13.5918	2.16354e-12	3.67915e-11	18.2945
353204	2052	Aldoart1	1.16162	4.19774	10.2189	5.8223e-10	4.50469e-09	12.5663
53600	1162	Timm23	1.16114	4.50649	10.1181	7.01324e-10	5.30974e-09	12.3756
19139	1975	Prps1	1.16112	6.40458	11.1915	1.02639e-10	9.87315e-10	14.3446
109115	1483	Supt3	1.16031	3.77057	8.72085	1.05392e-08	5.79055e-08	9.5997
83922	3380	Cep41	1.16025	3.98367	9.44912	2.4893e-09	1.62877e-08	11.0776
78787	6495	Usp54	1.15989	4.35664	7.15408	2.97806e-07	1.13757e-06	6.1841
210126	15996	Lpp	1.15939	5.00602	7.56486	1.20154e-07	5.04896e-07	7.11067
100043387	1621	Gm14305	1.1577	1.67512	6.68021	8.72061e-07	2.99477e-06	5.08903
100043718	371	Rpl36-ps12	1.15723	7.05816	5.9054	5.36041e-06	1.55952e-05	3.24388
207781	6556	C2cd2	1.15679	3.7063	11.9109	3.0397e-11	3.43116e-10	15.5909
26404	5528	Map3k12	1.15664	1.59519	4.72211	9.59564e-05	0.00021886	0.335094
23853	2277	Def6	1.15645	6.45143	9.10851	4.84746e-09	2.91339e-08	10.395
213019	1651	Pdlim2	1.15602	5.06369	9.32066	3.19511e-09	2.01683e-08	10.8219
21752	3426	Tert	1.15586	2.78519	4.6504	0.000114595	0.000257946	0.15739
76491	1475	Abhd14b	1.15569	2.98015	6.11354	3.2689e-06	9.91566e-06	3.74559
72748	1083	Hdhd3	1.15522	-0.255838	3.25193	0.00355387	0.00601133	-3.23063
14719	2345	Got2	1.15512	6.4664	12.8547	6.67185e-12	9.43568e-11	17.143
71946	4470	Endod1	1.1548	6.20109	5.46245	1.55834e-05	4.11317e-05	2.16395
20342	1695	Selenbp2	1.15457	0.891413	3.51448	0.00188777	0.0033773	-2.61592
83673	476	Snhg1	1.15385	6.42366	9.7585	1.37619e-09	9.72039e-09	11.6848
432649	1451	Gm5434	1.15379	1.39885	5.78491	7.15248e-06	2.02014e-05	2.95164
20935	2568	Surf6	1.15374	5.80334	15.4893	1.46973e-13	3.77107e-12	21.0389
12630	2073	Cfi	1.15347	-0.711575	3.03736	0.00590809	0.00961462	-3.71999
231603	1046	A630023P12Rik	1.15301	2.13978	2.81599	0.00987711	0.015419	-4.20976
228859	1643	Fitm2	1.15235	1.27352	6.9154	5.09785e-07	1.84324e-06	5.63596
12977	4422	Csf1	1.15176	4.6149	5.39987	1.81452e-05	4.72064e-05	2.01026
71684	2156	Rbm43	1.15162	5.89857	14.6775	4.48492e-13	9.69753e-12	19.9014
100039864	606	Snhg12	1.1516	4.57385	10.9051	1.69211e-10	1.52197e-09	13.8324
27367	1361	Rpl3	1.15102	8.73895	8.36949	2.16719e-08	1.09534e-07	8.86183
14450	3329	Gart	1.15073	6.26511	7.87218	6.18304e-08	2.79317e-07	7.78958
20708	1859	Serpinb6b	1.15073	2.0146	3.93069	0.000681083	0.00132188	-1.61493
71914	3751	Antxr2	1.15043	4.41145	7.64832	1.00193e-07	4.30295e-07	7.29626
57741	2785	Noc2l	1.15025	6.89104	14.9446	3.0897e-13	7.05446e-12	20.2815
30948	2455	Bin1	1.15018	7.82953	11.0368	1.34307e-10	1.24577e-09	14.0691
11744	2395	Anxa11	1.14938	5.97685	10.1094	7.12782e-10	5.384e-09	12.3589
78309	7818	Cul9	1.14932	3.57216	5.11513	3.6406e-05	8.95915e-05	1.30832
100502789	3877	Gm17552	1.14901	2.94036	4.64845	0.000115149	0.00025915	0.152558
57750	3376	Wdr12	1.14819	4.82684	11.3374	7.98325e-11	7.94674e-10	14.602
100217451	129	Snora7a	1.14792	-0.0990526	4.23431	0.000321436	0.000663393	-0.871168
52653	1602	Nudcd2	1.14787	5.80165	8.5912	1.37249e-08	7.28646e-08	9.32934
21946	681	Pglyrp1	1.14763	1.68374	2.72329	0.0122034	0.0187392	-4.40963
54342	2536	Gnpnat1	1.14756	3.91725	9.77299	1.33891e-09	9.47244e-09	11.713
14661	3158	Glud1	1.14739	7.68011	13.3635	3.05036e-12	4.89407e-11	17.9434
28114	4279	Nsun2	1.14727	7.22629	13.433	2.74601e-12	4.48286e-11	18.0509
12330	4289	Canx	1.14683	8.7267	10.8298	1.93271e-10	1.70779e-09	13.6962
72852	3881	Mblac2	1.1438	2.82267	9.41097	2.68026e-09	1.73031e-08	11.0019
59027	4547	Nampt	1.14262	6.38327	9.44819	2.4938e-09	1.6309e-08	11.0758
100504640	466	Gm16089	1.14165	4.19914	8.84408	8.21619e-09	4.64115e-08	9.85463
15254	576	Hint1	1.14134	7.62467	9.82606	1.21104e-09	8.66642e-09	11.8158
54667	5705	Atp8b2	1.14093	6.74561	7.82346	6.86404e-08	3.06686e-07	7.68277
544717	748	1190007I07Rik	1.13989	3.45313	9.74	1.42537e-09	1.00137e-08	11.6489
100303732	3586	Zfp967	1.13956	-0.199497	3.72975	0.00111635	0.00208696	-2.10153
11746	2003	Anxa4	1.1389	3.46247	8.6056	1.33268e-08	7.1034e-08	9.35947
215494	2369	Pomgnt2	1.13742	-0.170053	3.10689	0.00501592	0.00827956	-3.56287
100505050	6696	NA	1.13698	5.17977	7.26872	2.30647e-07	9.05125e-07	6.44485
77974	1674	Rdh12	1.13696	5.25996	8.62827	1.27239e-08	6.81878e-08	9.40686
626832	3788	Gm6710	1.13629	2.55291	7.40492	1.70635e-07	6.9079e-07	6.75247
100705	8485	Acacb	1.13617	-0.277109	3.4158	0.00239737	0.00419869	-2.84878
245368	4658	Zfp300	1.13606	0.868243	3.6137	0.00148273	0.0027034	-2.37984
14127	658	Fcer1g	1.13603	3.90604	3.70372	0.00118989	0.00221178	-2.16417
544696	7240	Tbc1d32	1.13572	2.50971	6.66261	9.08063e-07	3.10941e-06	5.04784
72640	5776	Mex3a	1.13558	4.3904	6.17475	2.82894e-06	8.7199e-06	3.89235
116914	3546	Slc19a2	1.13539	3.67338	9.87133	1.11195e-09	8.03212e-09	11.9033
15469	1508	Prmt1	1.13489	7.33922	12.5656	1.05192e-11	1.38349e-10	16.6772
14751	2856	Gpi1	1.13424	7.81614	11.7258	4.13561e-11	4.49344e-10	15.2757
22333	1766	Vdac1	1.13416	7.34757	13.3137	3.29005e-12	5.20824e-11	17.8661
16785	1861	Rpsa	1.13392	10.0271	7.80787	7.09786e-08	3.15192e-07	7.64853
17305	1834	Mfng	1.13345	5.89941	9.1973	4.06863e-09	2.49818e-08	10.5744
93713	4540	Pcdhga5	1.13327	0.53308	3.94779	0.000652948	0.00127145	-1.57327
218975	4493	Mapk1ip1l	1.13263	7.03664	8.21857	2.96862e-08	1.44719e-07	8.53989
19173	871	Psmb5	1.13163	5.90633	10.1663	6.41539e-10	4.90832e-09	12.4669
432798	447	Gm5453	1.13154	2.1081	4.83232	7.30695e-05	0.000170317	0.608226
56626	2336	Poll	1.13135	3.85631	9.35459	2.99063e-09	1.90432e-08	10.8897
73847	2119	Fam110a	1.1313	5.60053	8.21887	2.96673e-08	1.44719e-07	8.54054
665649	457	NA	1.13111	5.84469	5.32664	2.16916e-05	5.57114e-05	1.83011
19896	830	Rpl10a	1.13109	8.07513	9.81869	1.228e-09	8.76856e-09	11.8016
66365	1596	Ccdc90b	1.12967	4.02669	8.21532	2.98888e-08	1.45444e-07	8.53294
16993	2066	Lta4h	1.12939	7.08838	12.3657	1.44782e-11	1.8077e-10	16.3503
381549	2364	Zfp69	1.12688	3.13304	6.2356	2.45136e-06	7.66088e-06	4.03785
15903	953	Id3	1.12679	6.36696	7.85067	6.4746e-08	2.90978e-07	7.74248
13445	1250	Cdk2ap1	1.1265	7.04548	12.1267	2.13238e-11	2.54561e-10	15.9539
30795	945	Fkbp3	1.12631	6.11023	8.37537	2.14091e-08	1.08457e-07	8.87432
211253	1862	Mtrf1	1.12573	3.28171	8.75498	9.83485e-09	5.45406e-08	9.67051
67389	1321	C1qtnf12	1.12416	3.78478	4.80077	7.89936e-05	0.000182853	0.530043
20024	3321	Sub1	1.12312	8.03378	10.1208	6.97867e-10	5.28969e-09	12.3806
330064	3889	Slc5a6	1.12305	2.47308	7.0016	4.1947e-07	1.55016e-06	5.83474
20190	15362	Ryr1	1.12247	0.936432	4.04993	0.000507368	0.00100687	-1.32385
69692	718	Hddc2	1.12229	4.22548	6.88598	5.44994e-07	1.96186e-06	5.56789
100039495	886	Gm15706	1.122	1.29464	6.37864	1.75338e-06	5.64434e-06	4.3784
19188	977	Psme2	1.12174	4.62751	8.60829	1.32535e-08	7.07648e-08	9.36511
68705	1467	Gtf2f2	1.12102	5.60613	14.5021	5.74529e-13	1.1929e-11	19.6487
545864	1349	Gm5879	1.11958	6.54787	7.44845	1.55047e-07	6.35168e-07	6.85029
11674	1824	Aldoa	1.11732	7.74669	16.3457	4.76995e-14	1.4762e-12	22.1843
101540	3757	Prkd2	1.11573	7.68784	9.56801	1.97948e-09	1.32847e-08	11.3124
66407	938	Mrps15	1.11549	5.49235	10.3123	4.90528e-10	3.85921e-09	12.7419
23880	2677	Fyb	1.11514	2.42285	3.06685	0.00551246	0.00903184	-3.65352
24001	6281	Tiam2	1.11365	2.48372	2.52464	0.0190387	0.0281432	-4.82614
56463	3482	Snd1	1.11342	6.8112	9.83833	1.18332e-09	8.48956e-09	11.8396
20641	837	Snrpd1	1.11196	6.6629	7.53519	1.28198e-07	5.35251e-07	7.04448
65019	1062	Rpl23	1.11177	8.53373	11.2859	8.72061e-11	8.55039e-10	14.5115
320634	5184	Ocrl	1.11136	3.99166	6.80298	6.58352e-07	2.32884e-06	5.37535
74747	1685	Ddit4	1.11123	6.21445	3.31956	0.00302249	0.00517892	-3.07381
319901	5763	Dsel	1.11022	2.64645	6.46913	1.42019e-06	4.67902e-06	4.59272
623505	561	Gm6436	1.10945	5.00997	5.71657	8.42913e-06	2.34922e-05	2.78535
320229	3521	9530052C20Rik	1.10928	-0.357679	3.77728	0.0009935	0.00187366	-1.98695
667537	438	Gm8692	1.10913	5.40392	6.44771	1.49271e-06	4.8896e-06	4.54206
68303	2949	Fam114a1	1.10833	0.369023	3.44965	0.00220903	0.0039018	-2.76914
635253	2249	Usp51	1.10821	0.2609	4.71219	9.83411e-05	0.000223826	0.310507
78473	2190	Skap1	1.10795	0.410823	2.73855	0.0117878	0.018165	-4.37696
60533	3639	Cd274	1.10775	2.86378	6.01823	4.09739e-06	1.22034e-05	3.51635
108116	5368	Slco3a1	1.10728	0.0224126	3.37188	0.00266525	0.00461769	-2.95175
80707	2251	Wwox	1.10638	2.51676	7.8562	6.3983e-08	2.87846e-07	7.75459
16205	1505	Gimap1	1.1063	5.8681	8.52722	1.56484e-08	8.20756e-08	9.19509
66942	2249	Ddx18	1.10556	4.54643	9.09472	4.98159e-09	2.98438e-08	10.367
100862012	921	Gm21399	1.10484	6.59225	7.63333	1.0351e-07	4.43226e-07	7.26299
14827	2643	Pdia3	1.1036	8.77889	9.16965	4.29618e-09	2.62048e-08	10.5186
654803	2659	B130055M24Rik	1.10356	2.23744	6.14869	3.00834e-06	9.21625e-06	3.82992
71835	3657	Lancl2	1.10351	5.7636	10.6818	2.51463e-10	2.15351e-09	13.4265
67619	1647	Nob1	1.10313	5.32302	16.1282	6.3177e-14	1.84998e-12	21.8984
68106	2025	Nt5c3b	1.103	5.5603	11.0292	1.36089e-10	1.25962e-09	14.0556
14728	1420	Lilrb4a	1.10188	1.145	3.86297	0.000804758	0.00153995	-1.77951
22194	1386	Ube2e1	1.10149	5.49698	9.16132	4.36733e-09	2.65282e-08	10.5018
17117	2575	Amacr	1.10006	2.4607	5.9121	5.27538e-06	1.53684e-05	3.26009
330695	1226	Ctxn1	1.10004	2.14042	4.66549	0.000110393	0.000249348	0.194773
242248	3248	Bank1	1.09972	5.86997	5.88511	5.62668e-06	1.63009e-05	3.19474
107508	4850	Eprs	1.09903	7.15652	8.59779	1.35412e-08	7.19772e-08	9.34313
240334	2017	Pcyox1l	1.09774	3.76501	7.45744	1.52013e-07	6.24305e-07	6.87047
70223	2650	Nars	1.09741	7.36967	8.63215	1.26234e-08	6.77253e-08	9.41497
433100	3867	AA388235	1.09642	2.49751	7.25376	2.38443e-07	9.32912e-07	6.41093
330173	945	2610524H06Rik	1.09623	3.55315	6.49084	1.35038e-06	4.46143e-06	4.64399
69478	598	2300009A05Rik	1.09556	2.51158	6.974	4.46449e-07	1.64053e-06	5.77119
277692	426	Rps19-ps3	1.09506	7.80217	7.5871	1.14465e-07	4.83166e-07	7.16022
235283	2814	Gramd1b	1.09468	2.14289	5.74578	7.85716e-06	2.20108e-05	2.85649
13167	745	Dbi	1.0937	6.34377	8.46567	1.77616e-08	9.21233e-08	9.06545
100504230	1379	AU020206	1.09273	7.9449	8.01151	4.59406e-08	2.13138e-07	8.09328
71934	2299	Car13	1.09259	5.12384	7.33617	1.98608e-07	7.9249e-07	6.5975
216971	3884	Fam222b	1.09208	3.74747	7.97615	4.95248e-08	2.28468e-07	8.01646
74150	2597	Slc35f5	1.09185	3.02158	7.96957	5.02233e-08	2.31038e-07	8.00214
71949	2010	Cers5	1.09171	6.28823	8.47459	1.74382e-08	9.06619e-08	9.08426
66409	1839	Rsl1d1	1.09166	6.99886	11.0271	1.36608e-10	1.26352e-09	14.0517
271842	5135	Rpusd2	1.09131	3.75801	8.44454	1.85534e-08	9.53882e-08	9.02081
55949	1933	Eef1b2	1.09128	9.35854	9.57717	1.94499e-09	1.30936e-08	11.3304
212898	4225	Dse	1.09127	1.12278	3.37352	0.00265473	0.0046013	-2.94791
53381	975	Prdx4	1.09038	6.01673	7.15093	2.99907e-07	1.14425e-06	6.17693
52357	5042	Wwc2	1.09021	4.39372	7.5347	1.28336e-07	5.35655e-07	7.04338
17179	1734	Matk	1.09002	4.028	6.71882	7.98096e-07	2.76476e-06	5.17929
57440	3658	Ehd3	1.08979	3.3511	6.9292	4.94083e-07	1.79243e-06	5.66785
57773	3890	Wdr4	1.08944	4.71941	8.78602	9.23654e-09	5.1573e-08	9.73477
105351	2023	AW209491	1.0869	2.99835	7.81755	6.95171e-08	3.09967e-07	7.6698
68836	412	Mrpl52	1.08594	5.89917	11.1443	1.11386e-10	1.05797e-09	14.2608
18038	1470	Nfkbil1	1.08559	4.51364	7.18265	2.79386e-07	1.07697e-06	6.24923
12695	8809	Patj	1.08516	4.34366	3.27072	0.00339777	0.00576747	-3.18718
100019	17959	Mdn1	1.084	6.08027	6.94837	4.731e-07	1.72685e-06	5.71208
64213	2239	St7	1.08337	4.36476	8.11209	3.71333e-08	1.76671e-07	8.31094
546049	1621	C330021F23Rik	1.08334	7.76289	7.82827	6.79344e-08	3.03948e-07	7.69334
276770	2017	Eif5a	1.08301	9.83652	11.6209	4.93219e-11	5.21997e-10	15.0953
381438	1215	Gm5148	1.08287	9.39223	8.18286	3.19951e-08	1.54418e-07	8.46328
620016	1006	Gm12669	1.08265	6.93545	8.30944	2.45535e-08	1.22393e-07	8.7341
71393	1649	Kctd6	1.08265	3.27693	7.37344	1.82905e-07	7.34997e-07	6.68158
18810	17515	Plec	1.08255	6.03338	5.94633	4.8619e-06	1.42817e-05	3.34284
63955	3343	Cables1	1.08125	-0.293865	2.71413	0.0124596	0.0190944	-4.42921
67065	2156	Polr3d	1.08108	4.46908	9.7475	1.40523e-09	9.88808e-09	11.6635
100037258	5190	Dnajc3	1.08067	6.86377	9.8224	1.21943e-09	8.72166e-09	11.8088
69807	3196	Trim32	1.07996	3.99771	6.5919	1.06872e-06	3.59636e-06	4.88202
75146	2280	Mfsd13a	1.07905	2.5569	4.82576	7.42632e-05	0.000172904	0.591972
54217	407	Rpl36	1.07864	6.90097	5.41633	1.74329e-05	4.56076e-05	2.0507
14057	2811	Sfxn1	1.07791	6.92785	13.8214	1.53827e-12	2.76212e-11	18.6431
21927	3709	Tnfaip1	1.07766	4.78289	13.6026	2.12871e-12	3.63411e-11	18.3111
16419	3282	Itgb5	1.07742	1.54102	4.08547	0.000464675	0.000929208	-1.23681
103012	6565	Firre	1.07737	5.38088	5.73629	8.0385e-06	2.24817e-05	2.83339
27275	3974	Nufip1	1.07671	5.286	10.6051	2.88475e-10	2.4166e-09	13.2858
12325	3703	Camk2g	1.07617	5.39927	11.4733	6.33076e-11	6.50509e-10	14.8396
66414	561	Ndufa12	1.07612	2.34208	6.57563	1.10965e-06	3.72353e-06	4.84377
11852	2228	Rhob	1.07578	6.32863	4.02369	0.000541359	0.00106945	-1.38802
56228	3522	Ube2j1	1.07535	7.62394	10.2807	5.19747e-10	4.06218e-09	12.6826
237711	8080	Eml6	1.07532	1.58365	3.78859	0.000966281	0.00182576	-1.95962
338369	1147	Tmem220	1.07528	-0.865219	2.69272	0.013078	0.0199462	-4.47481
17089	1551	Lyar	1.07525	6.05803	8.61598	1.3047e-08	6.97478e-08	9.38118
26382	2625	Fgd2	1.07514	5.53611	4.25034	0.000308919	0.00063948	-0.831697
225363	3705	Etf1	1.07436	7.67406	14.1561	9.43414e-13	1.83348e-11	19.1424
70652	2292	Tmem144	1.07393	0.734457	5.47113	1.52584e-05	4.03144e-05	2.18525
70683	8831	Utp20	1.0737	5.54961	7.61106	1.08646e-07	4.62266e-07	7.21352
56459	1871	Sae1	1.07357	7.8376	10.4431	3.86474e-10	3.12442e-09	12.9862
69185	1343	Dtwd1	1.07312	3.3977	8.54412	1.51148e-08	7.95322e-08	9.2306
70310	3152	Plscr3	1.07285	5.92809	10.4429	3.86605e-10	3.12442e-09	12.9858
217664	2616	Mgat2	1.07283	6.44376	12.1208	2.15328e-11	2.56352e-10	15.9439
399510	4454	Map4k5	1.0728	5.11672	5.08021	3.96667e-05	9.69761e-05	1.22199
22330	5229	Vcl	1.07201	5.69924	8.08184	3.95827e-08	1.86827e-07	8.24561
12520	1518	Cd81	1.0719	7.30171	14.1124	1.00508e-12	1.93496e-11	19.0778
68051	1966	Nutf2	1.07038	3.6213	9.39779	2.74974e-09	1.76905e-08	10.9757
668779	471	Gm9354	1.06995	-0.694914	3.08808	0.00524357	0.00863133	-3.60551
71449	2791	Eef1aknmt	1.06994	4.26129	10.2355	5.64652e-10	4.38428e-09	12.5977
14191	3353	Fgr	1.0696	2.77411	3.8675	0.00079584	0.00152444	-1.76853
66249	1565	Pno1	1.06917	5.07386	7.8758	6.13532e-08	2.77545e-07	7.7975
100043771	609	Gm10651	1.0676	1.86307	5.63319	1.03053e-05	2.81387e-05	2.58199
227377	3912	Farp2	1.0675	-0.89271	3.02978	0.00601407	0.00977034	-3.73702
14148	861	Fdx1	1.06714	3.61337	6.05527	3.75259e-06	1.12586e-05	3.60554
22341	1881	Vegfc	1.06709	1.9749	3.57421	0.00163256	0.00295512	-2.47402
[truncated: 7,259 more rows]

## Sheet: GO Term Analysis
GroupID	Category	Term	Description	LogP	Log(q-value)	InTerm_InList	Symbols
1_Summary	GO Biological Processes	GO:0022613	ribonucleoprotein complex biogenesis	-16.2867	-12.1011	30/408	C1qbp,Fbl,Hsp90ab1,Npm1,Npm3,Pa2g4,Ran,Ddx56,Isy1,Rcl1,Exosc7,Gtf3a,Gemin2,Eif2s2,Utp11,Nob1,Nifk,Rbfa,Nol11,Ebna1bp2,Tsr2,Riox1,Pwp1,Wdr74,Prmt7,Wdr18,Rsl24d1,Wdr36,Rpusd2,Gemin4,Mettl1,Farsb,Rtcb,Nsun2,Dtd1,Rpp14,Aarsd1,Yars2,Nars,Ddx1,Tars,Thumpd1,Gars,Psmd7,Psmc1,Rpl22,Psmd3,Psma6,Txnl4a,Ppie,Nt5c3b,Dcps,Nup37,Nup43,Wdr77,Lsm11,Rexo2
1_Member	GO Biological Processes	GO:0022613	ribonucleoprotein complex biogenesis	-16.2867	-12.1011	30/408	C1qbp,Fbl,Hsp90ab1,Npm1,Npm3,Pa2g4,Ran,Ddx56,Isy1,Rcl1,Exosc7,Gtf3a,Gemin2,Eif2s2,Utp11,Nob1,Nifk,Rbfa,Nol11,Ebna1bp2,Tsr2,Riox1,Pwp1,Wdr74,Prmt7,Wdr18,Rsl24d1,Wdr36,Rpusd2,Gemin4
1_Member	GO Biological Processes	GO:0034660	ncRNA metabolic process	-16.0821	-12.1011	31/448	Fbl,Mettl1,Npm1,Npm3,Pa2g4,Farsb,Rtcb,Nsun2,Ddx56,Rcl1,Dtd1,Exosc7,Rpp14,Utp11,Nob1,Nifk,Rbfa,Nol11,Ebna1bp2,Tsr2,Aarsd1,Yars2,Nars,Ddx1,Wdr74,Tars,Wdr18,Wdr36,Thumpd1,Rpusd2,Gars
1_Member	GO Biological Processes	GO:0042254	ribosome biogenesis	-14.0792	-10.5076	24/294	C1qbp,Fbl,Npm1,Npm3,Pa2g4,Ran,Ddx56,Rcl1,Exosc7,Gtf3a,Utp11,Nob1,Nifk,Rbfa,Nol11,Ebna1bp2,Tsr2,Riox1,Pwp1,Wdr74,Wdr18,Rsl24d1,Wdr36,Rpusd2
1_Member	GO Biological Processes	GO:0034470	ncRNA processing	-12.2818	-9.07893	24/355	Fbl,Mettl1,Npm1,Npm3,Pa2g4,Rtcb,Nsun2,Ddx56,Rcl1,Exosc7,Rpp14,Utp11,Nob1,Nifk,Rbfa,Nol11,Ebna1bp2,Tsr2,Ddx1,Wdr74,Wdr18,Wdr36,Thumpd1,Rpusd2
1_Member	GO Biological Processes	GO:0006364	rRNA processing	-11.1239	-8.0723	18/207	Fbl,Npm1,Npm3,Pa2g4,Ddx56,Rcl1,Exosc7,Utp11,Nob1,Nifk,Rbfa,Nol11,Ebna1bp2,Tsr2,Wdr74,Wdr18,Wdr36,Rpusd2
1_Member	GO Biological Processes	GO:0016072	rRNA metabolic process	-10.813	-7.78629	18/216	Fbl,Npm1,Npm3,Pa2g4,Ddx56,Rcl1,Exosc7,Utp11,Nob1,Nifk,Rbfa,Nol11,Ebna1bp2,Tsr2,Wdr74,Wdr18,Wdr36,Rpusd2
1_Member	Reactome Gene Sets	R-MMU-8953854	Metabolism of RNA	-9.07992	-6.34196	25/549	Fbl,Psmd7,Psmc1,Rpl22,Psmd3,Psma6,Txnl4a,Ppie,Isy1,Rcl1,Exosc7,Gemin2,Utp11,Nob1,Nt5c3b,Nol11,Ebna1bp2,Dcps,Nup37,Nup43,Wdr77,Lsm11,Wdr18,Wdr36,Gemin4
1_Member	Reactome Gene Sets	R-MMU-6791226	Major pathway of rRNA processing in the nucleolus and cytosol	-4.83554	-2.58856	10/172	Fbl,Rpl22,Rcl1,Exosc7,Utp11,Nob1,Nol11,Ebna1bp2,Wdr18,Wdr36
1_Member	Reactome Gene Sets	R-MMU-72312	rRNA processing	-4.83554	-2.58856	10/172	Fbl,Rpl22,Rcl1,Exosc7,Utp11,Nob1,Nol11,Ebna1bp2,Wdr18,Wdr36
1_Member	Reactome Gene Sets	R-MMU-8868773	rRNA processing in the nucleus and cytosol	-4.83554	-2.58856	10/172	Fbl,Rpl22,Rcl1,Exosc7,Utp11,Nob1,Nol11,Ebna1bp2,Wdr18,Wdr36
1_Member	KEGG Pathway	ko03008	Ribosome biogenesis in eukaryotes	-2.84391	-0.994848	6/116	Fbl,Ran,Rcl1,Nob1,Rexo2,Wdr36
1_Member	KEGG Pathway	mmu03008	Ribosome biogenesis in eukaryotes	-2.73217	-0.908022	6/122	Fbl,Ran,Rcl1,Nob1,Rexo2,Wdr36
2_Summary	GO Biological Processes	GO:0055086	nucleobase-containing small molecule metabolic process	-15.4755	-11.6705	32/506	Adsl,Ak2,Atp5b,Entpd6,Gart,Guk1,Hk2,Mif,Nudt1,Myc,Pemt,Pfkl,Ran,Umps,Impdh2,Nme6,Suclg1,Nme4,Dhodh,Park7,Pycrl,Dctpp1,Stoml2,Nt5c3b,Pdhb,Nt5c3,Shmt2,Dut,Ahcy,Dctd,Gars,Dnph1,Tkt,Agpat5,Crls1,Pold2,Polr1c,Polr1b,Mogs
2_Member	GO Biological Processes	GO:0055086	nucleobase-containing small molecule metabolic process	-15.4755	-11.6705	32/506	Adsl,Ak2,Atp5b,Entpd6,Gart,Guk1,Hk2,Mif,Nudt1,Myc,Pemt,Pfkl,Ran,Umps,Impdh2,Nme6,Suclg1,Nme4,Dhodh,Park7,Pycrl,Dctpp1,Stoml2,Nt5c3b,Pdhb,Nt5c3,Shmt2,Dut,Ahcy,Dctd,Gars,Dnph1
2_Member	GO Biological Processes	GO:0006753	nucleoside phosphate metabolic process	-13.4053	-10.1233	28/449	Adsl,Ak2,Atp5b,Entpd6,Gart,Guk1,Hk2,Mif,Nudt1,Myc,Pfkl,Ran,Umps,Impdh2,Nme6,Suclg1,Nme4,Dhodh,Park7,Dctpp1,Stoml2,Nt5c3b,Pdhb,Nt5c3,Dut,Dctd,Gars,Dnph1
2_Member	GO Biological Processes	GO:0009117	nucleotide metabolic process	-12.7675	-9.52688	27/440	Adsl,Ak2,Atp5b,Gart,Guk1,Hk2,Mif,Nudt1,Myc,Pfkl,Ran,Umps,Impdh2,Nme6,Suclg1,Nme4,Dhodh,Park7,Dctpp1,Stoml2,Nt5c3b,Pdhb,Nt5c3,Dut,Dctd,Gars,Dnph1
2_Member	Reactome Gene Sets	R-MMU-15869	Metabolism of nucleotides	-11.8932	-8.72515	14/95	Adsl,Ak2,Entpd6,Gart,Guk1,Nudt1,Umps,Impdh2,Nme4,Dhodh,Nt5c3,Dut,Dctd,Dnph1
2_Member	GO Biological Processes	GO:0009123	nucleoside monophosphate metabolic process	-9.34593	-6.55526	10/58	Adsl,Ak2,Gart,Guk1,Umps,Impdh2,Nt5c3,Dut,Dctd,Dnph1
2_Member	GO Biological Processes	GO:0009165	nucleotide biosynthetic process	-9.30834	-6.53146	16/203	Adsl,Ak2,Atp5b,Gart,Guk1,Myc,Umps,Impdh2,Nme6,Nme4,Dhodh,Stoml2,Pdhb,Dut,Dctd,Gars
2_Member	GO Biological Processes	GO:0072521	purine-containing compound metabolic process	-9.15662	-6.40226	21/381	Adsl,Ak2,Atp5b,Gart,Guk1,Hk2,Mif,Nudt1,Myc,Pemt,Pfkl,Ran,Impdh2,Nme6,Suclg1,Nme4,Stoml2,Pdhb,Nt5c3,Shmt2,Ahcy
2_Member	GO Biological Processes	GO:1901293	nucleoside phosphate biosynthetic process	-9.15282	-6.40226	16/208	Adsl,Ak2,Atp5b,Gart,Guk1,Myc,Umps,Impdh2,Nme6,Nme4,Dhodh,Stoml2,Pdhb,Dut,Dctd,Gars
2_Member	GO Biological Processes	GO:0046390	ribose phosphate biosynthetic process	-8.90933	-6.1836	14/157	Adsl,Ak2,Atp5b,Gart,Guk1,Myc,Tkt,Umps,Impdh2,Nme6,Nme4,Dhodh,Stoml2,Pdhb
2_Member	GO Biological Processes	GO:0009141	nucleoside triphosphate metabolic process	-8.81024	-6.09641	12/108	Ak2,Atp5b,Guk1,Nudt1,Myc,Ran,Impdh2,Nme6,Nme4,Dctpp1,Stoml2,Dut
2_Member	GO Biological Processes	GO:0019693	ribose phosphate metabolic process	-8.69798	-5.99573	20/365	Adsl,Ak2,Atp5b,Gart,Guk1,Hk2,Mif,Myc,Pfkl,Ran,Tkt,Umps,Impdh2,Nme6,Suclg1,Nme4,Dhodh,Stoml2,Pdhb,Nt5c3
2_Member	GO Biological Processes	GO:0009260	ribonucleotide biosynthetic process	-8.16052	-5.49127	13/150	Adsl,Ak2,Atp5b,Gart,Guk1,Myc,Umps,Impdh2,Nme6,Nme4,Dhodh,Stoml2,Pdhb
2_Member	GO Biological Processes	GO:0009259	ribonucleotide metabolic process	-8.14025	-5.48146	19/354	Adsl,Ak2,Atp5b,Gart,Guk1,Hk2,Mif,Myc,Pfkl,Ran,Umps,Impdh2,Nme6,Suclg1,Nme4,Dhodh,Stoml2,Pdhb,Nt5c3
2_Member	GO Biological Processes	GO:0009116	nucleoside metabolic process	-7.88099	-5.26171	10/81	Guk1,Pemt,Ran,Umps,Impdh2,Nme6,Nme4,Pycrl,Nt5c3,Ahcy
2_Member	GO Biological Processes	GO:0009119	ribonucleoside metabolic process	-7.77846	-5.18663	9/62	Guk1,Pemt,Ran,Impdh2,Nme6,Nme4,Pycrl,Nt5c3,Ahcy
2_Member	GO Biological Processes	GO:0009144	purine nucleoside triphosphate metabolic process	-7.52803	-4.95357	10/88	Ak2,Atp5b,Guk1,Nudt1,Myc,Ran,Impdh2,Nme6,Nme4,Stoml2
2_Member	GO Biological Processes	GO:0090407	organophosphate biosynthetic process	-7.43305	-4.86702	20/434	Adsl,Ak2,Atp5b,Gart,Guk1,Myc,Pemt,Tkt,Umps,Impdh2,Agpat5,Nme6,Nme4,Dhodh,Crls1,Stoml2,Pdhb,Dut,Dctd,Gars
2_Member	KEGG Pathway	ko00230	Purine metabolism	-7.32693	-4.76918	13/176	Adsl,Ak2,Entpd6,Gart,Guk1,Pold2,Polr1c,Polr1b,Impdh2,Nme6,Nme4,Nt5c3b,Nt5c3
2_Member	KEGG Pathway	mmu00230	Purine metabolism	-7.21157	-4.6699	13/180	Adsl,Ak2,Entpd6,Gart,Guk1,Pold2,Polr1c,Polr1b,Impdh2,Nme6,Nme4,Nt5c3b,Nt5c3
2_Member	GO Biological Processes	GO:0046128	purine ribonucleoside metabolic process	-6.91758	-4.39897	8/56	Guk1,Pemt,Ran,Impdh2,Nme6,Nme4,Nt5c3,Ahcy
2_Member	GO Biological Processes	GO:1901657	glycosyl compound metabolic process	-6.82938	-4.3182	10/104	Guk1,Pemt,Ran,Umps,Impdh2,Nme6,Nme4,Pycrl,Nt5c3,Ahcy
2_Member	GO Biological Processes	GO:0072522	purine-containing compound biosynthetic process	-6.73179	-4.22791	12/165	Adsl,Ak2,Atp5b,Gart,Guk1,Myc,Impdh2,Nme6,Nme4,Stoml2,Pdhb,Shmt2
2_Member	GO Biological Processes	GO:0042278	purine nucleoside metabolic process	-6.67767	-4.20702	8/60	Guk1,Pemt,Ran,Impdh2,Nme6,Nme4,Nt5c3,Ahcy
2_Member	WikiPathways	WP2185	Purine metabolism	-6.56321	-4.11369	12/171	Adsl,Ak2,Entpd6,Gart,Guk1,Pold2,Polr1c,Polr1b,Impdh2,Nme6,Nme4,Nt5c3
2_Member	GO Biological Processes	GO:0006163	purine nucleotide metabolic process	-6.54059	-4.09741	17/360	Adsl,Ak2,Atp5b,Gart,Guk1,Hk2,Mif,Nudt1,Myc,Pfkl,Ran,Impdh2,Nme6,Suclg1,Nme4,Stoml2,Pdhb
2_Member	GO Biological Processes	GO:0009152	purine ribonucleotide biosynthetic process	-6.52297	-4.08604	11/141	Adsl,Ak2,Atp5b,Gart,Guk1,Myc,Impdh2,Nme6,Nme4,Stoml2,Pdhb
2_Member	Reactome Gene Sets	R-MMU-8956320	Nucleobase biosynthesis	-6.47074	-4.03996	5/15	Adsl,Gart,Umps,Impdh2,Dhodh
2_Member	GO Biological Processes	GO:0009124	nucleoside monophosphate biosynthetic process	-6.3103	-3.8975	6/29	Adsl,Gart,Umps,Impdh2,Dut,Dctd
2_Member	GO Biological Processes	GO:0009150	purine ribonucleotide metabolic process	-6.25154	-3.84457	16/335	Adsl,Ak2,Atp5b,Gart,Guk1,Hk2,Mif,Myc,Pfkl,Ran,Impdh2,Nme6,Suclg1,Nme4,Stoml2,Pdhb
2_Member	GO Biological Processes	GO:0009161	ribonucleoside monophosphate metabolic process	-6.11831	-3.72277	7/49	Adsl,Ak2,Gart,Guk1,Umps,Impdh2,Nt5c3
2_Member	GO Biological Processes	GO:0006164	purine nucleotide biosynthetic process	-5.97356	-3.59462	11/160	Adsl,Ak2,Atp5b,Gart,Guk1,Myc,Impdh2,Nme6,Nme4,Stoml2,Pdhb
2_Member	KEGG Pathway	M00050	Guanine ribonucleotide biosynthesis IMP => GDP,GTP	-5.25895	-2.93699	4/12	Guk1,Impdh2,Nme6,Nme4
2_Member	KEGG Pathway	mmu_M00050	Guanine ribonucleotide biosynthesis IMP => GDP,GTP	-5.25895	-2.93699	4/12	Guk1,Impdh2,Nme6,Nme4
2_Member	GO Biological Processes	GO:1901070	guanosine-containing compound biosynthetic process	-5.10284	-2.80308	4/13	Guk1,Impdh2,Nme6,Nme4
2_Member	GO Biological Processes	GO:0009205	purine ribonucleoside triphosphate metabolic process	-4.70595	-2.48082	7/79	Atp5b,Myc,Ran,Impdh2,Nme6,Nme4,Stoml2
2_Member	GO Biological Processes	GO:0009199	ribonucleoside triphosphate metabolic process	-4.59974	-2.39208	7/82	Atp5b,Myc,Ran,Impdh2,Nme6,Nme4,Stoml2
2_Member	GO Biological Processes	GO:0009167	purine ribonucleoside monophosphate metabolic process	-4.39071	-2.23212	5/37	Adsl,Ak2,Gart,Guk1,Impdh2
2_Member	GO Biological Processes	GO:1901068	guanosine-containing compound metabolic process	-4.39071	-2.23212	5/37	Guk1,Ran,Impdh2,Nme6,Nme4
2_Member	GO Biological Processes	GO:1901137	carbohydrate derivative biosynthetic process	-4.36423	-2.2093	17/525	Adsl,Ak2,Atp5b,Gart,Guk1,Myc,Tkt,Umps,Impdh2,Nme6,Nme4,Dhodh,Mogs,Stoml2,Pdhb,Dut,Dctd
2_Member	GO Biological Processes	GO:0009126	purine nucleoside monophosphate metabolic process	-4.33315	-2.18784	5/38	Adsl,Ak2,Gart,Guk1,Impdh2
2_Member	GO Biological Processes	GO:0009163	nucleoside biosynthetic process	-4.29697	-2.17631	4/20	Guk1,Impdh2,Nme6,Nme4
2_Member	GO Biological Processes	GO:0042451	purine nucleoside biosynthetic process	-4.29697	-2.17631	4/20	Guk1,Impdh2,Nme6,Nme4
2_Member	GO Biological Processes	GO:0042455	ribonucleoside biosynthetic process	-4.29697	-2.17631	4/20	Guk1,Impdh2,Nme6,Nme4
2_Member	GO Biological Processes	GO:0046129	purine ribonucleoside biosynthetic process	-4.29697	-2.17631	4/20	Guk1,Impdh2,Nme6,Nme4
2_Member	KEGG Pathway	M00049	Adenine ribonucleotide biosynthesis, IMP => ADP,ATP	-4.29697	-2.17631	4/20	Adsl,Ak2,Nme6,Nme4
2_Member	KEGG Pathway	mmu_M00049	Adenine ribonucleotide biosynthesis, IMP => ADP,ATP	-4.29697	-2.17631	4/20	Adsl,Ak2,Nme6,Nme4
2_Member	GO Biological Processes	GO:0009206	purine ribonucleoside triphosphate biosynthetic process	-4.24513	-2.12745	6/64	Atp5b,Myc,Impdh2,Nme6,Nme4,Stoml2
2_Member	GO Biological Processes	GO:0009145	purine nucleoside triphosphate biosynthetic process	-4.20686	-2.1038	6/65	Atp5b,Myc,Impdh2,Nme6,Nme4,Stoml2
2_Member	GO Biological Processes	GO:0009201	ribonucleoside triphosphate biosynthetic process	-4.1323	-2.03496	6/67	Atp5b,Myc,Impdh2,Nme6,Nme4,Stoml2
2_Member	GO Biological Processes	GO:1901659	glycosyl compound biosynthetic process	-4.04582	-1.95578	4/23	Guk1,Impdh2,Nme6,Nme4
2_Member	GO Biological Processes	GO:0009156	ribonucleoside monophosphate biosynthetic process	-3.97022	-1.89882	4/24	Adsl,Gart,Umps,Impdh2
2_Member	GO Biological Processes	GO:0006183	GTP biosynthetic process	-3.88511	-1.84973	3/10	Impdh2,Nme6,Nme4
2_Member	GO Biological Processes	GO:0046039	GTP metabolic process	-3.82911	-1.80235	4/26	Ran,Impdh2,Nme6,Nme4
2_Member	GO Biological Processes	GO:0009142	nucleoside triphosphate biosynthetic process	-3.79434	-1.77476	6/77	Atp5b,Myc,Impdh2,Nme6,Nme4,Stoml2
2_Member	Reactome Gene Sets	R-MMU-73817	Purine ribonucleoside monophosphate biosynthesis	-3.62863	-1.64979	3/12	Adsl,Gart,Impdh2
2_Member	GO Biological Processes	GO:0009127	purine nucleoside monophosphate biosynthetic process	-2.94111	-1.07405	3/20	Adsl,Gart,Impdh2
2_Member	GO Biological Processes	GO:0009168	purine ribonucleoside monophosphate biosynthetic process	-2.94111	-1.07405	3/20	Adsl,Gart,Impdh2
3_Summary	GO Biological Processes	GO:0006412	translation	-14.4903	-10.8103	34/625	C1qbp,Eif1a,Eif4ebp1,Npm1,Pa2g4,Rpl22,Farsb,Mrpl15,Mrpl2,Eif3i,Mrpl12,Mrpl19,Eif3c,Mrps30,Mrps10,Mrps25,Chchd1,Tsfm,Eef1g,Eif2s2,Trap1,Mrps9,Aarsd1,Yars2,Nars,Mrpl3,Shmt2,Eif2b3,Tars,Mrps27,Rsl24d1,Mrps35,Tufm,Gars,Mrpl46,Ppa1,Gadd45gip1,Pemt,Pdhb,Supv3l1
3_Member	GO Biological Processes	GO:0006412	translation	-14.4903	-10.8103	34/625	C1qbp,Eif1a,Eif4ebp1,Npm1,Pa2g4,Rpl22,Farsb,Mrpl15,Mrpl2,Eif3i,Mrpl12,Mrpl19,Eif3c,Mrps30,Mrps10,Mrps25,Chchd1,Tsfm,Eef1g,Eif2s2,Trap1,Mrps9,Aarsd1,Yars2,Nars,Mrpl3,Shmt2,Eif2b3,Tars,Mrps27,Rsl24d1,Mrps35,Tufm,Gars
3_Member	GO Biological Processes	GO:0043043	peptide biosynthetic process	-14.0114	-10.5076	34/649	C1qbp,Eif1a,Eif4ebp1,Npm1,Pa2g4,Rpl22,Farsb,Mrpl15,Mrpl2,Eif3i,Mrpl12,Mrpl19,Eif3c,Mrps30,Mrps10,Mrps25,Chchd1,Tsfm,Eef1g,Eif2s2,Trap1,Mrps9,Aarsd1,Yars2,Nars,Mrpl3,Shmt2,Eif2b3,Tars,Mrps27,Rsl24d1,Mrps35,Tufm,Gars
3_Member	Reactome Gene Sets	R-MMU-72766	Translation	-13.6682	-10.2893	21/221	Eif4ebp1,Rpl22,Mrpl15,Mrpl2,Eif3i,Mrpl12,Mrpl19,Eif3c,Mrps30,Mrps25,Chchd1,Eef1g,Eif2s2,Mrpl46,Ppa1,Mrps9,Mrpl3,Gadd45gip1,Eif2b3,Mrps27,Mrps35
3_Member	GO Biological Processes	GO:0043604	amide biosynthetic process	-13.4872	-10.1594	36/761	C1qbp,Eif1a,Eif4ebp1,Npm1,Pemt,Pa2g4,Rpl22,Farsb,Mrpl15,Mrpl2,Eif3i,Mrpl12,Mrpl19,Eif3c,Mrps30,Mrps10,Mrps25,Chchd1,Tsfm,Eef1g,Eif2s2,Trap1,Pdhb,Mrps9,Aarsd1,Yars2,Nars,Mrpl3,Shmt2,Eif2b3,Tars,Mrps27,Rsl24d1,Mrps35,Tufm,Gars
3_Member	Reactome Gene Sets	R-MMU-5389840	Mitochondrial translation elongation	-11.4313	-8.2954	13/83	Mrpl15,Mrpl2,Mrpl12,Mrpl19,Mrps30,Mrps25,Chchd1,Mrpl46,Mrps9,Mrpl3,Gadd45gip1,Mrps27,Mrps35
3_Member	Reactome Gene Sets	R-MMU-5419276	Mitochondrial translation termination	-11.2942	-8.18826	13/85	Mrpl15,Mrpl2,Mrpl12,Mrpl19,Mrps30,Mrps25,Chchd1,Mrpl46,Mrps9,Mrpl3,Gadd45gip1,Mrps27,Mrps35
3_Member	Reactome Gene Sets	R-MMU-5368287	Mitochondrial translation	-11.227	-8.14912	13/86	Mrpl15,Mrpl2,Mrpl12,Mrpl19,Mrps30,Mrps25,Chchd1,Mrpl46,Mrps9,Mrpl3,Gadd45gip1,Mrps27,Mrps35
3_Member	GO Biological Processes	GO:0140053	mitochondrial gene expression	-9.94114	-7.07408	13/108	C1qbp,Mrpl2,Mrpl12,Mrps25,Chchd1,Tsfm,Yars2,Shmt2,Mrps27,Mrps35,Tufm,Supv3l1,Gars
3_Member	GO Biological Processes	GO:0032543	mitochondrial translation	-9.37252	-6.56761	11/76	C1qbp,Mrpl2,Mrps25,Chchd1,Tsfm,Yars2,Shmt2,Mrps27,Mrps35,Tufm,Gars
3_Member	KEGG Pathway	ko03010	Ribosome	-4.01248	-1.93184	9/174	Rpl22,Mrpl15,Mrpl2,Mrpl12,Mrpl19,Mrps10,Mrps9,Mrpl3,Rsl24d1
3_Member	KEGG Pathway	mmu03010	Ribosome	-3.99346	-1.91555	9/175	Rpl22,Mrpl15,Mrpl2,Mrpl12,Mrpl19,Mrps10,Mrps9,Mrpl3,Rsl24d1
4_Summary	GO Biological Processes	GO:0006520	cellular amino acid metabolic process	-13.7882	-10.3513	22/245	Bcat2,Gart,Got2,Pemt,Sephs2,Farsb,Nit2,Aldh18a1,Park7,Pycrl,Asrgl1,Mri1,Aarsd1,Yars2,Nars,Shmt2,Gpt2,Tars,Pycr1,Phgdh,Ahcy,Gars,Amd1,Psmd7,Psmc1,Slc7a5,Srm,Psmd3,Psma6,Pdhb,Entpd6,Guk1,Mif,Nudt1,Impdh2,Coq5,Nme6,Nme4,Hacd3,Dctpp1,G6pc3,Nt5c3,Dut,Wdr5,Mthfd1l,Dnph1,Lap3,Suclg1
4_Member	GO Biological Processes	GO:0006520	cellular amino acid metabolic process	-13.7882	-10.3513	22/245	Bcat2,Gart,Got2,Pemt,Sephs2,Farsb,Nit2,Aldh18a1,Park7,Pycrl,Asrgl1,Mri1,Aarsd1,Yars2,Nars,Shmt2,Gpt2,Tars,Pycr1,Phgdh,Ahcy,Gars
4_Member	Reactome Gene Sets	R-MMU-71291	Metabolism of amino acids and derivatives	-10.7461	-7.74285	19/248	Amd1,Bcat2,Got2,Psmd7,Psmc1,Slc7a5,Sephs2,Srm,Psmd3,Psma6,Aldh18a1,Pycrl,Asrgl1,Mri1,Pdhb,Gpt2,Pycr1,Phgdh,Ahcy
4_Member	GO Biological Processes	GO:1901605	alpha-amino acid metabolic process	-10.3464	-7.40679	16/173	Bcat2,Gart,Got2,Pemt,Sephs2,Nit2,Aldh18a1,Park7,Pycrl,Asrgl1,Mri1,Shmt2,Gpt2,Pycr1,Phgdh,Ahcy
4_Member	GO Biological Processes	GO:0044283	small molecule biosynthetic process	-9.64967	-6.799	27/601	Bcat2,Entpd6,Got2,Guk1,Mif,Nudt1,Sephs2,Impdh2,Coq5,Nme6,Aldh18a1,Nme4,Park7,Hacd3,Pycrl,Dctpp1,Mri1,G6pc3,Nt5c3,Shmt2,Gpt2,Dut,Wdr5,Pycr1,Phgdh,Mthfd1l,Dnph1
4_Member	GO Biological Processes	GO:0008652	cellular amino acid biosynthetic process	-8.18254	-5.50257	9/56	Bcat2,Got2,Aldh18a1,Park7,Pycrl,Mri1,Shmt2,Pycr1,Phgdh
4_Member	GO Biological Processes	GO:1901607	alpha-amino acid biosynthetic process	-8.11186	-5.46329	9/57	Got2,Sephs2,Aldh18a1,Park7,Pycrl,Mri1,Shmt2,Pycr1,Phgdh
4_Member	KEGG Pathway	ko00330	Arginine and proline metabolism	-6.05668	-3.66674	7/50	Amd1,Got2,Srm,Aldh18a1,Pycrl,Lap3,Pycr1
4_Member	KEGG Pathway	mmu00330	Arginine and proline metabolism	-5.60901	-3.2564	7/58	Amd1,Got2,Srm,Aldh18a1,Pycrl,Lap3,Pycr1
4_Member	KEGG Pathway	M00015	Proline biosynthesis, glutamate => proline	-5.34192	-3.00437	3/4	Aldh18a1,Pycrl,Pycr1
4_Member	KEGG Pathway	mmu_M00015	Proline biosynthesis, glutamate => proline	-5.34192	-3.00437	3/4	Aldh18a1,Pycrl,Pycr1
4_Member	GO Biological Processes	GO:0009064	glutamine family amino acid metabolic process	-5.27142	-2.93878	7/65	Got2,Nit2,Aldh18a1,Pycrl,Asrgl1,Pycr1,Phgdh
4_Member	Reactome Gene Sets	R-MMU-8964539	Glutamate and glutamine metabolism	-5.10284	-2.80308	4/13	Got2,Aldh18a1,Pycrl,Pycr1
4_Member	GO Biological Processes	GO:0016053	organic acid biosynthetic process	-5.03048	-2.74408	13/281	Bcat2,Got2,Mif,Sephs2,Aldh18a1,Park7,Hacd3,Pycrl,Mri1,Shmt2,Pycr1,Phgdh,Mthfd1l
4_Member	GO Biological Processes	GO:0006561	proline biosynthetic process	-4.94737	-2.67394	3/5	Aldh18a1,Pycrl,Pycr1
4_Member	GO Biological Processes	GO:0046394	carboxylic acid biosynthetic process	-4.4514	-2.25927	12/274	Bcat2,Got2,Mif,Aldh18a1,Park7,Hacd3,Pycrl,Mri1,Shmt2,Pycr1,Phgdh,Mthfd1l
4_Member	GO Biological Processes	GO:0009066	aspartate family amino acid metabolic process	-4.33315	-2.18784	5/38	Got2,Nit2,Asrgl1,Mri1,Phgdh
4_Member	WikiPathways	WP662	Amino Acid metabolism	-4.15738	-2.05719	7/96	Got2,Srm,Farsb,Suclg1,Aldh18a1,Gpt2,Pycr1
4_Member	GO Biological Processes	GO:0006560	proline metabolic process	-3.88511	-1.84973	3/10	Aldh18a1,Pycrl,Pycr1
4_Member	GO Biological Processes	GO:0009084	glutamine family amino acid biosynthetic process	-3.32316	-1.38943	3/15	Aldh18a1,Pycrl,Pycr1
5_Summary	KEGG Pathway	ko01230	Biosynthesis of amino acids	-10.4979	-7.53806	12/78	Bcat2,Got2,Idh3g,Pfkl,Tkt,Aldh18a1,Pycrl,Shmt2,Gpt2,Idh3b,Pycr1,Phgdh,Hk2,Suclg1,Pdhb,Me2,Acat2,Nit2,Mthfd1l,Adsl
5_Member	KEGG Pathway	ko01230	Biosynthesis of amino acids	-10.4979	-7.53806	12/78	Bcat2,Got2,Idh3g,Pfkl,Tkt,Aldh18a1,Pycrl,Shmt2,Gpt2,Idh3b,Pycr1,Phgdh
5_Member	KEGG Pathway	mmu01230	Biosynthesis of amino acids	-10.4979	-7.53806	12/78	Bcat2,Got2,Idh3g,Pfkl,Tkt,Aldh18a1,Pycrl,Shmt2,Gpt2,Idh3b,Pycr1,Phgdh
5_Member	KEGG Pathway	ko01200	Carbon metabolism	-9.45251	-6.63287	13/118	Got2,Hk2,Idh3g,Pfkl,Tkt,Suclg1,Pdhb,Me2,Shmt2,Gpt2,Acat2,Idh3b,Phgdh
5_Member	KEGG Pathway	mmu01200	Carbon metabolism	-9.45251	-6.63287	13/118	Got2,Hk2,Idh3g,Pfkl,Tkt,Suclg1,Pdhb,Me2,Shmt2,Gpt2,Acat2,Idh3b,Phgdh
5_Member	GO Biological Processes	GO:0043648	dicarboxylic acid metabolic process	-7.62551	-5.04245	10/86	Got2,Idh3g,Nit2,Suclg1,Aldh18a1,Me2,Shmt2,Gpt2,Idh3b,Mthfd1l
5_Member	KEGG Pathway	ko01210	2-Oxocarboxylic acid metabolism	-5.89769	-3.53474	5/19	Bcat2,Got2,Idh3g,Gpt2,Idh3b
5_Member	KEGG Pathway	mmu01210	2-Oxocarboxylic acid metabolism	-5.89769	-3.53474	5/19	Bcat2,Got2,Idh3g,Gpt2,Idh3b
5_Member	GO Biological Processes	GO:0006103	2-oxoglutarate metabolic process	-4.70785	-2.48082	4/16	Got2,Idh3g,Gpt2,Idh3b
5_Member	Reactome Gene Sets	R-MMU-71403	Citric acid cycle (TCA cycle)	-4.20879	-2.1038	4/21	Idh3g,Suclg1,Me2,Idh3b
5_Member	GO Biological Processes	GO:0009060	aerobic respiration	-3.82579	-1.80144	6/76	Adsl,Idh3g,Suclg1,Pdhb,Shmt2,Idh3b
5_Member	Reactome Gene Sets	R-MMU-71406	Pyruvate metabolism and Citric Acid (TCA) cycle	-3.75217	-1.75819	5/50	Idh3g,Suclg1,Pdhb,Me2,Idh3b
5_Member	WikiPathways	WP434	TCA Cycle	-3.52379	-1.55617	4/31	Idh3g,Suclg1,Pdhb,Idh3b
5_Member	GO Biological Processes	GO:0006099	tricarboxylic acid cycle	-3.46937	-1.51775	4/32	Idh3g,Suclg1,Pdhb,Idh3b
5_Member	KEGG Pathway	ko00020	Citrate cycle (TCA cycle)	-3.46937	-1.51775	4/32	Idh3g,Suclg1,Pdhb,Idh3b
5_Member	KEGG Pathway	mmu00020	Citrate cycle (TCA cycle)	-2.97304	-1.09746	4/43	Idh3g,Suclg1,Pdhb,Idh3b
5_Member	KEGG Pathway	M00009	Citrate cycle (TCA cycle, Krebs cycle)	-2.70524	-0.890076	3/24	Idh3g,Suclg1,Idh3b
5_Member	KEGG Pathway	mmu_M00009	Citrate cycle (TCA cycle, Krebs cycle)	-2.70524	-0.890076	3/24	Idh3g,Suclg1,Idh3b
5_Member	GO Biological Processes	GO:0006734	NADH metabolic process	-2.38218	-0.660761	3/31	Idh3g,Pfkl,Idh3b
6_Summary	GO Biological Processes	GO:0006091	generation of precursor metabolites and energy	-10.2685	-7.35805	23/404	Adsl,Atp5b,Phb2,Slc37a4,Hk2,Idh3g,Mif,Myc,Ndufv1,Pfkl,Tkt,Suclg1,Park7,Cyc1,Stoml2,Ndufa10,Trap1,Pdhb,Chchd4,Gadd45gip1,Ppif,Shmt2,Idh3b,Ak2,Guk1,Ecsit,Me2,Acad9
6_Member	GO Biological Processes	GO:0006091	generation of precursor metabolites and energy	-10.2685	-7.35805	23/404	Adsl,Atp5b,Phb2,Slc37a4,Hk2,Idh3g,Mif,Myc,Ndufv1,Pfkl,Tkt,Suclg1,Park7,Cyc1,Stoml2,Ndufa10,Trap1,Pdhb,Chchd4,Gadd45gip1,Ppif,Shmt2,Idh3b
6_Member	GO Biological Processes	GO:0045333	cellular respiration	-7.85405	-5.24412	13/159	Adsl,Idh3g,Myc,Ndufv1,Suclg1,Park7,Cyc1,Ndufa10,Trap1,Pdhb,Chchd4,Shmt2,Idh3b
6_Member	GO Biological Processes	GO:0046034	ATP metabolic process	-7.0266	-4.50044	15/256	Ak2,Atp5b,Guk1,Hk2,Mif,Myc,Ndufv1,Pfkl,Park7,Cyc1,Stoml2,Ndufa10,Gadd45gip1,Ppif,Shmt2
6_Member	GO Biological Processes	GO:0006119	oxidative phosphorylation	-6.71217	-4.22252	10/107	Atp5b,Myc,Ndufv1,Park7,Cyc1,Stoml2,Ndufa10,Gadd45gip1,Ppif,Shmt2
6_Member	GO Biological Processes	GO:0015980	energy derivation by oxidation of organic compounds	-6.35519	-3.93049	14/250	Adsl,Slc37a4,Idh3g,Myc,Ndufv1,Suclg1,Park7,Cyc1,Ndufa10,Trap1,Pdhb,Chchd4,Shmt2,Idh3b
6_Member	Reactome Gene Sets	R-MMU-1428517	The citric acid (TCA) cycle and respiratory electron transport	-5.76487	-3.40712	11/168	Atp5b,Idh3g,Ndufv1,Ecsit,Suclg1,Cyc1,Ndufa10,Pdhb,Me2,Idh3b,Acad9
6_Member	GO Biological Processes	GO:0006120	mitochondrial electron transport, NADH to ubiquinone	-2.81721	-0.976091	3/22	Ndufv1,Park7,Ndufa10
6_Member	Reactome Gene Sets	R-MMU-163200	Respiratory electron transport, ATP synthesis by chemiosmotic coupling, and heat production by uncoupling proteins.	-2.80589	-0.966342	6/118	Atp5b,Ndufv1,Ecsit,Cyc1,Ndufa10,Acad9
6_Member	Reactome Gene Sets	R-MMU-6799198	Complex I biogenesis	-2.51746	-0.759171	4/57	Ndufv1,Ecsit,Ndufa10,Acad9
6_Member	Reactome Gene Sets	R-MMU-611105	Respiratory electron transport	-2.50063	-0.748801	5/94	Ndufv1,Ecsit,Cyc1,Ndufa10,Acad9
6_Member	GO Biological Processes	GO:0042775	mitochondrial ATP synthesis coupled electron transport	-2.48996	-0.740683	4/58	Ndufv1,Park7,Cyc1,Ndufa10
6_Member	GO Biological Processes	GO:0042773	ATP synthesis coupled electron transport	-2.38523	-0.660761	4/62	Ndufv1,Park7,Cyc1,Ndufa10
6_Member	KEGG Pathway	mmu05012	Parkinson's disease	-2.37413	-0.654386	6/144	Atp5b,Ndufv1,Park7,Cyc1,Ndufa10,Ppif
7_Summary	KEGG Pathway	ko00240	Pyrimidine metabolism	-10.2599	-7.35805	13/102	Entpd6,Pold2,Polr1c,Polr1b,Umps,Nme6,Nme4,Dhodh,Dctpp1,Nt5c3b,Nt5c3,Dut,Dctd,Pycrl
7_Member	KEGG Pathway	ko00240	Pyrimidine metabolism	-10.2599	-7.35805	13/102	Entpd6,Pold2,Polr1c,Polr1b,Umps,Nme6,Nme4,Dhodh,Dctpp1,Nt5c3b,Nt5c3,Dut,Dctd
7_Member	KEGG Pathway	mmu00240	Pyrimidine metabolism	-10.0451	-7.16099	13/106	Entpd6,Pold2,Polr1c,Polr1b,Umps,Nme6,Nme4,Dhodh,Dctpp1,Nt5c3b,Nt5c3,Dut,Dctd
7_Member	GO Biological Processes	GO:0006220	pyrimidine nucleotide metabolic process	-8.21438	-5.52341	8/39	Umps,Nme6,Nme4,Dhodh,Dctpp1,Nt5c3,Dut,Dctd
7_Member	GO Biological Processes	GO:0072527	pyrimidine-containing compound metabolic process	-7.90801	-5.27919	9/60	Umps,Nme6,Nme4,Dhodh,Pycrl,Dctpp1,Nt5c3,Dut,Dctd
7_Member	GO Biological Processes	GO:0006221	pyrimidine nucleotide biosynthetic process	-7.08751	-4.55366	6/22	Umps,Nme6,Nme4,Dhodh,Dut,Dctd
7_Member	GO Biological Processes	GO:0072528	pyrimidine-containing compound biosynthetic process	-6.72355	-4.22684	6/25	Umps,Nme6,Nme4,Dhodh,Dut,Dctd
7_Member	GO Biological Processes	GO:0009218	pyrimidine ribonucleotide metabolic process	-5.08593	-2.79512	5/27	Umps,Nme6,Nme4,Dhodh,Nt5c3
7_Member	GO Biological Processes	GO:0009220	pyrimidine ribonucleotide biosynthetic process	-4.8292	-2.58856	4/15	Umps,Nme6,Nme4,Dhodh
7_Member	GO Biological Processes	GO:0009147	pyrimidine nucleoside triphosphate metabolic process	-4.59493	-2.39208	4/17	Nme6,Nme4,Dctpp1,Dut
8_Summary	GO Biological Processes	GO:0007005	mitochondrion organization	-7.94321	-5.30463	22/489	Phb2,Hk2,Myc,Phb,Mrpl15,Timm8a1,Dhodh,Park7,Chchd6,Stoml2,Ndufa10,Samm50,Atp23,Tmem70,Mipep,Chchd4,Ppif,Atad3a,Acad9,Msto1,Supv3l1,1190007I07Rik,Atp5b,Sfxn1,Cct3,Cct5,Hsp90ab1,Ran,Tcp1
8_Member	GO Biological Processes	GO:0007005	mitochondrion organization	-7.94321	-5.30463	22/489	Phb2,Hk2,Myc,Phb,Mrpl15,Timm8a1,Dhodh,Park7,Chchd6,Stoml2,Ndufa10,Samm50,Atp23,Tmem70,Mipep,Chchd4,Ppif,Atad3a,Acad9,Msto1,Supv3l1,1190007I07Rik
8_Member	GO Biological Processes	GO:0006839	mitochondrial transport	-3.47896	-1.51914	9/205	Atp5b,Sfxn1,Hk2,Timm8a1,Stoml2,Samm50,Mipep,Chchd4,Ppif
8_Member	GO Biological Processes	GO:0033108	mitochondrial respiratory chain complex assembly	-2.71393	-0.892797	5/84	Ndufa10,Samm50,Chchd4,Acad9,1190007I07Rik
8_Member	GO Biological Processes	GO:0072655	establishment of protein localization to mitochondrion	-2.50063	-0.748801	5/94	Hk2,Timm8a1,Samm50,Mipep,Chchd4
8_Member	GO Biological Processes	GO:0070585	protein localization to mitochondrion	-2.40397	-0.669494	5/99	Hk2,Timm8a1,Samm50,Mipep,Chchd4
8_Member	GO Biological Processes	GO:0072594	establishment of protein localization to organelle	-2.19946	-0.518768	11/433	Phb2,Cct3,Cct5,Hk2,Hsp90ab1,Ran,Tcp1,Timm8a1,Samm50,Mipep,Chchd4
8_Member	GO Biological Processes	GO:0006626	protein targeting to mitochondrion	-2.09284	-0.443264	4/75	Timm8a1,Samm50,Mipep,Chchd4
9_Summary	GO Biological Processes	GO:0006399	tRNA metabolic process	-7.78869	-5.1879	13/161	Mettl1,Farsb,Rtcb,Nsun2,Dtd1,Rpp14,Aarsd1,Yars2,Nars,Ddx1,Tars,Thumpd1,Gars
9_Member	GO Biological Processes	GO:0006399	tRNA metabolic process	-7.78869	-5.1879	13/161	Mettl1,Farsb,Rtcb,Nsun2,Dtd1,Rpp14,Aarsd1,Yars2,Nars,Ddx1,Tars,Thumpd1,Gars
9_Member	GO Biological Processes	GO:0008033	tRNA processing	-2.8248	-0.978934	6/117	Mettl1,Rtcb,Nsun2,Rpp14,Ddx1,Thumpd1
10_Summary	GO Biological Processes	GO:0034404	nucleobase-containing small molecule biosynthetic process	-7.25014	-4.7005	10/94	Entpd6,Guk1,Nudt1,Impdh2,Nme6,Nme4,Dctpp1,Nt5c3,Dut,Dnph1,Ak2,Dctd,Prdx6,Scarb1,Impa2,Umps,Apex1,Npm1,Nsun2,Pycrl,Exosc7,Dcps,Ahcy,Supv3l1
10_Member	GO Biological Processes	GO:0034404	nucleobase-containing small molecule biosynthetic process	-7.25014	-4.7005	10/94	Entpd6,Guk1,Nudt1,Impdh2,Nme6,Nme4,Dctpp1,Nt5c3,Dut,Dnph1
10_Member	GO Biological Processes	GO:0009394	2'-deoxyribonucleotide metabolic process	-6.66951	-4.20702	7/41	Ak2,Guk1,Nudt1,Dctpp1,Nt5c3,Dut,Dctd
10_Member	GO Biological Processes	GO:0019692	deoxyribose phosphate metabolic process	-6.66951	-4.20702	7/41	Ak2,Guk1,Nudt1,Dctpp1,Nt5c3,Dut,Dctd
10_Member	GO Biological Processes	GO:0009262	deoxyribonucleotide metabolic process	-6.31215	-3.8975	7/46	Ak2,Guk1,Nudt1,Dctpp1,Nt5c3,Dut,Dctd
10_Member	GO Biological Processes	GO:0009200	deoxyribonucleoside triphosphate metabolic process	-5.89769	-3.53474	5/19	Ak2,Guk1,Nudt1,Dctpp1,Dut
10_Member	GO Biological Processes	GO:0009162	deoxyribonucleoside monophosphate metabolic process	-5.17115	-2.86225	5/26	Guk1,Nt5c3,Dut,Dctd,Dnph1
10_Member	Reactome Gene Sets	R-MMU-499943	Interconversion of nucleotide di- and triphosphates	-5.08593	-2.79512	5/27	Ak2,Guk1,Nme4,Dut,Dctd
10_Member	GO Biological Processes	GO:0046434	organophosphate catabolic process	-4.4906	-2.2937	9/151	Prdx6,Entpd6,Nudt1,Scarb1,Dctpp1,Nt5c3,Dut,Impa2,Dnph1
10_Member	GO Biological Processes	GO:0009129	pyrimidine nucleoside monophosphate metabolic process	-4.48937	-2.2937	4/18	Umps,Nt5c3,Dut,Dctd
10_Member	GO Biological Processes	GO:0009130	pyrimidine nucleoside monophosphate biosynthetic process	-4.41007	-2.23863	3/7	Umps,Dut,Dctd
10_Member	GO Biological Processes	GO:0009204	deoxyribonucleoside triphosphate catabolic process	-4.41007	-2.23863	3/7	Nudt1,Dctpp1,Dut
10_Member	GO Biological Processes	GO:0034655	nucleobase-containing compound catabolic process	-4.34844	-2.19674	14/374	Apex1,Entpd6,Nudt1,Npm1,Nsun2,Pycrl,Dctpp1,Exosc7,Dcps,Nt5c3,Dut,Ahcy,Supv3l1,Dnph1
10_Member	GO Biological Processes	GO:0009219	pyrimidine deoxyribonucleotide metabolic process	-4.29697	-2.17631	4/20	Dctpp1,Nt5c3,Dut,Dctd
10_Member	GO Biological Processes	GO:0046060	dATP metabolic process	-4.20934	-2.1038	3/8	Ak2,Guk1,Nudt1
10_Member	GO Biological Processes	GO:0046078	dUMP metabolic process	-4.03663	-1.9505	3/9	Nt5c3,Dut,Dctd
10_Member	GO Biological Processes	GO:1901361	organic cyclic compound catabolic process	-4.01837	-1.93499	15/453	Apex1,Entpd6,Nudt1,Npm1,Scarb1,Nsun2,Pycrl,Dctpp1,Exosc7,Dcps,Nt5c3,Dut,Ahcy,Supv3l1,Dnph1
10_Member	GO Biological Processes	GO:0044270	cellular nitrogen compound catabolic process	-3.96866	-1.89882	14/406	Apex1,Entpd6,Nudt1,Npm1,Nsun2,Pycrl,Dctpp1,Exosc7,Dcps,Nt5c3,Dut,Ahcy,Supv3l1,Dnph1
10_Member	GO Biological Processes	GO:0046700	heterocycle catabolic process	-3.95746	-1.89201	14/407	Apex1,Entpd6,Nudt1,Npm1,Nsun2,Pycrl,Dctpp1,Exosc7,Dcps,Nt5c3,Dut,Ahcy,Supv3l1,Dnph1
10_Member	GO Biological Processes	GO:0009265	2'-deoxyribonucleotide biosynthetic process	-3.88511	-1.84973	3/10	Guk1,Dut,Dctd
10_Member	GO Biological Processes	GO:0046385	deoxyribose phosphate biosynthetic process	-3.88511	-1.84973	3/10	Guk1,Dut,Dctd
10_Member	GO Biological Processes	GO:0019439	aromatic compound catabolic process	-3.80446	-1.7825	14/421	Apex1,Entpd6,Nudt1,Npm1,Nsun2,Pycrl,Dctpp1,Exosc7,Dcps,Nt5c3,Dut,Ahcy,Supv3l1,Dnph1
10_Member	GO Biological Processes	GO:1901292	nucleoside phosphate catabolic process	-3.76336	-1.75819	6/78	Entpd6,Nudt1,Dctpp1,Nt5c3,Dut,Dnph1
10_Member	GO Biological Processes	GO:0046386	deoxyribose phosphate catabolic process	-3.76305	-1.75819	4/27	Nudt1,Dctpp1,Nt5c3,Dut
10_Member	GO Biological Processes	GO:0072529	pyrimidine-containing compound catabolic process	-3.76305	-1.75819	4/27	Pycrl,Dctpp1,Nt5c3,Dut
10_Member	GO Biological Processes	GO:0009264	deoxyribonucleotide catabolic process	-3.69968	-1.71211	4/28	Nudt1,Dctpp1,Nt5c3,Dut
10_Member	GO Biological Processes	GO:0009215	purine deoxyribonucleoside triphosphate metabolic process	-3.51806	-1.55617	3/13	Ak2,Guk1,Nudt1
10_Member	GO Biological Processes	GO:0009223	pyrimidine deoxyribonucleotide catabolic process	-3.51806	-1.55617	3/13	Dctpp1,Nt5c3,Dut
10_Member	GO Biological Processes	GO:0009263	deoxyribonucleotide biosynthetic process	-3.51806	-1.55617	3/13	Guk1,Dut,Dctd
10_Member	GO Biological Processes	GO:0009143	nucleoside triphosphate catabolic process	-3.4167	-1.4671	3/14	Nudt1,Dctpp1,Dut
10_Member	GO Biological Processes	GO:0006244	pyrimidine nucleotide catabolic process	-3.32316	-1.38943	3/15	Dctpp1,Nt5c3,Dut
10_Member	GO Biological Processes	GO:0009176	pyrimidine deoxyribonucleoside monophosphate metabolic process	-3.32316	-1.38943	3/15	Nt5c3,Dut,Dctd
10_Member	Reactome Gene Sets	R-MMU-8956319	Nucleobase catabolism	-3.31689	-1.38511	4/35	Entpd6,Nudt1,Nt5c3,Dnph1
10_Member	GO Biological Processes	GO:0009151	purine deoxyribonucleotide metabolic process	-2.81721	-0.976091	3/22	Ak2,Guk1,Nudt1
10_Member	GO Biological Processes	GO:1901136	carbohydrate derivative catabolic process	-2.40375	-0.669494	6/142	Nudt1,Pycrl,Dctpp1,Nt5c3,Dut,Ahcy
10_Member	GO Biological Processes	GO:0009166	nucleotide catabolic process	-2.28811	-0.590404	4/66	Nudt1,Dctpp1,Nt5c3,Dut
11_Summary	KEGG Pathway	ko03013	RNA transport	-6.6748	-4.20702	12/167	Eif1a,Eif4ebp1,Ran,Eif3i,Eif3c,Gemin2,Rpp14,Eif2s2,Nup37,Nup43,Eif2b3,Gemin4,Eef1g,Npm1,Rpl22
11_Member	KEGG Pathway	ko03013	RNA transport	-6.6748	-4.20702	12/167	Eif1a,Eif4ebp1,Ran,Eif3i,Eif3c,Gemin2,Rpp14,Eif2s2,Nup37,Nup43,Eif2b3,Gemin4
11_Member	KEGG Pathway	mmu03013	RNA transport	-6.61862	-4.16266	12/169	Eif1a,Eif4ebp1,Ran,Eif3i,Eif3c,Gemin2,Rpp14,Eif2s2,Nup37,Nup43,Eif2b3,Gemin4
11_Member	WikiPathways	WP307	Translation Factors	-6.11831	-3.72277	7/49	Eif1a,Eif4ebp1,Eif3i,Eif3c,Eef1g,Eif2s2,Eif2b3
11_Member	GO Biological Processes	GO:0006413	translational initiation	-3.93717	-1.87524	7/104	Eif1a,Eif4ebp1,Npm1,Eif3i,Eif3c,Eif2s2,Eif2b3
11_Member	GO Biological Processes	GO:0002183	cytoplasmic translational initiation	-3.89808	-1.84973	4/25	Eif4ebp1,Eif3i,Eif2s2,Eif2b3
11_Member	Reactome Gene Sets	R-MMU-72613	Eukaryotic Translation Initiation	-2.84391	-0.994848	6/116	Eif4ebp1,Rpl22,Eif3i,Eif3c,Eif2s2,Eif2b3
11_Member	Reactome Gene Sets	R-MMU-72737	Cap-dependent Translation Initiation	-2.84391	-0.994848	6/116	Eif4ebp1,Rpl22,Eif3i,Eif3c,Eif2s2,Eif2b3
11_Member	GO Biological Processes	GO:0002181	cytoplasmic translation	-2.54105	-0.774893	5/92	Eif4ebp1,Rpl22,Eif3i,Eif2s2,Eif2b3
11_Member	Reactome Gene Sets	R-MMU-72662	Activation of the mRNA upon binding of the cap-binding complex and eIFs, and subsequent binding to 43S	-2.46301	-0.717536	4/59	Eif4ebp1,Eif3i,Eif3c,Eif2s2
12_Summary	GO Biological Processes	GO:0006457	protein folding	-6.02768	-3.64327	11/158	Cct3,Cct5,Fkbp4,Hsp90ab1,Hspa9,Tcp1,Nudcd2,Ppie,Trap1,Chchd4,Ppif,Myc,Npm1,Rfc4,Phb,Pold2,Phb2,Park7,Apex1,Ercc8
12_Member	GO Biological Processes	GO:0006457	protein folding	-6.02768	-3.64327	11/158	Cct3,Cct5,Fkbp4,Hsp90ab1,Hspa9,Tcp1,Nudcd2,Ppie,Trap1,Chchd4,Ppif
12_Member	GO Biological Processes	GO:2000573	positive regulation of DNA biosynthetic process	-4.85501	-2.59001	7/75	Cct3,Cct5,Hsp90ab1,Myc,Npm1,Tcp1,Rfc4
12_Member	CORUM	CORUM:132	CCT complex (chaperonin containing TCP1 complex)	-4.41007	-2.23863	3/7	Cct3,Cct5,Tcp1
12_Member	CORUM	CORUM:51	CCT complex (chaperonin containing TCP1 complex)	-4.41007	-2.23863	3/7	Cct3,Cct5,Tcp1
12_Member	CORUM	CORUM:52	CCT complex (chaperonin containing TCP1 complex)	-4.41007	-2.23863	3/7	Cct3,Cct5,Tcp1
12_Member	CORUM	CORUM:3072	CCT complex (chaperonin containing TCP1 complex), testis specific	-4.20934	-2.1038	3/8	Cct3,Cct5,Tcp1
12_Member	GO Biological Processes	GO:0071897	DNA biosynthetic process	-4.07033	-1.97581	9/171	Cct3,Cct5,Hsp90ab1,Myc,Npm1,Phb,Pold2,Tcp1,Rfc4
12_Member	GO Biological Processes	GO:1904851	positive regulation of establishment of protein localization to telomere	-3.88511	-1.84973	3/10	Cct3,Cct5,Tcp1
12_Member	Reactome Gene Sets	R-MMU-390471	Association of TriC/CCT with target proteins during biosynthesis	-3.88511	-1.84973	3/10	Cct3,Cct5,Tcp1
12_Member	GO Biological Processes	GO:0070203	regulation of establishment of protein localization to telomere	-3.75019	-1.75819	3/11	Cct3,Cct5,Tcp1
12_Member	GO Biological Processes	GO:0070202	regulation of establishment of protein localization to chromosome	-3.62863	-1.64979	3/12	Cct3,Cct5,Tcp1
12_Member	GO Biological Processes	GO:2000278	regulation of DNA biosynthetic process	-3.57366	-1.59698	7/119	Cct3,Cct5,Hsp90ab1,Myc,Npm1,Tcp1,Rfc4
12_Member	GO Biological Processes	GO:1904816	positive regulation of protein localization to chromosome, telomeric region	-3.51806	-1.55617	3/13	Cct3,Cct5,Tcp1
12_Member	GO Biological Processes	GO:1904814	regulation of protein localization to chromosome, telomeric region	-3.32316	-1.38943	3/15	Cct3,Cct5,Tcp1
12_Member	GO Biological Processes	GO:0070200	establishment of protein localization to telomere	-3.23636	-1.31605	3/16	Cct3,Cct5,Tcp1
12_Member	GO Biological Processes	GO:0050821	protein stabilization	-3.16886	-1.25974	8/181	Phb2,Cct3,Cct5,Hsp90ab1,Npm1,Phb,Tcp1,Park7
12_Member	Reactome Gene Sets	R-MMU-5620922	BBSome-mediated cargo-targeting to cilium	-2.75988	-0.932438	3/23	Cct3,Cct5,Tcp1
12_Member	GO Biological Processes	GO:0070199	establishment of protein localization to chromosome	-2.70524	-0.890076	3/24	Cct3,Cct5,Tcp1
12_Member	GO Biological Processes	GO:0000723	telomere maintenance	-2.6788	-0.876601	6/125	Apex1,Cct3,Cct5,Hsp90ab1,Myc,Tcp1
12_Member	GO Biological Processes	GO:0032200	telomere organization	-2.64409	-0.856214	6/127	Apex1,Cct3,Cct5,Hsp90ab1,Myc,Tcp1
12_Member	GO Biological Processes	GO:0051054	positive regulation of DNA metabolic process	-2.62924	-0.846891	8/220	Cct3,Cct5,Hsp90ab1,Myc,Npm1,Tcp1,Ercc8,Rfc4
12_Member	GO Biological Processes	GO:0070198	protein localization to chromosome, telomeric region	-2.46545	-0.718707	3/29	Cct3,Cct5,Tcp1
12_Member	GO Biological Processes	GO:0006278	RNA-dependent DNA biosynthetic process	-2.38523	-0.660761	4/62	Cct3,Cct5,Hsp90ab1,Tcp1
12_Member	GO Biological Processes	GO:0007004	telomere maintenance via telomerase	-2.38523	-0.660761	4/62	Cct3,Cct5,Hsp90ab1,Tcp1
12_Member	GO Biological Processes	GO:0032212	positive regulation of telomere maintenance via telomerase	-2.34277	-0.633607	3/32	Cct3,Cct5,Tcp1
12_Member	GO Biological Processes	GO:0051973	positive regulation of telomerase activity	-2.30472	-0.602469	3/33	Hsp90ab1,Myc,Tcp1
12_Member	GO Biological Processes	GO:1904358	positive regulation of telomere maintenance via telomere lengthening	-2.19791	-0.518768	3/36	Cct3,Cct5,Tcp1
12_Member	Reactome Gene Sets	R-MMU-6814122	Cooperation of PDCL (PhLP1) and TRiC/CCT in G-protein beta folding	-2.19791	-0.518768	3/36	Cct3,Cct5,Tcp1
12_Member	Reactome Gene Sets	R-MMU-390466	Chaperonin-mediated protein folding	-2.16452	-0.491015	3/37	Cct3,Cct5,Tcp1
12_Member	Reactome Gene Sets	R-MMU-391251	Protein folding	-2.16452	-0.491015	3/37	Cct3,Cct5,Tcp1
12_Member	GO Biological Processes	GO:0010833	telomere maintenance via telomere lengthening	-2.07287	-0.426637	4/76	Cct3,Cct5,Hsp90ab1,Tcp1
13_Summary	GO Biological Processes	GO:0006418	tRNA aminoacylation for protein translation	-5.44475	-3.09722	6/40	Farsb,Aarsd1,Yars2,Nars,Tars,Gars,Mrpl12,Supv3l1
13_Member	GO Biological Processes	GO:0006418	tRNA aminoacylation for protein translation	-5.44475	-3.09722	6/40	Farsb,Aarsd1,Yars2,Nars,Tars,Gars
13_Member	GO Biological Processes	GO:0043039	tRNA aminoacylation	-5.25524	-2.93699	6/43	Farsb,Aarsd1,Yars2,Nars,Tars,Gars
13_Member	GO Biological Processes	GO:0043038	amino acid activation	-5.19537	-2.88182	6/44	Farsb,Aarsd1,Yars2,Nars,Tars,Gars
13_Member	KEGG Pathway	ko00970	Aminoacyl-tRNA biosynthesis	-3.18613	-1.27331	5/66	Farsb,Yars2,Nars,Tars,Gars
13_Member	KEGG Pathway	mmu00970	Aminoacyl-tRNA biosynthesis	-3.15613	-1.25177	5/67	Farsb,Yars2,Nars,Tars,Gars
13_Member	GO Biological Processes	GO:0000959	mitochondrial RNA metabolic process	-2.89833	-1.0379	4/45	Mrpl12,Yars2,Supv3l1,Gars
14_Summary	Reactome Gene Sets	R-MMU-6781827	Transcription-Coupled Nucleotide Excision Repair (TC-NER)	-5.01349	-2.73146	7/71	Pold2,Cops4,Cops7a,Ppie,Isy1,Ercc8,Rfc4,Polr1b,Slc19a1,Apex1
14_Member	Reactome Gene Sets	R-MMU-6781827	Transcription-Coupled Nucleotide Excision Repair (TC-NER)	-5.01349	-2.73146	7/71	Pold2,Cops4,Cops7a,Ppie,Isy1,Ercc8,Rfc4
14_Member	Reactome Gene Sets	R-MMU-5696398	Nucleotide Excision Repair	-4.04469	-1.95578	7/100	Pold2,Cops4,Cops7a,Ppie,Isy1,Ercc8,Rfc4
14_Member	KEGG Pathway	mmu03430	Mismatch repair	-3.89808	-1.84973	4/25	Pold2,Polr1b,Slc19a1,Rfc4
14_Member	KEGG Pathway	mmu03420	Nucleotide excision repair	-3.88134	-1.84973	5/47	Pold2,Polr1b,Slc19a1,Ercc8,Rfc4
14_Member	Reactome Gene Sets	R-MMU-6781823	Formation of TC-NER Pre-Incision Complex	-3.71105	-1.72128	5/51	Cops4,Cops7a,Ppie,Isy1,Ercc8
14_Member	Reactome Gene Sets	R-MMU-6782210	Gap-filling DNA repair synthesis and ligation in TC-NER	-3.37788	-1.4303	5/60	Pold2,Ppie,Isy1,Ercc8,Rfc4
14_Member	Reactome Gene Sets	R-MMU-6782135	Dual incision in TC-NER	-3.34443	-1.40085	5/61	Pold2,Ppie,Isy1,Ercc8,Rfc4
14_Member	KEGG Pathway	mmu03030	DNA replication	-3.22319	-1.30851	4/37	Pold2,Polr1b,Slc19a1,Rfc4
14_Member	Reactome Gene Sets	R-MMU-5651801	PCNA-Dependent Long Patch Base Excision Repair	-3.07959	-1.19201	3/18	Apex1,Pold2,Rfc4
14_Member	Reactome Gene Sets	R-MMU-110373	Resolution of AP sites via the multiple-nucleotide patch replacement pathway	-2.94111	-1.07405	3/20	Apex1,Pold2,Rfc4
14_Member	Reactome Gene Sets	R-MMU-73933	Resolution of Abasic Sites (AP sites)	-2.38218	-0.660761	3/31	Apex1,Pold2,Rfc4
14_Member	Reactome Gene Sets	R-MMU-5696399	Global Genome Nucleotide Excision Repair (GG-NER)	-2.11312	-0.454341	4/74	Pold2,Cops4,Cops7a,Rfc4
15_Summary	KEGG Pathway	ko00270	Cysteine and methionine metabolism	-4.97042	-2.69271	6/48	Amd1,Bcat2,Got2,Srm,Mri1,Ahcy,Park7
15_Member	KEGG Pathway	ko00270	Cysteine and methionine metabolism	-4.97042	-2.69271	6/48	Amd1,Bcat2,Got2,Srm,Mri1,Ahcy
15_Member	KEGG Pathway	mmu00270	Cysteine and methionine metabolism	-4.71739	-2.48458	6/53	Amd1,Bcat2,Got2,Srm,Mri1,Ahcy
15_Member	KEGG Pathway	M00034	Methionine salvage pathway	-3.75019	-1.75819	3/11	Amd1,Srm,Mri1
15_Member	KEGG Pathway	mmu_M00034	Methionine salvage pathway	-3.75019	-1.75819	3/11	Amd1,Srm,Mri1
15_Member	GO Biological Processes	GO:0009309	amine biosynthetic process	-2.04051	-0.403575	3/41	Amd1,Srm,Park7
15_Member	GO Biological Processes	GO:0042401	cellular biogenic amine biosynthetic process	-2.04051	-0.403575	3/41	Amd1,Srm,Park7
16_Summary	WikiPathways	WP435	One Carbon Metabolism	-4.92574	-2.65655	5/29	Gart,Mthfd2,Shmt2,Ahcy,Mthfd1l,Umps,Dhodh,Slc19a1,Phgdh,Sephs2,Sfxn1,Pemt,Park7,Cd320
16_Member	WikiPathways	WP435	One Carbon Metabolism	-4.92574	-2.65655	5/29	Gart,Mthfd2,Shmt2,Ahcy,Mthfd1l
16_Member	GO Biological Processes	GO:0046112	nucleobase biosynthetic process	-4.8292	-2.58856	4/15	Gart,Umps,Dhodh,Shmt2
16_Member	KEGG Pathway	M00141	C1-unit interconversion, eukaryotes	-4.64973	-2.43588	3/6	Mthfd2,Shmt2,Mthfd1l
16_Member	KEGG Pathway	mmu_M00141	C1-unit interconversion, eukaryotes	-4.64973	-2.43588	3/6	Mthfd2,Shmt2,Mthfd1l
16_Member	Reactome Gene Sets	R-MMU-196757	Metabolism of folate and pterines	-4.59493	-2.39208	4/17	Mthfd2,Slc19a1,Shmt2,Mthfd1l
16_Member	KEGG Pathway	ko00670	One carbon pool by folate	-4.3903	-2.23212	4/19	Gart,Mthfd2,Shmt2,Mthfd1l
16_Member	KEGG Pathway	mmu00670	One carbon pool by folate	-4.3903	-2.23212	4/19	Gart,Mthfd2,Shmt2,Mthfd1l
16_Member	GO Biological Processes	GO:0046653	tetrahydrofolate metabolic process	-4.29697	-2.17631	4/20	Gart,Mthfd2,Shmt2,Mthfd1l
16_Member	GO Biological Processes	GO:0006760	folic acid-containing compound metabolic process	-3.82911	-1.80235	4/26	Gart,Mthfd2,Shmt2,Mthfd1l
16_Member	GO Biological Processes	GO:0035999	tetrahydrofolate interconversion	-3.62863	-1.64979	3/12	Mthfd2,Shmt2,Mthfd1l
16_Member	GO Biological Processes	GO:0006544	glycine metabolic process	-3.51806	-1.55617	3/13	Gart,Shmt2,Phgdh
16_Member	GO Biological Processes	GO:0042558	pteridine-containing compound metabolic process	-3.46937	-1.51775	4/32	Gart,Mthfd2,Shmt2,Mthfd1l
16_Member	GO Biological Processes	GO:0009069	serine family amino acid metabolic process	-3.36603	-1.42046	4/34	Gart,Sephs2,Shmt2,Phgdh
16_Member	GO Biological Processes	GO:0009070	serine family amino acid biosynthetic process	-3.32316	-1.38943	3/15	Sephs2,Shmt2,Phgdh
16_Member	GO Biological Processes	GO:0009112	nucleobase metabolic process	-3.22319	-1.30851	4/37	Gart,Umps,Dhodh,Shmt2
16_Member	GO Biological Processes	GO:0006730	one-carbon metabolic process	-3.09281	-1.20057	4/40	Sfxn1,Mthfd2,Shmt2,Mthfd1l
16_Member	GO Biological Processes	GO:0006575	cellular modified amino acid metabolic process	-2.63196	-0.848239	7/172	Gart,Mthfd2,Pemt,Park7,Shmt2,Ahcy,Mthfd1l
16_Member	KEGG Pathway	ko01523	Antifolate resistance	-2.42303	-0.681123	3/30	Gart,Slc19a1,Shmt2
16_Member	KEGG Pathway	mmu01523	Antifolate resistance	-2.42303	-0.681123	3/30	Gart,Slc19a1,Shmt2
16_Member	Reactome Gene Sets	R-MMU-196849	Metabolism of water-soluble vitamins and cofactors	-2.0999	-0.446258	5/117	Mthfd2,Slc19a1,Cd320,Shmt2,Mthfd1l
16_Member	GO Biological Processes	GO:0042398	cellular modified amino acid biosynthetic process	-2.07018	-0.426637	3/40	Gart,Park7,Mthfd1l
17_Summary	GO Biological Processes	GO:0009303	rRNA transcription	-4.85028	-2.58944	5/30	Npm1,Npm3,Polr1b,Nol11,Pwp1
17_Member	GO Biological Processes	GO:0009303	rRNA transcription	-4.85028	-2.58944	5/30	Npm1,Npm3,Polr1b,Nol11,Pwp1
17_Member	GO Biological Processes	GO:0098781	ncRNA transcription	-3.75217	-1.75819	5/50	Npm1,Npm3,Polr1b,Nol11,Pwp1
18_Summary	GO Biological Processes	GO:0043467	regulation of generation of precursor metabolites and energy	-4.80158	-2.56487	9/138	Phb2,Mif,Myc,Park7,Trap1,Chchd4,Gadd45gip1,Ppif,Shmt2,Clybl,Gpt2,Wdr5
18_Member	GO Biological Processes	GO:0043467	regulation of generation of precursor metabolites and energy	-4.80158	-2.56487	9/138	Phb2,Mif,Myc,Park7,Trap1,Chchd4,Gadd45gip1,Ppif,Shmt2
18_Member	GO Biological Processes	GO:0043457	regulation of cellular respiration	-3.76305	-1.75819	4/27	Myc,Trap1,Chchd4,Shmt2
18_Member	GO Biological Processes	GO:0002082	regulation of oxidative phosphorylation	-3.63879	-1.65343	4/29	Myc,Gadd45gip1,Ppif,Shmt2
18_Member	GO Biological Processes	GO:1903578	regulation of ATP metabolic process	-2.54105	-0.774893	5/92	Mif,Myc,Gadd45gip1,Ppif,Shmt2
18_Member	GO Biological Processes	GO:0062013	positive regulation of small molecule metabolic process	-2.26066	-0.570802	6/152	Mif,Myc,Park7,Clybl,Gpt2,Wdr5
18_Member	GO Biological Processes	GO:1903580	positive regulation of ATP metabolic process	-2.07018	-0.426637	3/40	Mif,Myc,Gadd45gip1
19_Summary	Reactome Gene Sets	R-MMU-70326	Glucose metabolism	-4.67004	-2.4487	7/80	Slc37a4,Got2,Hk2,Pfkl,G6pc3,Nup37,Nup43,Ak2,Entpd6,Guk1,Mif,Myc,Nme6,Slc7a5,Pdhb,Tkt,Me2,Gpt2,Wdr5
19_Member	Reactome Gene Sets	R-MMU-70326	Glucose metabolism	-4.67004	-2.4487	7/80	Slc37a4,Got2,Hk2,Pfkl,G6pc3,Nup37,Nup43
19_Member	GO Biological Processes	GO:0009132	nucleoside diphosphate metabolic process	-4.21991	-2.10519	8/127	Ak2,Entpd6,Guk1,Hk2,Mif,Myc,Pfkl,Nme6
19_Member	KEGG Pathway	ko05230	Central carbon metabolism in cancer	-3.24773	-1.31981	5/64	Hk2,Myc,Pfkl,Slc7a5,Pdhb
19_Member	KEGG Pathway	mmu05230	Central carbon metabolism in cancer	-3.09766	-1.20123	5/69	Hk2,Myc,Pfkl,Slc7a5,Pdhb
19_Member	GO Biological Processes	GO:0009135	purine nucleoside diphosphate metabolic process	-3.04671	-1.16262	6/106	Ak2,Guk1,Hk2,Mif,Myc,Pfkl
19_Member	GO Biological Processes	GO:0009179	purine ribonucleoside diphosphate metabolic process	-3.04671	-1.16262	6/106	Ak2,Guk1,Hk2,Mif,Myc,Pfkl
19_Member	GO Biological Processes	GO:0046939	nucleotide phosphorylation	-2.96292	-1.08913	6/110	Guk1,Hk2,Mif,Myc,Pfkl,Nme6
19_Member	GO Biological Processes	GO:0009185	ribonucleoside diphosphate metabolic process	-2.94255	-1.07405	6/111	Ak2,Guk1,Hk2,Mif,Myc,Pfkl
19_Member	GO Biological Processes	GO:0051156	glucose 6-phosphate metabolic process	-2.75988	-0.932438	3/23	Hk2,Tkt,G6pc3
19_Member	GO Biological Processes	GO:0006090	pyruvate metabolic process	-2.75032	-0.924656	6/121	Hk2,Mif,Myc,Pfkl,Pdhb,Me2
19_Member	WikiPathways	WP157	Glycolysis and Gluconeogenesis	-2.69504	-0.884802	4/51	Got2,Hk2,Pfkl,Pdhb
19_Member	Reactome Gene Sets	R-MMU-70171	Glycolysis	-2.41066	-0.672699	4/61	Hk2,Pfkl,Nup37,Nup43
19_Member	GO Biological Processes	GO:0046031	ADP metabolic process	-2.34878	-0.636119	5/102	Ak2,Hk2,Mif,Myc,Pfkl
19_Member	KEGG Pathway	ko00052	Galactose metabolism	-2.34277	-0.633607	3/32	Hk2,Pfkl,G6pc3
19_Member	KEGG Pathway	ko00010	Glycolysis / Gluconeogenesis	-2.28811	-0.590404	4/66	Hk2,Pfkl,Pdhb,G6pc3
19_Member	GO Biological Processes	GO:0006165	nucleoside diphosphate phosphorylation	-2.26106	-0.570802	5/107	Hk2,Mif,Myc,Pfkl,Nme6
19_Member	KEGG Pathway	mmu00052	Galactose metabolism	-2.23236	-0.548024	3/35	Hk2,Pfkl,G6pc3
19_Member	Reactome Gene Sets	R-MMU-71387	Metabolism of carbohydrates	-2.18413	-0.506326	8/261	Slc37a4,Got2,Hk2,Pfkl,Tkt,G6pc3,Nup37,Nup43
19_Member	GO Biological Processes	GO:0006006	glucose metabolic process	-2.12715	-0.465251	7/213	Hk2,Myc,Pfkl,Pdhb,G6pc3,Gpt2,Wdr5
19_Member	KEGG Pathway	mmu00010	Glycolysis / Gluconeogenesis	-2.09284	-0.443264	4/75	Hk2,Pfkl,Pdhb,G6pc3
20_Summary	Reactome Gene Sets	R-MMU-351202	Metabolism of polyamines	-4.44732	-2.25871	6/59	Amd1,Psmd7,Psmc1,Srm,Psmd3,Psma6,Cops4,Cops7a,Ercc8,Fbxo31,Dcun1d5,Wdr5,Eif2s2,Abcb6,Fbl,Hsp90ab1,Polr1c,Polr1b,Cdc34,Pold2,Rfc4,Exosc7,Ran,Cenph,Nup37,Nup43,Haus1,Npm1
20_Member	Reactome Gene Sets	R-MMU-351202	Metabolism of polyamines	-4.44732	-2.25871	6/59	Amd1,Psmd7,Psmc1,Srm,Psmd3,Psma6
20_Member	Reactome Gene Sets	R-MMU-8951664	Neddylation	-3.97951	-1.9043	10/217	Psmd7,Psmc1,Psmd3,Psma6,Cops4,Cops7a,Ercc8,Fbxo31,Dcun1d5,Wdr5
20_Member	Reactome Gene Sets	R-MMU-382556	ABC-family proteins mediated transport	-3.17978	-1.26882	6/100	Psmd7,Psmc1,Psmd3,Psma6,Eif2s2,Abcb6
20_Member	WikiPathways	WP246	TNF-alpha NF-kB Signaling Pathway	-3.09166	-1.20057	8/186	Fbl,Hsp90ab1,Psmd7,Psmc1,Polr1c,Polr1b,Psmd3,Cdc34
20_Member	Reactome Gene Sets	R-MMU-8852276	The role of GTSE1 in G2/M progression after G2 checkpoint	-2.93342	-1.06969	5/75	Hsp90ab1,Psmd7,Psmc1,Psmd3,Psma6
20_Member	Reactome Gene Sets	R-MMU-2871837	FCERI mediated NF-kB activation	-2.90754	-1.04546	5/76	Psmd7,Psmc1,Psmd3,Psma6,Cdc34
20_Member	Reactome Gene Sets	R-MMU-69239	Synthesis of DNA	-2.86322	-1.00847	6/115	Psmd7,Pold2,Psmc1,Psmd3,Psma6,Rfc4
20_Member	KEGG Pathway	ko03050	Proteasome	-2.86237	-1.00847	4/46	Psmd7,Psmc1,Psmd3,Psma6
20_Member	KEGG Pathway	mmu03050	Proteasome	-2.86237	-1.00847	4/46	Psmd7,Psmc1,Psmd3,Psma6
20_Member	Reactome Gene Sets	R-MMU-1236978	Cross-presentation of soluble exogenous antigens (endosomes)	-2.75963	-0.932438	4/49	Psmd7,Psmc1,Psmd3,Psma6
20_Member	Reactome Gene Sets	R-MMU-69306	DNA Replication	-2.7142	-0.892797	6/123	Psmd7,Pold2,Psmc1,Psmd3,Psma6,Rfc4
20_Member	Reactome Gene Sets	R-MMU-350562	Regulation of ornithine decarboxylase (ODC)	-2.69504	-0.884802	4/51	Psmd7,Psmc1,Psmd3,Psma6
20_Member	Reactome Gene Sets	R-MMU-75815	Ubiquitin-dependent degradation of Cyclin D	-2.69504	-0.884802	4/51	Psmd7,Psmc1,Psmd3,Psma6
20_Member	Reactome Gene Sets	R-MMU-202424	Downstream TCR signaling	-2.69127	-0.884802	5/85	Psmd7,Psmc1,Psmd3,Psma6,Cdc34
20_Member	Reactome Gene Sets	R-MMU-450531	Regulation of mRNA stability by proteins that bind AU-rich elements	-2.69127	-0.884802	5/85	Psmd7,Psmc1,Psmd3,Psma6,Exosc7
20_Member	Reactome Gene Sets	R-MMU-68882	Mitotic Anaphase	-2.69116	-0.884802	8/215	Psmd7,Psmc1,Ran,Psmd3,Psma6,Cenph,Nup37,Nup43
20_Member	Reactome Gene Sets	R-MMU-2555396	Mitotic Metaphase and Anaphase	-2.67863	-0.876601	8/216	Psmd7,Psmc1,Ran,Psmd3,Psma6,Cenph,Nup37,Nup43
20_Member	Reactome Gene Sets	R-MMU-349425	Autodegradation of the E3 ubiquitin ligase COP1	-2.66382	-0.87034	4/52	Psmd7,Psmc1,Psmd3,Psma6
20_Member	Reactome Gene Sets	R-MMU-69601	Ubiquitin Mediated Degradation of Phosphorylated Cdc25A	-2.66382	-0.87034	4/52	Psmd7,Psmc1,Psmd3,Psma6
20_Member	Reactome Gene Sets	R-MMU-69610	p53-Independent DNA Damage Response	-2.66382	-0.87034	4/52	Psmd7,Psmc1,Psmd3,Psma6
20_Member	Reactome Gene Sets	R-MMU-69613	p53-Independent G1/S DNA damage checkpoint	-2.66382	-0.87034	4/52	Psmd7,Psmc1,Psmd3,Psma6
20_Member	Reactome Gene Sets	R-MMU-8939902	Regulation of RUNX2 expression and activity	-2.66382	-0.87034	4/52	Psmd7,Psmc1,Psmd3,Psma6
20_Member	WikiPathways	WP519	Proteasome Degradation	-2.66382	-0.87034	4/52	Psmd7,Psmc1,Psmd3,Psma6
20_Member	Reactome Gene Sets	R-MMU-8932339	ROS sensing by NFE2L2	-2.63329	-0.848239	4/53	Psmd7,Psmc1,Psmd3,Psma6
20_Member	Reactome Gene Sets	R-MMU-8941858	Regulation of RUNX3 expression and activity	-2.63329	-0.848239	4/53	Psmd7,Psmc1,Psmd3,Psma6
20_Member	Reactome Gene Sets	R-MMU-5607764	CLEC7A (Dectin-1) signaling	-2.62515	-0.844173	5/88	Psmd7,Psmc1,Psmd3,Psma6,Cdc34
20_Member	Reactome Gene Sets	R-MMU-8854050	FBXL7 down-regulates AURKA during mitotic entry and in early mitosis	-2.60341	-0.826306	4/54	Psmd7,Psmc1,Psmd3,Psma6
20_Member	Reactome Gene Sets	R-MMU-4641257	Degradation of AXIN	-2.57416	-0.798631	4/55	Psmd7,Psmc1,Psmd3,Psma6
20_Member	Reactome Gene Sets	R-MMU-450408	AUF1 (hnRNP D0) binds and destabilizes mRNA	-2.54552	-0.7767	4/56	Psmd7,Psmc1,Psmd3,Psma6
20_Member	Reactome Gene Sets	R-MMU-5610780	Degradation of GLI1 by the proteasome	-2.54552	-0.7767	4/56	Psmd7,Psmc1,Psmd3,Psma6
20_Member	Reactome Gene Sets	R-MMU-69541	Stabilization of p53	-2.54552	-0.7767	4/56	Psmd7,Psmc1,Psmd3,Psma6
20_Member	Reactome Gene Sets	R-MMU-4641258	Degradation of DVL	-2.51746	-0.759171	4/57	Psmd7,Psmc1,Psmd3,Psma6
20_Member	Reactome Gene Sets	R-MMU-5607761	Dectin-1 mediated noncanonical NF-kB signaling	-2.51746	-0.759171	4/57	Psmd7,Psmc1,Psmd3,Psma6
20_Member	Reactome Gene Sets	R-MMU-5610785	GLI3 is processed to GLI3R by the proteasome	-2.51746	-0.759171	4/57	Psmd7,Psmc1,Psmd3,Psma6
20_Member	Reactome Gene Sets	R-MMU-5676590	NIK-->noncanonical NF-kB signaling	-2.51746	-0.759171	4/57	Psmd7,Psmc1,Psmd3,Psma6
20_Member	Reactome Gene Sets	R-MMU-68827	CDT1 association with the CDC6:ORC:origin complex	-2.48996	-0.740683	4/58	Psmd7,Psmc1,Psmd3,Psma6
20_Member	Reactome Gene Sets	R-MMU-2467813	Separation of Sister Chromatids	-2.48208	-0.734071	7/183	Psmd7,Psmc1,Psmd3,Psma6,Cenph,Nup37,Nup43
20_Member	Reactome Gene Sets	R-MMU-187577	SCF(Skp2)-mediated degradation of p27/p21	-2.41066	-0.672699	4/61	Psmd7,Psmc1,Psmd3,Psma6
20_Member	Reactome Gene Sets	R-MMU-9707587	Regulation of HMOX1 expression and activity	-2.41066	-0.672699	4/61	Psmd7,Psmc1,Psmd3,Psma6
20_Member	Reactome Gene Sets	R-MMU-69242	S Phase	-2.38887	-0.660761	6/143	Psmd7,Pold2,Psmc1,Psmd3,Psma6,Rfc4
20_Member	Reactome Gene Sets	R-MMU-4608870	Asymmetric localization of PCP proteins	-2.38523	-0.660761	4/62	Psmd7,Psmc1,Psmd3,Psma6
20_Member	Reactome Gene Sets	R-MMU-5358346	Hedgehog ligand biogenesis	-2.38523	-0.660761	4/62	Psmd7,Psmc1,Psmd3,Psma6
20_Member	Reactome Gene Sets	R-MMU-1169091	Activation of NF-kappaB in B cells	-2.36028	-0.642912	4/63	Psmd7,Psmc1,Psmd3,Psma6
20_Member	Reactome Gene Sets	R-MMU-8878166	Transcriptional regulation by RUNX2	-2.36028	-0.642912	4/63	Psmd7,Psmc1,Psmd3,Psma6
20_Member	Reactome Gene Sets	R-MMU-202403	TCR signaling	-2.34878	-0.636119	5/102	Psmd7,Psmc1,Psmd3,Psma6,Cdc34
20_Member	Reactome Gene Sets	R-MMU-174084	Autodegradation of Cdh1 by Cdh1:APC/C	-2.33578	-0.62778	4/64	Psmd7,Psmc1,Psmd3,Psma6
20_Member	Reactome Gene Sets	R-MMU-69563	p53-Dependent G1 DNA Damage Response	-2.31173	-0.606037	4/65	Psmd7,Psmc1,Psmd3,Psma6
20_Member	Reactome Gene Sets	R-MMU-69580	p53-Dependent G1/S DNA damage checkpoint	-2.31173	-0.606037	4/65	Psmd7,Psmc1,Psmd3,Psma6
20_Member	Reactome Gene Sets	R-MMU-1234176	Oxygen-dependent proline hydroxylation of Hypoxia-inducible Factor Alpha	-2.28811	-0.590404	4/66	Psmd7,Psmc1,Psmd3,Psma6
20_Member	Reactome Gene Sets	R-MMU-8939236	RUNX1 regulates transcription of genes involved in differentiation of HSCs	-2.28811	-0.590404	4/66	Psmd7,Psmc1,Psmd3,Psma6
20_Member	Reactome Gene Sets	R-MMU-5621481	C-type lectin receptors (CLRs)	-2.27819	-0.581622	5/106	Psmd7,Psmc1,Psmd3,Psma6,Cdc34
20_Member	Reactome Gene Sets	R-MMU-5658442	Regulation of RAS by GAPs	-2.2649	-0.572816	4/67	Psmd7,Psmc1,Psmd3,Psma6
20_Member	Reactome Gene Sets	R-MMU-68867	Assembly of the pre-replicative complex	-2.2649	-0.572816	4/67	Psmd7,Psmc1,Psmd3,Psma6
20_Member	Reactome Gene Sets	R-MMU-69615	G1/S DNA Damage Checkpoints	-2.2649	-0.572816	4/67	Psmd7,Psmc1,Psmd3,Psma6
20_Member	Reactome Gene Sets	R-MMU-174154	APC/C:Cdc20 mediated degradation of Securin	-2.2421	-0.554456	4/68	Psmd7,Psmc1,Psmd3,Psma6
20_Member	Reactome Gene Sets	R-MMU-8948751	Regulation of PTEN stability and activity	-2.2421	-0.554456	4/68	Psmd7,Psmc1,Psmd3,Psma6
20_Member	Reactome Gene Sets	R-MMU-1234174	Cellular response to hypoxia	-2.19766	-0.518768	4/70	Psmd7,Psmc1,Psmd3,Psma6
20_Member	Reactome Gene Sets	R-MMU-68949	Orc1 removal from chromatin	-2.19766	-0.518768	4/70	Psmd7,Psmc1,Psmd3,Psma6
20_Member	Reactome Gene Sets	R-MMU-69202	Cyclin E associated events during G1/S transition	-2.176	-0.499268	4/71	Psmd7,Psmc1,Psmd3,Psma6
20_Member	Reactome Gene Sets	R-MMU-69278	Cell Cycle, Mitotic	-2.1374	-0.4692	12/504	Hsp90ab1,Psmd7,Pold2,Psmc1,Ran,Psmd3,Psma6,Cenph,Nup37,Nup43,Rfc4,Haus1
20_Member	Reactome Gene Sets	R-MMU-174184	Cdc20:Phospho-APC/C mediated degradation of Cyclin A	-2.13374	-0.4692	4/73	Psmd7,Psmc1,Psmd3,Psma6
20_Member	Reactome Gene Sets	R-MMU-5687128	MAPK6/MAPK4 signaling	-2.13374	-0.4692	4/73	Psmd7,Psmc1,Psmd3,Psma6
20_Member	Reactome Gene Sets	R-MMU-69017	CDK-mediated phosphorylation and removal of Cdc6	-2.13374	-0.4692	4/73	Psmd7,Psmc1,Psmd3,Psma6
20_Member	Reactome Gene Sets	R-MMU-69656	Cyclin A:Cdk2-associated events at S phase entry	-2.13374	-0.4692	4/73	Psmd7,Psmc1,Psmd3,Psma6
20_Member	Reactome Gene Sets	R-MMU-174178	APC/C:Cdh1 mediated degradation of Cdc20 and other APC/C:Cdh1 targeted proteins in late mitosis/early G1	-2.11312	-0.454341	4/74	Psmd7,Psmc1,Psmd3,Psma6
20_Member	Reactome Gene Sets	R-MMU-179419	APC:Cdc20 mediated degradation of cell cycle proteins prior to satisfation of the cell cycle checkpoint	-2.11312	-0.454341	4/74	Psmd7,Psmc1,Psmd3,Psma6
20_Member	Reactome Gene Sets	R-MMU-2454202	Fc epsilon receptor (FCERI) signaling	-2.0999	-0.446258	5/117	Psmd7,Psmc1,Psmd3,Psma6,Cdc34
20_Member	Reactome Gene Sets	R-MMU-1168372	Downstream signaling events of B Cell Receptor (BCR)	-2.09284	-0.443264	4/75	Psmd7,Psmc1,Psmd3,Psma6
20_Member	Reactome Gene Sets	R-MMU-176409	APC/C:Cdc20 mediated degradation of mitotic proteins	-2.07287	-0.426637	4/76	Psmd7,Psmc1,Psmd3,Psma6
20_Member	Reactome Gene Sets	R-MMU-176814	Activation of APC/C and APC/C:Cdc20 mediated degradation of mitotic proteins	-2.05322	-0.411671	4/77	Psmd7,Psmc1,Psmd3,Psma6
20_Member	Reactome Gene Sets	R-MMU-195253	Degradation of beta-catenin by the destruction complex	-2.05322	-0.411671	4/77	Psmd7,Psmc1,Psmd3,Psma6
20_Member	Reactome Gene Sets	R-MMU-8878159	Transcriptional regulation by RUNX3	-2.03387	-0.398244	4/78	Psmd7,Psmc1,Psmd3,Psma6
20_Member	Reactome Gene Sets	R-MMU-1640170	Cell Cycle	-2.0234	-0.389725	13/587	Hsp90ab1,Psmd7,Npm1,Pold2,Psmc1,Ran,Psmd3,Psma6,Cenph,Nup37,Nup43,Rfc4,Haus1
20_Member	Reactome Gene Sets	R-MMU-69620	Cell Cycle Checkpoints	-2.01824	-0.385545	8/279	Psmd7,Psmc1,Psmd3,Psma6,Cenph,Nup37,Nup43,Rfc4
