# Supplementary material for: ERG and c-MYC regulate a critical gene network in BCR::ABL1-driven B cell acute lymphoblastic leukemia
Source: Sci Adv. 2024 Mar 8;10(10):eadj8803. doi: 10.1126/sciadv.adj8803 (PMC10923517; doi:10.1126/sciadv.adj8803)
Supplement: Supplementary file 2 — Tables S1 to S3 [file sciadv.adj8803_tables_s1_to_s3.zip › adj8803_Table S2.xlsx]

## Sheet: P190_creERT2_Myc86
	GeneID	Length	Symbol	logFC	AveExpr	t	P.Value	adj.P.Val	B
20667	20667	4436	Sox12	-4.97689	2.70822	-6.90817	4.76e-06	0.000142362	4.03583
207607	207607	4979	Ccdc40	-4.25331	2.14527	-7.14888	3.18e-06	0.000108861	4.62342
76574	76574	2151	Mfsd2a	-3.92223	0.467268	-3.38309	0.00405397	0.0221014	-1.78846
80879	80879	2577	Slc16a3	-3.73796	1.93893	-4.6835	0.000287501	0.00300313	0.571269
73287	73287	1238	Cabcoco1	-3.5924	0.5117	-7.25884	2.65e-06	9.61e-05	4.48931
30045	30045	1365	Dnajc12	-3.52676	-0.0691095	-5.52296	5.66e-05	0.000892292	1.8773
243431	243431	351	Igkv9-124	-3.49455	0.112675	-8.93888	2e-07	1.78e-05	7.02826
100382	100382	2745	AW011738	-3.42122	-1.33784	-3.73065	0.00198182	0.0128644	-1.1674
93960	93960	4459	Nkd1	-3.41398	-0.237853	-4.87908	0.000195431	0.00225471	0.885872
76459	76459	3716	Car12	-3.34723	3.87675	-5.55287	5.35e-05	0.000852955	2.09404
380684	380684	3994	Nefh	-3.33098	4.32995	-7.24578	2.71e-06	9.75e-05	4.98331
546024	546024	2967	Crxos	-3.31097	0.195983	-4.30203	0.000617408	0.00532802	-0.161436
547431	547431	2563	Btnl2	-3.30929	-0.900175	-4.09979	0.000930707	0.00724333	-0.499383
216799	216799	4021	Nlrp3	-3.27555	1.83656	-7.26794	2.61e-06	9.6e-05	5.01009
213948	213948	3902	Atg9b	-3.27236	1.98454	-7.66143	1.38e-06	6.6e-05	5.39507
319170	319170	393	Hist1h2an	-2.99314	-1.11308	-4.96868	0.000163991	0.00195894	0.982751
75870	75870	2985	Tcam1	-2.96009	0.436362	-7.40712	2.08e-06	8.46e-05	4.71395
54132	54132	1505	Pdlim1	-2.91755	5.25412	-6.07909	2.03e-05	0.000422976	2.91682
353156	353156	1626	Egfl7	-2.85041	5.18963	-10.9128	1.43e-08	3.25e-06	10.0911
21809	21809	3385	Tgfb3	-2.81468	4.84151	-7.26973	2.6e-06	9.6e-05	4.86766
432677	432677	3608	Vrtn	-2.80201	-0.641092	-6.0699	2.06e-05	0.000428679	2.994
330173	330173	945	2610524H06Rik	-2.79923	0.563457	-3.81121	0.00167952	0.0113511	-1.02504
238328	238328	6189	Vash1	-2.78409	0.399134	-5.49666	5.95e-05	0.000922849	1.97746
70073	70073	1241	Zdhhc25	-2.68834	-0.99904	-3.03128	0.00835112	0.0378211	-2.4004
329934	329934	2528	Foxo6	-2.67798	-1.35406	-5.63943	4.55e-05	0.000774058	1.93015
319178	319178	469	Hist1h2bb	-2.5695	-0.129141	-3.36054	0.00424662	0.0228667	-1.83611
68203	68203	4348	Diras2	-2.5523	1.47829	-4.01085	0.00111584	0.00828831	-0.69654
22092	22092	1164	Rsph1	-2.52073	-0.418053	-4.17884	0.000792469	0.00636886	-0.407991
276829	276829	2624	Smtnl2	-2.51204	1.95527	-6.26248	1.46e-05	0.000328833	3.25667
235604	235604	3031	Camkv	-2.50453	-0.128082	-2.94438	0.00997268	0.0433949	-2.55968
14065	14065	1762	F2rl3	-2.46491	1.67357	-5.18455	0.000107901	0.00143876	1.47922
52855	52855	3512	Lair1	-2.43835	-1.68194	-4.02498	0.00108411	0.00810099	-0.656552
67900	67900	1396	Mtfp1	-2.43797	2.42976	-7.24951	2.69e-06	9.72e-05	4.97039
100126229	100126229	4184	Gm12758	-2.43575	0.136718	-5.56113	5.27e-05	0.00084878	2.05134
319149	319149	411	Hist1h3d	-2.35427	0.585208	-3.57586	0.00272527	0.0162117	-1.45777
14686	14686	1629	Gnat2	-2.34571	0.248419	-3.05309	0.00798669	0.0366592	-2.41005
72022	72022	2568	Slc35f2	-2.32347	2.86061	-6.00619	2.32e-05	0.000470402	2.85655
436545	436545	349	Trav15-2-dv6-2	-2.32088	0.0122947	-3.83233	0.00160825	0.0109651	-1.02534
328660	328660	983	Bex6	-2.25039	1.99215	-7.90281	9.44e-07	5.11e-05	6.00312
319151	319151	411	Hist1h3e	-2.21946	1.29089	-3.1669	0.00632452	0.030603	-2.27964
665596	665596	2121	Hist1h2bq	-2.20502	1.619	-4.57225	0.000358756	0.00352321	0.345166
360198	360198	534	Hist1h3a	-2.20141	0.619233	-3.4311	0.00367217	0.0204927	-1.75287
67937	67937	1491	Tmem59l	-2.19696	2.2582	-7.72927	1.24e-06	6.16e-05	5.73409
20972	20972	4465	Syngr1	-2.16677	-0.559454	-3.8851	0.00144329	0.0101631	-0.892926
69386	69386	479	Hist1h4h	-2.15861	1.05956	-4.00447	0.00113049	0.00837865	-0.692195
319186	319186	381	Hist1h2bm	-2.13968	-0.783754	-3.70635	0.00208336	0.013297	-1.21102
12709	12709	1478	Ckb	-2.12316	0.366488	-3.00232	0.00886049	0.0396125	-2.56791
97908	97908	492	Hist1h3g	-2.11053	0.917576	-3.37615	0.00411227	0.0223676	-1.84009
17896	17896	883	Myl4	-2.09334	6.17856	-11.7793	5.05e-09	1.42e-06	11.1181
319152	319152	488	Hist1h3h	-2.08674	0.168521	-3.24878	0.00534498	0.0270573	-2.06207
69101	69101	1320	Ydjc	-2.07209	3.84032	-11.3893	8e-09	2.01e-06	10.6095
108723	108723	4112	Card11	-2.06806	4.97778	-4.8744	0.000197234	0.00227033	0.615403
667686	667686	385	Mif-ps1	-2.0679	-0.0649927	-3.08537	0.00747575	0.0347847	-2.33185
319157	319157	312	Hist1h4f	-2.06712	-0.903438	-2.95389	0.00978119	0.042816	-2.55302
319148	319148	480	Hist1h3c	-2.06267	2.54195	-3.43488	0.0036437	0.0203559	-1.8666
231842	231842	2685	Amz1	-2.02059	2.17994	-6.09479	1.97e-05	0.000413174	3.08027
319154	319154	411	Hist2h3b	-2.01914	-0.109467	-2.93139	0.0102402	0.0442657	-2.63425
80749	80749	2782	Lrfn1	-2.01697	1.56184	-4.22444	0.000722429	0.00596838	-0.277191
13180	13180	810	Pcbd1	-1.9999	-0.23338	-6.20906	1.61e-05	0.00035431	3.27675
100303740	100303740	116	Snora75	-1.97465	-0.846425	-2.92217	0.0104344	0.044826	-2.60761
319172	319172	506	Hist1h2ab	-1.97384	2.15504	-3.35036	0.00433665	0.0231615	-2.02541
665622	665622	2121	Hist1h2br	-1.96312	1.60185	-4.1076	0.000916021	0.00718086	-0.532208
21955	21955	934	Tnnt1	-1.9485	1.89435	-3.11988	0.00696509	0.0329142	-2.36488
319278	319278	1683	A230050P20Rik	-1.93133	1.05334	-4.21427	0.000737476	0.0060378	-0.337986
26912	26912	2977	Gcat	-1.89945	5.173	-8.3324	4.88e-07	3.26e-05	6.55451
78376	78376	957	Sapcd1	-1.88759	4.95968	-6.91526	4.7e-06	0.000141022	4.286
319184	319184	381	Hist1h2bk	-1.86303	1.01314	-3.6023	0.00258084	0.0156199	-1.41743
319150	319150	411	Hist1h3b	-1.85057	0.745381	-3.28408	0.00497061	0.0255316	-2.0261
140765	140765	2885	Tmprss3	-1.84397	0.121888	-2.95656	0.00972816	0.0426322	-2.53846
319183	319183	381	Hist1h2bj	-1.84048	1.78629	-3.42903	0.00368789	0.0205329	-1.82219
319180	319180	381	Hist1h2bf	-1.84028	0.319256	-4.04192	0.00104725	0.00788543	-0.602041
192897	192897	6169	Itgb4	-1.83213	1.90829	-7.07512	3.59e-06	0.000116667	4.68151
240660	240660	3471	Slc35g1	-1.82879	4.59562	-4.67738	0.000291015	0.00303179	0.183814
21349	21349	4161	Tal1	-1.81757	2.6278	-5.32171	8.3e-05	0.00118356	1.72551
74050	74050	3272	4921525O09Rik	-1.81492	2.72658	-4.14336	0.000851733	0.00674421	-0.586783
326620	326620	312	Hist1h4b	-1.81147	0.130825	-2.94637	0.00993237	0.0432855	-2.60065
13804	13804	1032	Endog	-1.81098	1.19186	-6.0503	2.14e-05	0.000439523	2.99142
381101	381101	1106	Dnph1	-1.79975	4.17409	-5.46836	6.28e-05	0.000957148	1.98614
12477	12477	1931	Ctla4	-1.75234	1.31046	-5.39073	7.27e-05	0.00107146	1.84561
68241	68241	816	Mcrip2	-1.7489	4.06384	-5.12805	0.000120329	0.00155532	1.18515
64931	64931	1841	Izumo1r	-1.74363	1.41915	-4.66024	0.000301092	0.0030986	0.485023
17869	17869	2399	Myc	-1.7405	8.12235	-14.3659	3.16e-10	3.64e-07	13.8686
330627	330627	9649	Trim66	-1.73274	0.67099	-4.74786	0.000253086	0.00273805	0.639333
228550	228550	1808	Itpka	-1.71895	0.998001	-5.01556	0.00014967	0.00184465	1.16741
19428	19428	1009	Rasl2-9	-1.70665	0.471346	-3.34855	0.00435281	0.0231953	-1.89875
15983	15983	1980	Ifrd2	-1.68771	5.89963	-12.3422	2.65e-09	9.49e-07	11.7664
17771	17771	3298	Tesmin	-1.68761	1.11989	-3.01461	0.00864077	0.0388736	-2.54051
319167	319167	473	Hist1h2ag	-1.6723	1.51244	-3.03874	0.00822465	0.0374724	-2.56021
12507	12507	2069	Cd5	-1.66054	0.617004	-3.73942	0.00194641	0.0127044	-1.17307
69291	69291	6003	1700001L05Rik	-1.64649	0.624307	-3.10785	0.00713916	0.033509	-2.45923
58867	58867	964	Syngr4	-1.64551	0.595956	-4.69606	0.000280425	0.0029471	0.59321
66953	66953	2361	Cdca7	-1.63491	7.46099	-3.66246	0.00228024	0.0142307	-2.13245
21819	21819	8437	Tg	-1.62516	-0.310103	-3.1999	0.00591	0.0290677	-2.12257
21985	21985	2543	Tpd52	-1.61817	5.85704	-5.57254	5.16e-05	0.000838644	1.89573
170826	170826	3656	Ppargc1b	-1.61245	3.12857	-7.14574	3.2e-06	0.000109115	4.81602
20017	20017	3998	Polr1b	-1.60574	5.75705	-4.65898	0.000301847	0.00310359	0.0158908
100503380	100503380	1151	Snhg4	-1.59998	4.66837	-5.43942	6.63e-05	0.000994325	1.64806
15277	15277	5513	Hk2	-1.59245	5.91176	-7.08836	3.52e-06	0.000115743	4.52763
20810	20810	1328	Srm	-1.58386	7.45706	-13.9271	4.9e-10	4.13e-07	13.4367
14450	14450	3329	Gart	-1.57534	7.18534	-4.17258	0.000802618	0.00643729	-1.09326
16450	16450	4054	Jag2	-1.55341	1.88362	-3.25494	0.00527766	0.0267712	-2.30794
78697	78697	3309	Pus7	-1.55312	6.02931	-11.7297	5.35e-09	1.47e-06	11.0709
209378	209378	7928	Itih5	-1.54988	5.0029	-4.04545	0.00103973	0.00784692	-1.18578
19152	19152	972	Prtn3	-1.54846	-0.331493	-3.26382	0.00518216	0.026423	-2.06991
20509	20509	2390	Slc19a1	-1.54232	5.9833	-11.8475	4.66e-09	1.38e-06	11.2056
73321	73321	1075	1700042O10Rik	-1.53512	0.319839	-3.79235	0.00174581	0.0116724	-1.06235
231327	231327	4008	Ppat	-1.5183	6.8053	-3.50788	0.00313492	0.0180487	-2.43404
27384	27384	1232	Akr1c13	-1.51417	3.78751	-7.39126	2.13e-06	8.51e-05	5.002
17341	17341	3494	Bhlha15	-1.5106	3.10285	-3.84172	0.00157756	0.0108417	-1.16668
625421	625421	1461	C230062I16Rik	-1.5083	8.27246	-4.09822	0.00093369	0.00724619	-1.23631
56449	56449	1862	Ybx3	-1.48774	8.51743	-8.1013	6.94e-07	4.1e-05	6.11971
17319	17319	554	Mif	-1.48721	8.92277	-5.76606	3.6e-05	0.000660769	2.08023
319188	319188	594	Hist1h2bp	-1.47977	1.18093	-3.24104	0.00543077	0.0273638	-2.1825
384525	384525	447	Gm5321	-1.47924	1.4559	-3.59297	0.0026309	0.0158256	-1.56957
74104	74104	2934	Abcb6	-1.46518	4.70142	-6.77564	5.96e-06	0.000167369	4.07589
544717	544717	748	1190007I07Rik	-1.46101	4.51624	-8.03881	7.64e-07	4.32e-05	6.14983
71846	71846	1373	Syce2	-1.45812	4.9859	-7.58343	1.56e-06	7.19e-05	5.48752
319168	319168	387	Hist1h2ah	-1.45808	2.49632	-4.63129	0.000318933	0.00322592	0.365144
66214	66214	914	Rgcc	-1.45406	4.38137	-3.86171	0.00151419	0.01056	-1.56958
75115	75115	1191	4930509E16Rik	-1.42127	2.87753	-4.56025	0.000367456	0.00359961	0.221374
69634	69634	1241	Clybl	-1.39053	4.88262	-5.08936	0.000129684	0.00164563	0.98149
11865	11865	2908	Arntl	-1.38607	5.80655	-6.88673	4.94e-06	0.000145421	4.10237
269587	269587	6923	Epb41	-1.38221	5.11867	-4.1115	0.000908779	0.00713377	-0.84387
11534	11534	1952	Adk	-1.37984	6.66952	-4.27874	0.000647189	0.0054888	-0.870289
22685	22685	2813	Zfp239	-1.37732	3.26224	-7.00038	4.07e-06	0.000127473	4.56171
17299	17299	887	Mettl1	-1.37604	3.96863	-7.47191	1.87e-06	7.98e-05	5.31524
22256	22256	2097	Ung	-1.37598	5.86496	-8.03999	7.62e-07	4.32e-05	6.07736
57377	57377	2770	Mogs	-1.37576	7.0086	-9.31493	1.17e-07	1.28e-05	7.91986
20425	20425	2065	Shmt1	-1.36506	6.40445	-5.33277	8.12e-05	0.00116732	1.26359
72504	72504	5149	Taf4b	-1.36433	4.87165	-6.45059	1.05e-05	0.000261137	3.44817
78925	78925	2665	Srd5a1	-1.36033	2.92977	-2.91086	0.0106773	0.0456046	-2.96588
319171	319171	393	Hist1h2ap	-1.35469	3.34316	-4.4804	0.000431127	0.00405843	-0.0430532
27401	27401	6197	Skp2	-1.35082	5.51569	-3.8064	0.00169617	0.011431	-1.69866
234788	234788	2623	Slc38a8	-1.34546	-0.635261	-2.87156	0.0115657	0.0483501	-2.72025
14758	14758	5142	Gpm6b	-1.33929	3.39816	-4.03569	0.00106067	0.00797628	-0.89329
71836	71836	2045	Shcbp1l	-1.3355	-0.0756849	-3.01838	0.00857439	0.0386338	-2.45237
108888	108888	2419	Atad3a	-1.33123	6.60604	-4.4272	0.000479724	0.00439679	-0.559611
245474	245474	2803	Dkc1	-1.3283	7.21785	-6.83473	5.39e-06	0.000154991	4.00429
12399	12399	3891	Runx3	-1.32778	4.76937	-5.42055	6.87e-05	0.00102402	1.57884
209027	209027	2914	Pycr1	-1.32256	3.37621	-2.89651	0.0109938	0.0465858	-3.2082
195434	195434	3981	Utp14b	-1.32167	1.63355	-3.08933	0.00741536	0.0345718	-2.54142
12261	12261	1165	C1qbp	-1.31696	8.07895	-3.35284	0.00431451	0.0230756	-2.76262
20501	20501	4426	Slc16a1	-1.31639	8.31317	-5.41088	7e-05	0.00103513	1.40264
68512	68512	687	Tomm5	-1.31359	6.21672	-5.28237	8.94e-05	0.00125773	1.15212
14582	14582	1822	Gfi1b	-1.30807	3.81869	-3.1749	0.00622139	0.0302467	-2.69252
114663	114663	1386	Impa2	-1.30297	6.13263	-10.7324	1.79e-08	3.73e-06	9.83881
69736	69736	1369	Nup37	-1.30145	5.51566	-3.33298	0.00449467	0.0237054	-2.71693
18197	18197	2243	Nsg2	-1.29934	0.955521	-3.43481	0.00364421	0.0203559	-1.83745
12649	12649	3397	Chek1	-1.29481	5.3384	-5.34041	8e-05	0.00115324	1.40551
72462	72462	5077	Rrp1b	-1.28531	6.25795	-6.83794	5.36e-06	0.000154522	4.04055
108037	108037	2305	Shmt2	-1.285	9.25623	-8.72298	2.73e-07	2.21e-05	7.09208
666377	666377	156	Gm8069	-1.28425	3.94191	-3.41391	0.00380457	0.0210921	-2.29739
66274	66274	5053	Lyrm9	-1.28222	3.5034	-5.55972	5.29e-05	0.000849709	2.01925
30877	30877	1884	Gnl3	-1.2802	7.67603	-5.22202	0.000100397	0.00136189	1.0153
230393	230393	5796	Focad	-1.27221	5.36282	-6.93349	4.56e-06	0.0001386	4.25857
434693	434693	738	Mrto4-ps2	-1.26841	3.49586	-4.73977	0.00025717	0.00276201	0.479261
74318	74318	1510	Hopx	-1.26788	3.21878	-6.20316	1.62e-05	0.000356078	3.09635
384275	384275	1191	Gm5297	-1.26692	5.13064	-8.75265	2.61e-07	2.14e-05	7.18763
74148	74148	5399	Cluh	-1.26358	6.94451	-4.41205	0.000494567	0.00449447	-0.612737
68026	68026	2387	Pclaf	-1.25804	8.0662	-3.37275	0.00414123	0.022497	-2.71905
69716	69716	2267	Trip13	-1.2575	5.13646	-3.1598	0.0064174	0.0309071	-2.93168
72170	72170	1245	Chchd4	-1.25398	5.64415	-8.12383	6.7e-07	4.03e-05	6.16711
57741	57741	2785	Noc2l	-1.25388	7.82999	-7.19631	2.94e-06	0.000103418	4.63059
100088	100088	2327	Rcc1	-1.25379	6.99689	-5.08457	0.000130894	0.00165396	0.746198
11307	11307	5821	Abcg1	-1.25207	6.47481	-4.73018	0.000262094	0.00279867	0.0303673
83993	83993	2662	Tbx19	-1.24747	1.5063	-3.04307	0.00815204	0.0372461	-2.47681
17089	17089	1551	Lyar	-1.23894	6.89216	-7.72501	1.25e-06	6.17e-05	5.52487
18618	18618	834	Pemt	-1.23603	3.01074	-5.75795	3.65e-05	0.000666642	2.45306
18813	18813	2432	Pa2g4	-1.23415	8.94074	-10.8718	1.5e-08	3.35e-06	10.021
110074	110074	2512	Dut	-1.23067	7.68362	-7.3197	2.4e-06	9.17e-05	4.83919
117590	117590	2318	Asb10	-1.22641	2.35981	-3.41101	0.00382735	0.0211938	-2.109
66311	66311	1512	Cenpw	-1.22375	5.36678	-4.6646	0.000298491	0.00308341	0.0864363
19366	19366	3076	Rad54l	-1.22265	4.47442	-5.45487	6.44e-05	0.00097433	1.68394
72057	72057	1665	Phf10	-1.22134	6.90793	-7.17058	3.07e-06	0.000107187	4.57523
100042069	100042069	1650	Impdh2-ps	-1.22075	8.48364	-10.6324	2.03e-08	4.07e-06	9.7126
76915	76915	874	Mnd1	-1.2188	3.39728	-4.64592	0.000309786	0.00316593	0.312778
229905	229905	2246	Kyat3	-1.21413	5.01765	-6.18244	1.69e-05	0.000366145	2.95729
230099	230099	1959	Car9	-1.21384	1.46246	-4.62316	0.000324138	0.00326594	0.358939
13436	13436	4322	Dnmt3b	-1.21155	4.95582	-4.60162	0.000338348	0.00337321	-0.118141
208366	208366	2736	Rpp40	-1.21036	3.92536	-5.16309	0.000112456	0.00147127	1.15896
106344	106344	1216	Rfc4	-1.21009	5.61409	-4.77832	0.000238302	0.00261402	0.221907
19301	19301	1019	Pxmp2	-1.2093	2.50011	-3.64223	0.0023772	0.0146961	-1.46485
71911	71911	3333	Bdh1	-1.20633	5.9819	-5.07609	0.000133062	0.0016759	0.833127
108900	108900	2105	Fam72a	-1.20448	4.08789	-2.89139	0.0111088	0.0469217	-3.25178
66422	66422	634	Dctpp1	-1.20419	6.50354	-5.71306	3.97e-05	0.000704295	1.97894
69270	69270	1161	Gins1	-1.20328	5.10846	-7.42062	2.03e-06	8.37e-05	5.15641
76843	76843	4202	Dtl	-1.20192	6.69745	-5.45962	6.38e-05	0.000971843	1.49263
433064	433064	600	Gm17748	-1.19836	3.6099	-5.94456	2.59e-05	0.000507104	2.71748
320685	320685	2784	Dctd	-1.19409	4.59487	-7.09137	3.5e-06	0.000115743	4.6237
21853	21853	4515	Timeless	-1.1873	6.52223	-7.1593	3.12e-06	0.00010769	4.57451
69719	69719	7106	Cad	-1.18701	7.79408	-5.20463	0.000103811	0.00139684	0.978544
214572	214572	2254	Prmt7	-1.18229	6.10923	-7.80024	1.11e-06	5.69e-05	5.65557
11987	11987	7179	Slc7a1	-1.18223	7.37599	-4.0922	0.000945209	0.00729373	-1.25175
76238	76238	1226	Grhpr	-1.18	5.74181	-6.57115	8.49e-06	0.000222816	3.57461
76947	76947	1082	Ndufaf6	-1.17964	3.81183	-5.70679	4.02e-05	0.00071095	2.24529
320469	320469	5130	9930014A18Rik	-1.1796	2.12561	-4.39252	0.000514388	0.00462479	-0.0416141
16592	16592	932	Fabp5	-1.17798	4.48147	-4.1551	0.000831638	0.00660724	-0.660401
227327	227327	2595	B3gnt7	-1.17778	3.00878	-4.06335	0.00100246	0.00763083	-0.860008
57441	57441	977	Gmnn	-1.17697	6.05335	-3.33806	0.00444785	0.0235425	-2.757
242705	242705	4739	E2f2	-1.17384	6.30201	-6.80021	5.72e-06	0.000162025	4.02647
106393	106393	4978	Srl	-1.1726	3.15353	-5.44845	6.52e-05	0.000983095	1.82706
16898	16898	999	Rps2	-1.16821	8.89945	-5.24588	9.59e-05	0.00131744	1.09421
72258	72258	2533	Kcnk10	-1.167	1.83585	-3.56931	0.00276231	0.0163578	-1.48624
211651	211651	4780	Fancd2	-1.16225	4.62312	-4.26945	0.00065947	0.0055729	-0.639257
217666	217666	3338	L2hgdh	-1.15858	4.61426	-3.53202	0.0029828	0.0173676	-2.15368
666668	666668	879	Gm8225	-1.15741	5.60175	-4.98818	0.00015787	0.00191639	0.637122
68147	68147	1271	Gar1	-1.15466	6.27977	-7.25987	2.65e-06	9.61e-05	4.75943
19139	19139	1975	Prps1	-1.14967	6.25422	-4.60951	0.000333066	0.00333461	-0.166218
72685	72685	5596	Dnajc6	-1.14898	1.70247	-4.16399	0.000816738	0.00652343	-0.699218
105675	105675	1549	Ppif	-1.14521	6.61314	-7.58726	1.55e-06	7.19e-05	5.27661
207932	207932	7365	Urb1	-1.14471	4.9341	-6.49735	9.65e-06	0.000244724	3.49012
217995	217995	6776	Heatr1	-1.14271	6.54176	-8.41657	4.3e-07	3e-05	6.58923
12040	12040	1398	Bckdhb	-1.13907	4.40957	-3.23451	0.00550409	0.0276468	-2.79977
23918	23918	1632	Impdh2	-1.13562	5.37449	-7.59085	1.55e-06	7.19e-05	5.34978
68355	68355	946	2010204K13Rik	-1.13442	3.26007	-3.16718	0.00632079	0.030603	-2.51236
14385	14385	2086	Slc37a4	-1.1326	5.08686	-7.37787	2.18e-06	8.65e-05	5.0416
239554	239554	4891	Foxred2	-1.12956	4.60128	-8.00109	8.1e-07	4.49e-05	6.00773
108682	108682	3596	Gpt2	-1.12672	4.32563	-4.3398	0.000572067	0.00503982	-0.420239
21991	21991	1601	Tpi1	-1.12594	9.27553	-3.42494	0.00371911	0.020696	-2.5843
28114	28114	4279	Nsun2	-1.12202	7.97887	-7.19501	2.95e-06	0.000103418	4.62823
66752	66752	3970	4933404O12Rik	-1.1164	4.55449	-7.8472	1.03e-06	5.45e-05	5.84088
30058	30058	1183	Timm8a1	-1.1159	4.64515	-4.33718	0.000575097	0.00505521	-0.476043
11792	11792	1307	Apex1	-1.11362	4.92316	-3.26053	0.00521739	0.0265568	-2.80234
52530	52530	1004	Nhp2	-1.11102	7.52168	-5.68873	4.15e-05	0.000731372	1.91405
114230	114230	1575	Aipl1	-1.10981	1.50817	-3.22772	0.0055815	0.0278698	-2.21958
72515	72515	3450	Wdr43	-1.10956	7.72795	-9.48543	9.24e-08	1.09e-05	8.16546
228839	228839	2792	Tgif2	-1.10828	4.09248	-6.56404	8.59e-06	0.000224096	3.78435
18973	18973	7129	Pole	-1.1015	6.78743	-4.32347	0.00059124	0.00513974	-0.742909
66044	66044	1283	Dtd1	-1.10149	4.76783	-3.56125	0.00280853	0.0165652	-2.1171
18150	18150	860	Npm3	-1.10148	5.84975	-6.18129	1.69e-05	0.000366226	2.88049
18972	18972	1610	Pold2	-1.09863	6.75685	-10.9601	1.35e-08	3.12e-06	10.1211
223970	223970	3739	Rmi2	-1.09738	4.79672	-3.37338	0.00413581	0.0224852	-2.49764
70024	70024	3494	Mcm10	-1.09527	5.48277	-4.76892	0.000242767	0.00264581	0.251677
80914	80914	1338	Uck2	-1.094	6.94632	-4.09879	0.000932611	0.00724619	-1.25657
19361	19361	2138	Rad51	-1.09365	5.70222	-5.54291	5.46e-05	0.000865857	1.72414
28126	28126	1734	Nop16	-1.09351	6.09154	-8.80459	2.42e-07	2.03e-05	7.19896
21834	21834	6555	Thrb	-1.09252	6.1104	-5.74713	3.73e-05	0.0006733	2.03508
68644	68644	1434	Abhd14a	-1.09229	5.34983	-4.37248	0.000535584	0.00478261	-0.609605
69902	69902	930	Mrto4	-1.09004	5.98865	-5.45705	6.41e-05	0.000973317	1.51099
19384	19384	2288	Ran	-1.08808	9.54739	-5.38602	7.34e-05	0.00107841	1.37567
66912	66912	1871	Bzw2	-1.0856	7.99638	-9.82949	5.78e-08	8.14e-06	8.64286
69885	69885	1270	Aunip	-1.08416	3.76247	-4.71972	0.000267579	0.00284278	0.452764
12144	12144	4946	Blm	-1.08218	5.25975	-6.94854	4.45e-06	0.000136071	4.28361
12497	12497	2500	Entpd6	-1.08101	4.99752	-6.29919	1.37e-05	0.000312809	3.16005
14228	14228	2167	Fkbp4	-1.07817	8.42082	-9.11209	1.56e-07	1.5e-05	7.64638
68876	68876	1366	Atp23	-1.0763	3.9608	-5.51731	5.73e-05	0.00089968	1.9182
18432	18432	4117	Mybbp1a	-1.06932	8.61967	-6.29999	1.37e-05	0.000312809	3.07641
622402	622402	1231	Akr1c12	-1.06913	1.64723	-4.07317	0.000982595	0.00752813	-0.96463
66488	66488	1606	Fam136a	-1.06875	6.48165	-3.18623	0.00607828	0.0297222	-3.10779
107272	107272	2491	Psat1	-1.06855	5.82198	-3.31067	0.00470591	0.0245347	-2.778
26909	26909	5506	Exo1	-1.06766	5.07465	-6.65919	7.29e-06	0.00019608	3.90584
278676	278676	1461	AY358078	-1.06544	1.48504	-2.92497	0.010375	0.0446523	-2.8178
56412	56412	2303	Noa1	-1.06484	5.90902	-5.61743	4.74e-05	0.000797558	1.83449
108156	108156	3324	Mthfd1	-1.06454	6.91698	-4.87357	0.000197554	0.00227033	0.325878
109652	109652	1431	Acy1	-1.06406	5.24583	-7.58487	1.56e-06	7.19e-05	5.356
29820	29820	4777	Tnfrsf19	-1.06344	3.74893	-5.86348	3.01e-05	0.000572149	2.45774
14229	14229	3347	Fkbp5	-1.0613	6.47176	-8.34552	4.78e-07	3.25e-05	6.48013
66988	66988	2267	Lap3	-1.05726	6.59121	-3.58288	0.00268618	0.01606	-2.29118
633640	633640	2318	Tmem267	-1.05614	3.4276	-4.68238	0.000288142	0.00300717	0.39698
70572	70572	4595	Ipo5	-1.05479	8.86913	-9.13888	1.5e-07	1.45e-05	7.68934
320586	320586	2131	A630089N07Rik	-1.05461	1.59739	-3.12758	0.00685604	0.0324899	-2.48318
67054	67054	2378	Paics	-1.05241	8.92208	-3.78403	0.0017759	0.0118267	-1.85969
18263	18263	2547	Odc1	-1.05036	7.72715	-3.51072	0.00311661	0.0179905	-2.45416
69912	69912	1290	Nup43	-1.04966	5.06421	-4.22178	0.000726333	0.00598263	-0.848355
67895	67895	1292	Ppa1	-1.04915	6.42127	-3.28671	0.00494371	0.0254187	-2.89349
244202	244202	4483	Nlrp10	-1.04891	3.89291	-2.85817	0.0118845	0.0493685	-3.34855
100042415	100042415	2774	Mnd1-ps	-1.04716	3.19631	-3.31782	0.00463711	0.0242081	-2.30476
54409	54409	872	Ramp2	-1.04363	1.29377	-3.40965	0.00383812	0.0212183	-1.88666
16881	16881	3520	Lig1	-1.04174	7.57666	-9.05623	1.69e-07	1.58e-05	7.55201
13361	13361	5290	Dhfr	-1.03995	6.33166	-4.34006	0.000571769	0.00503982	-0.723999
56088	56088	985	Psmg1	-1.03948	5.44736	-5.63679	4.58e-05	0.000776274	1.89149
68015	68015	2297	Trap1	-1.03621	7.34804	-7.22447	2.81e-06	9.97e-05	4.66968
20539	20539	3513	Slc7a5	-1.03381	8.31431	-3.22387	0.00562586	0.0280202	-3.01093
56520	56520	863	Nme4	-1.03357	5.23838	-3.65771	0.00230263	0.0143402	-2.05675
14113	14113	1159	Fbl	-1.03284	6.20205	-6.80304	5.69e-06	0.000161632	3.98025
70769	70769	3636	Nolc1	-1.02983	7.8449	-6.3572	1.24e-05	0.000296583	3.16064
70645	70645	1557	Oip5	-1.02971	4.15533	-5.24332	9.64e-05	0.00131894	1.38601
56282	56282	949	Mrpl12	-1.02884	6.0809	-6.31001	1.34e-05	0.000311069	3.09144
66468	66468	2669	Ska1	-1.02883	4.53441	-7.02588	3.9e-06	0.000123967	4.52364
667114	667114	1236	Gm8465	-1.0284	0.0480582	-3.34274	0.00440517	0.023399	-1.94403
68646	68646	3732	Nadk2	-1.02831	5.19085	-3.35287	0.00431426	0.0230756	-2.62232
17218	17218	3422	Mcm5	-1.02716	8.29138	-5.27292	9.11e-05	0.00127115	1.12781
16498	16498	3782	Kcnab2	-1.02359	7.4975	-9.15922	1.46e-07	1.45e-05	7.70536
20019	20019	6109	Polr1a	-1.02035	6.6514	-7.00502	4.04e-06	0.000127054	4.29578
666634	666634	881	Gm8203	-1.02014	9.34599	-2.91173	0.0106586	0.0455754	-3.60365
668455	668455	738	Mrto4-ps1	-1.01943	3.94851	-4.30299	0.000616214	0.00532549	-0.479286
231821	231821	2399	Adap1	-1.01728	3.31174	-3.80395	0.00170474	0.0114757	-1.39936
14297	14297	1095	Fxn	-1.01461	5.07415	-6.33873	1.28e-05	0.000301881	3.25669
67849	67849	1906	Cdca5	-1.01202	5.87022	-9.31117	1.18e-07	1.28e-05	7.95267
66446	66446	1037	Exosc7	-1.01118	5.60399	-8.47569	3.93e-07	2.82e-05	6.70687
66336	66336	1054	Cenpp	-1.01115	3.96389	-3.04154	0.00817772	0.0373018	-2.95296
67949	67949	1894	Nifk	-1.00778	6.97482	-4.82633	0.000216784	0.0024299	0.225795
64655	64655	1216	Mrps22	-1.00713	5.27337	-3.44737	0.00355116	0.0199873	-2.47595
73906	73906	1319	4833417C18Rik	-1.00399	0.973459	-3.10162	0.00723082	0.0338479	-2.45134
21881	21881	3207	Tkt	-1.00241	10.3866	-4.39979	0.000506917	0.00458204	-0.5448
20641	20641	837	Snrpd1	-1.00196	7.44708	-5.09003	0.000129516	0.00164527	0.754453
241627	241627	4245	Wdr76	-1.0015	5.10445	-4.33208	0.000581045	0.00508479	-0.669433
69740	69740	1567	Dph5	-1.00101	4.6904	-3.59129	0.00264002	0.0158724	-2.05593
57750	57750	3376	Wdr12	-0.998349	6.36675	-8.06779	7.3e-07	4.23e-05	6.06678
19362	19362	1835	Rad51ap1	-0.997672	5.34916	-6.71432	6.63e-06	0.000182363	3.90123
223626	223626	1488	Them6	-0.997543	5.50949	-7.46071	1.91e-06	8.07e-05	5.13981
225745	225745	1004	Haus1	-0.996734	5.17365	-5.97355	2.46e-05	0.00048992	2.53931
67834	67834	2404	Idh3a	-0.996399	7.35292	-3.13867	0.00670173	0.0319509	-3.20987
11702	11702	3206	Amd1	-0.995746	5.89957	-3.53717	0.00295138	0.0172271	-2.35031
12483	12483	4314	Cd22	-0.995643	6.27161	-4.71514	0.000270018	0.00286354	0.0345444
74196	74196	2820	Ttc27	-0.994585	5.69804	-6.11631	1.9e-05	0.000400571	2.76881
382099	382099	846	Gm5161	-0.994532	1.53767	-3.0883	0.00743093	0.0346229	-2.52612
50799	50799	3122	Slc25a13	-0.994152	3.62057	-3.66407	0.00227269	0.0141986	-1.94627
18392	18392	3014	Orc1	-0.993496	3.81395	-5.21385	0.000101987	0.001377	1.33121
68493	68493	3632	Ndufaf4	-0.991755	4.99679	-8.76969	2.55e-07	2.12e-05	7.18955
30056	30056	1117	Timm9	-0.991084	5.43473	-4.39537	0.000511448	0.00461109	-0.545592
18140	18140	3651	Uhrf1	-0.988407	8.94984	-7.42303	2.03e-06	8.37e-05	5.0527
66131	66131	1211	Tipin	-0.987743	6.87662	-3.38833	0.00401039	0.0219245	-2.70388
73106	73106	2693	Prss57	-0.982326	1.97311	-3.00492	0.00881358	0.039456	-2.89688
18673	18673	1799	Phb	-0.980397	6.88038	-4.47563	0.000435272	0.00408444	-0.480612
67223	67223	1213	Rrp15	-0.979228	5.48046	-6.10912	1.92e-05	0.00040507	2.7794
100041585	100041585	3201	Amd2	-0.975861	5.71068	-4.91492	0.000182171	0.00213297	0.47027
217011	217011	1767	Nle1	-0.97468	5.33512	-3.77267	0.00181787	0.0120585	-1.82111
30954	30954	782	Siva1	-0.972286	6.19105	-4.47157	0.000438828	0.00410476	-0.469334
15526	15526	3043	Hspa9	-0.970928	9.58135	-6.55696	8.7e-06	0.000226373	3.57011
100608	100608	2039	Noc4l	-0.970118	7.06006	-5.16344	0.000112382	0.00147127	0.888781
59014	59014	2048	Rrs1	-0.969968	6.57285	-4.0474	0.00103561	0.00783275	-1.34363
66117	66117	441	Fmc1	-0.969385	5.19623	-3.90528	0.00138484	0.00981434	-1.53049
72171	72171	1990	Shq1	-0.968518	3.66993	-3.75837	0.00187203	0.0123348	-1.59588
216766	216766	6214	Gemin5	-0.965865	6.2566	-8.44508	4.12e-07	2.9e-05	6.64557
11486	11486	1626	Ada	-0.965683	5.41751	-8.70062	2.82e-07	2.22e-05	7.06369
54219	54219	2209	Cd320	-0.965524	4.89418	-6.35169	1.25e-05	0.000298881	3.25149
71675	71675	4140	0610010F05Rik	-0.965327	5.25181	-6.71456	6.62e-06	0.000182363	3.85351
20778	20778	3104	Scarb1	-0.963594	6.72668	-6.81764	5.55e-06	0.000158035	3.98932
56292	56292	1056	Naa10	-0.963395	6.80318	-5.48147	6.13e-05	0.000938585	1.5174
218973	218973	4174	Wdhd1	-0.963213	6.57716	-3.16381	0.00636469	0.030719	-3.15632
20877	20877	1957	Aurkb	-0.962504	7.27017	-2.96235	0.00961385	0.0422045	-3.54974
75619	75619	3205	Fastkd2	-0.961941	4.76404	-3.0226	0.00850065	0.0383455	-3.24947
72151	72151	1730	Rfc5	-0.960928	5.85701	-7.75134	1.2e-06	6.04e-05	5.57093
791299	791299	4598	Gm10069	-0.959851	4.29852	-3.74071	0.00194126	0.0126784	-1.69679
14933	14933	4427	Gk	-0.958716	3.94747	-3.12568	0.00688284	0.0325821	-2.84315
71883	71883	1712	Coq2	-0.958639	5.96974	-2.9315	0.010238	0.0442657	-3.57887
213391	213391	6344	Rassf4	-0.958323	3.71926	-3.87479	0.00147412	0.0103232	-1.21509
244418	244418	4780	Prag1	-0.956204	4.6799	-3.04551	0.00811153	0.0371289	-3.20989
67177	67177	2191	Cdt1	-0.956201	6.80631	-6.90564	4.78e-06	0.000142613	4.12143
330050	330050	3082	Fam185a	-0.95612	4.84595	-5.63559	4.59e-05	0.000776274	2.05606
51797	51797	2705	Ctps	-0.955374	6.28456	-5.24834	9.55e-05	0.00131429	1.09171
270685	270685	4332	Mthfd1l	-0.95534	7.44965	-3.16177	0.0063914	0.030807	-3.1578
70603	70603	1736	Mutyh	-0.954335	3.81998	-3.20305	0.00587188	0.028937	-2.68006
621961	621961	758	Anp32b-ps1	-0.953759	6.08025	-3.04221	0.00816643	0.0372791	-3.35987
16907	16907	3371	Lmnb2	-0.950336	6.06638	-6.30298	1.36e-05	0.000311919	3.07365
107094	107094	4320	Rrp12	-0.949924	5.42765	-5.4436	6.58e-05	0.000989002	1.50408
56284	56284	5016	Mrpl19	-0.949458	6.26358	-5.99512	2.36e-05	0.000477498	2.49338
107045	107045	3806	Lars	-0.948608	7.84408	-5.05193	0.000139451	0.00174521	0.691803
230145	230145	2216	Galnt12	-0.947434	5.35525	-7.40391	2.09e-06	8.46e-05	5.04193
73824	73824	407	Snhg6	-0.946454	6.39911	-4.24868	0.000687787	0.00574241	-0.902544
17220	17220	2396	Mcm7	-0.94406	8.52535	-6.97147	4.28e-06	0.00013263	4.25884
75957	75957	2339	Mir17hg	-0.94279	4.57949	-3.17239	0.00625362	0.0303744	-2.96518
18974	18974	1695	Pole2	-0.940246	5.79696	-7.38939	2.14e-06	8.51e-05	5.00709
108176	108176	986	Npm3-ps1	-0.93656	6.12052	-3.86864	0.00149284	0.0104357	-1.68923
381306	381306	2912	BC055324	-0.935865	4.42046	-4.62459	0.000323215	0.00326086	0.124797
100019	100019	17959	Mdn1	-0.935701	6.11038	-4.30069	0.000619084	0.00533523	-0.826451
76454	76454	4355	Fbxo31	-0.935515	5.09024	-3.51951	0.00306072	0.0177339	-2.33747
15510	15510	2332	Hspd1	-0.933577	8.32273	-6.30603	1.35e-05	0.000311439	3.07065
66181	66181	695	Nop10	-0.931129	7.18985	-3.62027	0.00248709	0.0151395	-2.22952
19011	19011	2718	Endou	-0.930699	3.93291	-4.51368	0.000403323	0.00387387	-0.206421
27998	27998	1031	Exosc5	-0.928471	6.73127	-4.333	0.000579969	0.00508291	-0.775918
328162	328162	2433	Trmt61a	-0.928363	4.50867	-5.68043	4.22e-05	0.000738948	2.08934
57028	57028	2001	Pdxp	-0.926168	4.76727	-3.3312	0.00451113	0.0237481	-2.68691
68010	68010	5040	Bambi	-0.926055	2.79802	-3.17812	0.00618046	0.0300725	-2.52741
72133	72133	6395	Trub1	-0.923605	4.21449	-2.99349	0.00902183	0.0402052	-3.23034
72787	72787	2576	Ndc1	-0.922286	5.40699	-2.88427	0.0112709	0.0473972	-3.60258
104111	104111	4730	Adcy3	-0.922149	3.45253	-4.47099	0.000439339	0.00410629	-0.192885
71924	71924	2929	Tube1	-0.919928	3.70801	-5.73451	3.82e-05	0.00068609	2.29499
225049	225049	4615	Ttc7	-0.918417	5.91764	-5.9503	2.57e-05	0.000505163	2.40504
17768	17768	2070	Mthfd2	-0.917887	7.17358	-3.8725	0.00148107	0.0103657	-1.70013
70478	70478	3582	Mipep	-0.917105	5.57394	-5.98221	2.42e-05	0.000485162	2.51892
67870	67870	1829	Enoph1	-0.915904	5.6696	-4.58189	0.000351919	0.00347043	-0.191683
72416	72416	4621	Lrpprc	-0.915809	7.0148	-5.03116	0.000145195	0.00179993	0.629081
67824	67824	1162	Nmral1	-0.913909	4.54482	-4.67673	0.000291391	0.00303303	-0.0707286
12035	12035	8102	Bcat1	-0.913862	6.91678	-3.22174	0.00565052	0.0280838	-2.95692
14913	14913	873	Guca1a	-0.912925	3.21426	-2.98756	0.00913164	0.0405721	-3.16
432879	432879	2982	Kbtbd6	-0.911906	1.54497	-3.30217	0.0047889	0.0248906	-2.1705
17865	17865	3702	Mybl2	-0.911768	5.43597	-4.98758	0.000158056	0.00191639	0.653525
24063	24063	2490	Spry1	-0.910988	3.34706	-3.04474	0.00812434	0.0371587	-3.10693
12544	12544	2143	Cdc45	-0.91061	5.94852	-6.37749	1.19e-05	0.000287934	3.2584
13433	13433	6304	Dnmt1	-0.909975	8.31092	-6.04433	2.16e-05	0.000443526	2.60326
66094	66094	468	Lsm7	-0.906649	4.94825	-3.16446	0.00635623	0.0307001	-2.99636
71804	71804	2307	Mtfr2	-0.905729	4.07238	-4.11198	0.000907888	0.00713151	-0.849523
70348	70348	1828	Ube2cbp	-0.905556	2.21273	-3.42915	0.00368699	0.0205329	-1.98653
22247	22247	3219	Umps	-0.905115	6.75439	-6.166	1.74e-05	0.000373127	2.79822
15201	15201	3019	Hells	-0.904961	6.07323	-5.83161	3.19e-05	0.00059611	2.22281
30059	30059	666	Timm10	-0.904477	4.89304	-3.63424	0.00241661	0.0148465	-2.05368
15896	15896	1142	Icam2	-0.903946	4.41352	-3.75561	0.00188272	0.0123844	-1.82241
107684	107684	4114	Coro2a	-0.90273	7.10607	-5.64128	4.54e-05	0.000772495	1.81727
11946	11946	2432	Atp5a1	-0.902158	10.8605	-3.43572	0.00363742	0.0203468	-2.48852
209737	209737	4823	Kif15	-0.901602	5.99776	-4.35601	0.000553664	0.00491296	-0.712557
51788	51788	957	H2afz	-0.900709	4.67896	-3.05386	0.00797414	0.0366277	-3.18313
18148	18148	1718	Npm1	-0.900389	9.49284	-3.53683	0.00295341	0.0172304	-2.34574
20174	20174	1675	Ruvbl2	-0.900043	7.75729	-5.14291	0.000116922	0.00152463	0.859268
11545	11545	3827	Parp1	-0.899859	9.10883	-4.2621	0.000669346	0.00563223	-0.860888
12449	12449	3099	Ccnf	-0.896029	6.54769	-3.65441	0.0023183	0.0144226	-2.11689
15288	15288	1757	Hmbs	-0.895721	5.55507	-7.08167	3.56e-06	0.000115743	4.47582
67629	67629	1349	Spc24	-0.895147	5.31935	-5.19006	0.000106761	0.00142679	1.07023
213773	213773	2515	Tbl3	-0.894317	6.85931	-6.6162	7.85e-06	0.000208837	3.61201
56792	56792	1136	Stap1	-0.893455	5.36656	-2.92748	0.0103222	0.0445062	-3.52511
69639	69639	1282	Exosc8	-0.892647	6.78625	-5.60697	4.84e-05	0.00080793	1.75003
74528	74528	2707	Mgme1	-0.892457	4.06709	-4.87988	0.000195122	0.00225334	0.651353
70083	70083	1363	Metrn	-0.892018	6.80837	-7.54205	1.67e-06	7.5e-05	5.19956
107029	107029	2455	Me2	-0.89167	7.58965	-3.99693	0.00114804	0.00848213	-1.45367
70699	70699	6229	Nup205	-0.891225	7.60155	-6.13433	1.84e-05	0.000390572	2.75305
18641	18641	3719	Pfkl	-0.889735	7.3163	-3.39199	0.00398032	0.021833	-2.69965
110109	110109	2623	Nop2	-0.889679	6.75901	-3.92013	0.00134334	0.00958929	-1.61567
17685	17685	3056	Msh2	-0.889196	7.16488	-6.4038	1.14e-05	0.000279832	3.23688
66596	66596	1298	Gtf3a	-0.889055	4.96638	-5.61906	4.73e-05	0.000797189	1.90774
94212	94212	8256	Pag1	-0.888607	5.73095	-3.84122	0.00157918	0.0108417	-1.78243
623505	623505	561	Gm6436	-0.887485	6.62152	-4.06876	0.000991458	0.00759111	-1.31095
66282	66282	1088	Tma16	-0.887204	4.58307	-4.69449	0.000281302	0.0029488	0.153291
234344	234344	2990	Naf1	-0.887014	5.28139	-5.17403	0.00011011	0.00145834	1.01457
12034	12034	1360	Phb2	-0.886514	8.7967	-6.31528	1.33e-05	0.00031061	3.117
107476	107476	9032	Acaca	-0.885085	6.09524	-4.86099	0.000202499	0.00231762	0.33565
60411	60411	1832	Cenpk	-0.884915	4.31031	-4.9118	0.000183287	0.00213841	0.69667
59028	59028	1803	Rcl1	-0.883712	5.74938	-6.58158	8.33e-06	0.000219299	3.60441
67239	67239	1890	Rpf2	-0.883358	5.91691	-4.57306	0.00035818	0.00352321	-0.253349
67270	67270	666	Mrpl42	-0.88275	6.24635	-4.96309	0.000165792	0.00197247	0.515507
269582	269582	4982	Clspn	-0.881903	5.86591	-4.54922	0.000375642	0.00367067	-0.241971
216119	216119	4522	Ybey	-0.881012	2.3482	-3.31519	0.00466225	0.0243178	-2.18306
71952	71952	2346	Riox1	-0.880721	5.71768	-4.8953	0.000189311	0.00219482	0.442989
66101	66101	2495	Ppih	-0.878982	4.28909	-3.44462	0.00357133	0.0200721	-2.29417
218506	218506	1848	Mrps27	-0.877347	5.49419	-8.59608	3.29e-07	2.47e-05	6.91266
27966	27966	1537	Rrp9	-0.877047	5.97047	-6.54278	8.92e-06	0.000231016	3.50409
17215	17215	2886	Mcm3	-0.876076	8.53755	-3.08946	0.00741333	0.0345718	-3.28215
67267	67267	473	Uqcc2	-0.874879	6.83501	-4.08286	0.00096337	0.00741449	-1.28462
12530	12530	3627	Cdc25a	-0.87436	6.05711	-5.37723	7.46e-05	0.00108981	1.32115
107047	107047	1059	Psmg2	-0.873778	5.09664	-5.94486	2.59e-05	0.000507104	2.46552
26399	26399	2064	Map2k6	-0.873557	3.32252	-3.11582	0.00702344	0.0330973	-2.78947
16765	16765	1060	Stmn1	-0.872129	7.78061	-6.15575	1.77e-05	0.000378544	2.7945
11951	11951	868	Atp5g1	-0.871772	6.28016	-3.88546	0.00144222	0.0101631	-1.67223
66497	66497	1171	Cmss1	-0.871228	4.82608	-4.68914	0.000284303	0.00297499	0.129564
19891	19891	1782	Rpa2	-0.870914	6.76668	-7.52595	1.72e-06	7.5e-05	5.17094
381091	381091	3380	H2-Eb2	-0.870403	2.20639	-3.7269	0.00199716	0.0129427	-1.48142
57773	57773	3890	Wdr4	-0.86626	5.55729	-3.97447	0.00120197	0.00879807	-1.46478
237877	237877	7272	Atad5	-0.865801	5.14403	-5.18112	0.000108616	0.00144619	1.01248
15893	15893	2075	Ica1	-0.864249	2.44904	-3.4499	0.00353268	0.0199118	-2.2365
68298	68298	4514	Ncapd2	-0.863114	8.66155	-4.73921	0.000257452	0.00276252	0.0880441
67187	67187	1231	Zmynd19	-0.862928	5.2229	-6.17535	1.71e-05	0.000369469	2.92453
667276	667276	1020	Gm8550	-0.862598	-0.0218794	-2.94107	0.0100402	0.0435603	-2.65791
231452	231452	5020	Sdad1	-0.862554	6.75028	-6.64158	7.51e-06	0.000200767	3.66215
17219	17219	2901	Mcm6	-0.8617	8.87677	-4.50614	0.000409457	0.0039084	-0.38285
272551	272551	1038	Gins2	-0.861624	5.45504	-3.90144	0.00139578	0.00988011	-1.56907
73192	73192	5989	Xpot	-0.86104	7.15796	-5.42615	6.8e-05	0.00101576	1.40712
70556	70556	1877	Slc25a33	-0.859381	4.30522	-6.17155	1.72e-05	0.000371212	3.03557
72415	72415	3609	Sgo1	-0.858434	5.8148	-4.25006	0.000685867	0.00573449	-0.845717
20042	20042	518	Rps12	-0.858018	7.45747	-3.6251	0.00246249	0.0150489	-2.21342
68281	68281	2419	4930430F08Rik	-0.85737	2.57586	-4.08049	0.000968036	0.00743104	-0.724497
27398	27398	1012	Mrpl2	-0.856543	6.78637	-4.44919	0.000458991	0.00424963	-0.539096
224481	224481	1334	Tfb1m	-0.853782	3.75721	-3.50847	0.00313108	0.0180442	-2.15843
66634	66634	3203	Mcm8	-0.852841	3.95274	-3.83227	0.00160847	0.0109651	-1.49403
629595	629595	385	Gm6988	-0.852458	7.79093	-4.47278	0.000437766	0.00410069	-0.476216
55989	55989	1976	Nop58	-0.847585	8.17355	-7.06383	3.66e-06	0.00011824	4.4081
14156	14156	2215	Fen1	-0.84652	7.16262	-4.28479	0.000639315	0.0054494	-0.871803
56749	56749	2318	Dhodh	-0.845352	5.33668	-7.27415	2.58e-06	9.6e-05	4.80617
101612	101612	1902	Grwd1	-0.845287	5.70922	-5.80074	3.38e-05	0.000626052	2.18223
21454	21454	2363	Tcp1	-0.844262	9.15462	-3.4992	0.0031915	0.0183209	-2.42924
67153	67153	1457	Rnaseh2b	-0.842761	6.85288	-6.39612	1.15e-05	0.00028263	3.2176
11958	11958	292	Atp5k	-0.841892	7.15142	-3.64908	0.0023439	0.0145206	-2.17593
11758	11758	2334	Prdx6	-0.84121	8.1553	-5.98169	2.42e-05	0.000485162	2.47265
73681	73681	2359	Trmt11	-0.841102	4.21207	-4.03105	0.00107075	0.00802149	-1.15138
22036	22036	2697	Traip	-0.840679	4.90954	-4.77145	0.000241557	0.00263992	0.257892
103136	103136	2579	Pwp1	-0.840412	6.3151	-3.24819	0.00535142	0.0270641	-2.9843
381318	381318	2973	Nsl1	-0.839279	5.44063	-3.38447	0.00404244	0.022069	-2.48923
14885	14885	1613	Gtf2h4	-0.839032	5.58659	-5.52877	5.6e-05	0.000886126	1.65939
66592	66592	1548	Stoml2	-0.838804	7.01099	-6.28943	1.39e-05	0.000315836	3.02483
56505	56505	1655	Ruvbl1	-0.838736	5.68787	-5.22193	0.000100416	0.00136189	1.05428
73674	73674	2612	Wdr75	-0.838474	6.46034	-7.27122	2.6e-06	9.6e-05	4.76076
52123	52123	3829	Agpat5	-0.837664	6.5127	-7.32522	2.38e-06	9.12e-05	4.84157
53600	53600	1162	Timm23	-0.837429	6.41242	-3.58036	0.00270016	0.0161273	-2.31056
70683	70683	8831	Utp20	-0.837286	5.90492	-4.26938	0.000659558	0.0055729	-0.871107
72657	72657	679	Selenoh	-0.837172	7.09027	-4.60093	0.000338809	0.00337495	-0.229696
12036	12036	2204	Bcat2	-0.836724	6.05541	-4.09523	0.000939391	0.00726605	-1.24242
208628	208628	6961	Kntc1	-0.836243	5.1068	-3.86218	0.00151274	0.0105579	-1.52763
66098	66098	1126	Chchd6	-0.836137	5.31663	-4.85815	0.00020363	0.00232209	0.395623
11947	11947	1879	Atp5b	-0.835678	10.7386	-3.96983	0.00121343	0.00885779	-1.40872
55963	55963	3926	Slc1a4	-0.834764	5.39431	-3.21958	0.00567571	0.0281734	-2.82612
17975	17975	8257	Ncl	-0.83421	10.7099	-6.00228	2.33e-05	0.00047294	2.58219
234865	234865	5808	Nup133	-0.83324	6.32659	-6.46267	1.03e-05	0.000257159	3.34769
56207	56207	1851	Uchl5	-0.831825	6.96343	-5.85526	3.05e-05	0.000578059	2.22513
233876	233876	2511	Hirip3	-0.830157	6.05839	-3.00002	0.00890219	0.039777	-3.44178
67767	67767	1260	Jagn1	-0.82986	5.863	-5.09355	0.000128636	0.00163761	0.761951
83383	83383	2113	Tfap4	-0.829614	5.16718	-4.40133	0.000505351	0.00457138	-0.524573
20768	20768	2181	Sephs2	-0.828542	6.33584	-4.06076	0.00100777	0.00765644	-1.32687
27221	27221	3308	Chaf1a	-0.827299	6.72265	-6.38037	1.19e-05	0.000287934	3.20071
23834	23834	4701	Cdc6	-0.826352	5.07847	-3.2581	0.00524349	0.0266437	-2.74423
230082	230082	4483	Nol6	-0.826279	6.59809	-4.07827	0.000972424	0.00745558	-1.29844
230596	230596	1519	Prpf38a	-0.825817	5.88647	-4.38416	0.000523121	0.00469697	-0.653445
20084	20084	524	Rps18	-0.825306	10.0622	-3.84812	0.001557	0.010757	-1.67364
104662	104662	3385	Tsr1	-0.823956	4.56987	-3.50428	0.00315829	0.0181655	-2.31786
59015	59015	5684	Nup160	-0.823149	6.33935	-4.96996	0.000163581	0.001958	0.508895
67383	67383	2094	Carnmt1	-0.822257	4.49639	-2.86686	0.0116769	0.0486925	-3.53528
67628	67628	1367	Anp32b	-0.821735	8.90893	-6.78337	5.89e-06	0.000165563	3.94345
76809	76809	6988	Bri3bp	-0.821643	7.28717	-4.44639	0.000461584	0.00426585	-0.543647
110006	110006	2456	Gusb	-0.818793	7.3435	-5.49805	5.94e-05	0.000922116	1.54172
233079	233079	2826	Ffar2	-0.815923	3.12029	-3.10708	0.00715038	0.0335483	-3.07112
66409	66409	1839	Rsl1d1	-0.815563	7.79229	-7.60746	1.51e-06	7.08e-05	5.31583
226539	226539	3581	Dars2	-0.815068	5.28181	-5.55334	5.35e-05	0.000852955	1.79
69072	69072	2960	Ebna1bp2	-0.814483	6.79163	-7.10677	3.41e-06	0.000113156	4.46772
73158	73158	6617	Larp1	-0.813537	8.24585	-4.98672	0.000158321	0.00191639	0.570818
105148	105148	4396	Iars	-0.812869	7.62132	-4.31832	0.000597414	0.00517817	-0.787344
72544	72544	1261	Exosc6	-0.812763	5.18641	-3.44503	0.00356833	0.0200649	-2.44542
26940	26940	1673	Ecsit	-0.811916	5.81105	-4.79527	0.000230465	0.00254222	0.197477
100039422	100039422	432	Gm2225	-0.811871	8.40919	-4.8531	0.000205663	0.00233401	0.307417
269378	269378	2543	Ahcy	-0.811501	7.4175	-4.6143	0.000329906	0.00331396	-0.195291
107071	107071	1204	Wdr74	-0.811331	6.20017	-4.3125	0.000604484	0.00523177	-0.799304
71449	71449	2791	Eef1aknmt	-0.81125	5.27624	-3.65487	0.00231613	0.0144167	-2.02362
50927	50927	3155	Nasp	-0.808553	7.08516	-7.23797	2.74e-06	9.82e-05	4.69268
208518	208518	2549	Cep78	-0.808493	3.98356	-5.47785	6.17e-05	0.000942573	1.78655
56503	56503	1764	Ankrd49	-0.808365	4.59788	-3.28474	0.00496385	0.025508	-2.73321
328451	328451	3224	Gm5088	-0.808116	6.97772	-4.52168	0.000396917	0.00382865	-0.39161
271842	271842	5135	Rpusd2	-0.807988	4.17218	-5.09492	0.000128295	0.00163503	1.01773
22145	22145	2053	Tuba4a	-0.807683	7.96369	-5.20216	0.000104305	0.00140189	0.994186
105372	105372	4071	Utp15	-0.806138	5.96065	-5.16721	0.000111568	0.00146777	0.923745
108911	108911	3767	Rcc2	-0.804566	9.88758	-5.8357	3.17e-05	0.000593517	2.26455
70235	70235	1707	Poc1a	-0.804282	5.14886	-3.01286	0.00867174	0.0389832	-3.3152
67144	67144	4092	Lrrc40	-0.804182	5.98907	-4.61391	0.000330162	0.00331396	-0.167373
276770	276770	2017	Eif5a	-0.80377	10.828	-4.27939	0.000646339	0.00548552	-0.772272
27367	27367	1361	Rpl3	-0.803278	9.51617	-6.32183	1.31e-05	0.000308239	3.1438
18971	18971	3424	Pold1	-0.803168	8.01761	-4.06375	0.00100165	0.00763083	-1.29946
70316	70316	800	Ndufab1	-0.80309	3.94327	-3.53298	0.00297693	0.017342	-2.1055
11637	11637	1909	Ak2	-0.803053	7.93677	-7.52385	1.72e-06	7.5e-05	5.18551
56086	56086	3101	Set	-0.801762	8.64412	-5.44811	6.52e-05	0.000983095	1.47864
140858	140858	2900	Wdr5	-0.801215	7.08469	-5.3275	8.2e-05	0.00117482	1.21112
74600	74600	872	Mrpl47	-0.800656	4.89045	-3.95474	0.00125147	0.00907605	-1.38157
27374	27374	2641	Prmt5	-0.799862	7.91296	-3.46085	0.00345385	0.019514	-2.54628
67042	67042	1014	Ift27	-0.799538	5.26669	-3.76916	0.00183099	0.0121184	-1.87197
23874	23874	2132	Farsb	-0.79831	6.83774	-5.45678	6.42e-05	0.000973317	1.46224
69906	69906	2945	Slc25a32	-0.798122	3.89569	-3.10641	0.00716016	0.0335809	-2.94818
237823	237823	6369	Pfas	-0.796805	6.21317	-6.52855	9.14e-06	0.000235788	3.47565
68058	68058	2989	Chd1l	-0.79543	5.52769	-5.64823	4.48e-05	0.000765853	1.87304
57320	57320	903	Park7	-0.793507	7.99203	-5.92402	2.69e-05	0.000523885	2.36789
14349	14349	1380	Fv1	-0.792958	1.79362	-3.00524	0.00880775	0.039456	-2.82521
72662	72662	3722	Dis3	-0.792451	6.18328	-5.58874	5.01e-05	0.000822615	1.74629
110959	110959	1922	Nudt19	-0.791497	6.61434	-4.63786	0.000314787	0.00319767	-0.154921
19363	19363	2837	Rad51b	-0.79064	3.56725	-3.84852	0.00155573	0.0107544	-1.28139
74467	74467	3665	Pus10	-0.78974	5.70508	-3.37816	0.00409532	0.0222917	-2.68707
225348	225348	3551	Wdr36	-0.789627	7.20735	-7.52454	1.72e-06	7.5e-05	5.17114
117109	117109	991	Pop5	-0.788742	5.33385	-3.06853	0.00773814	0.0357802	-3.22949
216877	216877	5179	Dhx33	-0.786044	6.12644	-4.9465	0.000171252	0.00203129	0.47142
67105	67105	1315	Timm21	-0.785359	5.84836	-5.08454	0.0001309	0.00165396	0.750033
671641	671641	384	Rps12-ps24	-0.784886	8.83159	-3.91536	0.00135653	0.00964841	-1.57916
19188	19188	977	Psme2	-0.784677	5.63079	-3.79017	0.00175368	0.0117117	-1.87156
110816	110816	3871	Pwp2	-0.782393	5.64657	-5.63374	4.6e-05	0.000777839	1.84555
64424	64424	2944	Polr1e	-0.781816	5.1139	-3.13416	0.00676412	0.0321964	-3.12958
66121	66121	595	Chchd1	-0.781605	6.85856	-4.75435	0.000249861	0.0027156	0.0764386
15925	15925	4976	Ide	-0.78116	7.59309	-5.83294	3.18e-05	0.000595595	2.19546
66399	66399	1180	Tsfm	-0.780112	5.22962	-4.04495	0.00104081	0.00784692	-1.27146
56454	56454	3527	Aldh18a1	-0.779816	7.96955	-5.4983	5.93e-05	0.000922116	1.56
330836	330836	3730	Slc7a6	-0.779272	6.41677	-4.95732	0.000167671	0.00199282	0.485826
12462	12462	1977	Cct3	-0.777793	8.89039	-4.51831	0.0003996	0.00384649	-0.349879
66164	66164	3129	Nip7	-0.774741	6.37463	-4.50608	0.000409506	0.0039084	-0.416006
338359	338359	2390	Supv3l1	-0.772951	5.31539	-3.17225	0.00625536	0.0303744	-3.05426
140917	140917	4288	Dclre1b	-0.771057	4.69503	-4.67981	0.000289614	0.00301986	0.0444888
72355	72355	1057	Cdpf1	-0.770986	3.98891	-4.21703	0.000733365	0.00602083	-0.750428
73327	73327	1296	Pradc1	-0.770533	4.46157	-3.57343	0.00273896	0.0162698	-2.15428
331623	331623	6049	Bend3	-0.770002	4.82926	-3.03024	0.00836894	0.0378815	-3.1977
445007	445007	2159	Nup85	-0.769471	6.59873	-5.265	9.25e-05	0.00128074	1.09126
18393	18393	3371	Orc2	-0.769275	6.53523	-5.88412	2.9e-05	0.000555351	2.28188
229211	229211	3913	Acad9	-0.768372	5.64673	-5.57802	5.11e-05	0.000835468	1.74534
107569	107569	1780	Nt5c3	-0.76798	5.61988	-3.06262	0.00783239	0.036103	-3.32407
19385	19385	852	Ranbp1	-0.765882	7.80663	-4.19933	0.000760179	0.0061647	-1.0336
54632	54632	3425	Ftsj1	-0.764101	5.55415	-5.19381	0.000105995	0.00141815	0.998261
52276	52276	1626	Cdca8	-0.764089	7.01422	-4.8583	0.000203569	0.00232209	0.307327
67618	67618	2870	Aasdhppt	-0.764017	5.32983	-3.73674	0.00195715	0.0127603	-1.91843
53893	53893	1590	Nudt5	-0.763302	6.00722	-5.42099	6.87e-05	0.00102402	1.41774
226182	226182	3258	Taf5	-0.762888	4.53876	-5.03737	0.000143453	0.00178583	0.842476
353172	353172	2390	Gars	-0.761725	8.63918	-6.87861	5e-06	0.000146789	4.10945
216156	216156	2954	Wdr18	-0.76157	6.35075	-5.32514	8.24e-05	0.00117726	1.21024
108067	108067	4022	Eif2b3	-0.761058	5.15214	-5.71448	3.96e-05	0.00070368	2.06465
70047	70047	3539	Trnt1	-0.76097	5.04514	-4.80762	0.000224921	0.00250209	0.276417
381822	381822	607	Lockd	-0.759351	5.15873	-3.24696	0.00536498	0.0271014	-2.81767
72107	72107	1309	Dscc1	-0.759024	3.42091	-4.36504	0.00054367	0.00485115	-0.266668
65111	65111	4628	Dap3	-0.757736	6.76165	-5.80895	3.32e-05	0.000618592	2.13443
69071	69071	1333	Tmem97	-0.757496	6.04542	-3.83452	0.00160106	0.0109496	-1.73907
66223	66223	3695	Mrpl35	-0.756924	6.05378	-4.03018	0.00107265	0.00803062	-1.37619
20603	20603	3377	Sms	-0.756689	5.66093	-3.0714	0.00769272	0.035598	-3.31052
69168	69168	729	Bola1	-0.756575	4.86986	-3.52689	0.00301453	0.0175207	-2.27027
66973	66973	1053	Mrps18b	-0.756395	3.77027	-3.92217	0.00133774	0.00956085	-1.27793
237911	237911	6933	Brip1	-0.756214	4.5421	-4.61335	0.000330528	0.00331482	0.00640195
77286	77286	3268	Nkrf	-0.755913	4.33523	-5.56391	5.25e-05	0.000846516	1.87426
52653	52653	1602	Nudcd2	-0.7554	6.63363	-3.01159	0.00869419	0.0390396	-3.46727
212679	212679	2882	Mars2	-0.752677	4.59762	-3.81889	0.00165324	0.0112314	-1.54679
225027	225027	2748	Srsf7	-0.752527	8.52581	-4.87386	0.000197444	0.00227033	0.357853
68731	68731	1339	Rbfa	-0.748176	4.29543	-4.23695	0.000704342	0.00586405	-0.782307
243302	243302	385	Gm4963	-0.747607	7.78679	-4.26943	0.000659488	0.0055729	-0.890815
448850	448850	983	Znhit3	-0.747378	4.17583	-2.89	0.0111405	0.046988	-3.4465
236539	236539	1871	Phgdh	-0.747105	8.16882	-4.73008	0.000262149	0.00279867	0.0555571
71336	71336	1025	Rbks	-0.746588	3.80621	-4.20857	0.000746056	0.00608695	-0.663305
225363	225363	3705	Etf1	-0.745499	8.35507	-5.57735	5.11e-05	0.000835468	1.72859
20937	20937	3116	Suv39h1	-0.744846	6.72876	-4.1388	0.00085966	0.00678476	-1.17178
14287	14287	2263	Fpgs	-0.744602	6.37264	-6.34065	1.27e-05	0.00030172	3.11872
53333	53333	1666	Tomm40	-0.744449	7.21452	-5.7639	3.61e-05	0.000661837	2.05041
50527	50527	4418	Ero1l	-0.744361	6.98169	-4.24693	0.000690238	0.0057588	-0.945392
71242	71242	969	Spata24	-0.743353	4.35043	-3.14776	0.00657798	0.0314608	-2.95942
78929	78929	2514	Polr3h	-0.742985	5.57426	-6.7083	6.69e-06	0.000183509	3.79941
67936	67936	1498	Wdr55	-0.74219	5.54499	-5.04319	0.000141839	0.00176947	0.669344
276919	276919	3448	Gemin4	-0.741934	5.48937	-2.87012	0.0115998	0.0484753	-3.6753
74268	74268	1521	Aven	-0.739677	4.88764	-5.16748	0.000111508	0.00146777	1.06737
12469	12469	2391	Cct8	-0.73788	8.89384	-3.48456	0.00328924	0.0187725	-2.46351
68981	68981	1250	Snrpa1	-0.737858	6.82704	-5.56974	5.19e-05	0.000840221	1.68231
66583	66583	1622	Exosc1	-0.737722	5.69549	-5.6756	4.26e-05	0.000741315	1.93359
77744	77744	2293	Bora	-0.736429	6.16029	-3.38393	0.00404696	0.0220835	-2.68683
71983	71983	1815	Tmco6	-0.736252	4.60896	-4.06816	0.000992682	0.00759556	-1.17266
320438	320438	3114	Alg6	-0.735116	3.92155	-4.4088	0.000497813	0.00451702	-0.394839
671878	671878	1615	Sms-ps	-0.73377	6.08059	-5.75197	3.69e-05	0.000669337	2.03248
53605	53605	4094	Nap1l1	-0.732254	8.05572	-3.91393	0.0013605	0.00967084	-1.61996
59008	59008	2760	Anapc5	-0.731435	9.39418	-4.22733	0.0007182	0.00594175	-0.92984
94062	94062	1531	Mrpl3	-0.731114	6.44845	-4.10399	0.000922789	0.0072102	-1.24365
68082	68082	1463	Dusp19	-0.730965	3.73801	-2.9007	0.0109004	0.0462563	-3.36311
66246	66246	1608	Osgep	-0.730186	6.73944	-4.93338	0.000175703	0.00207161	0.433357
74035	74035	3978	Nol9	-0.729483	5.98137	-3.33081	0.00451472	0.0237481	-2.80103
69893	69893	2876	Coa7	-0.727598	3.92912	-3.35767	0.00427186	0.0229295	-2.42272
14057	14057	2811	Sfxn1	-0.725981	7.3194	-7.2933	2.5e-06	9.45e-05	4.78755
17995	17995	1572	Ndufv1	-0.72488	7.38895	-4.16237	0.000819443	0.00653674	-1.11815
77011	77011	7199	Ticrr	-0.72444	5.49408	-4.10097	0.000928467	0.00724021	-1.11319
56040	56040	468	Rplp1	-0.724135	11.1279	-3.98754	0.00117028	0.00862486	-1.35391
18082	18082	1874	Nipsnap1	-0.723328	5.66182	-5.56103	5.27e-05	0.00084878	1.70973
170439	170439	5951	Elovl6	-0.721413	6.77916	-3.70724	0.00207954	0.0132798	-2.0556
27993	27993	2249	Imp4	-0.72094	6.37186	-5.48879	6.04e-05	0.000926914	1.53391
66254	66254	2545	Dimt1	-0.720894	3.70656	-5.02758	0.000146208	0.0018087	0.926395
69956	69956	2595	Ptcd3	-0.720517	6.33537	-2.9861	0.00915887	0.0406472	-3.51563
67547	67547	3707	Slc39a8	-0.720399	2.23694	-2.87747	0.0114278	0.0478924	-3.16659
66870	66870	6685	Serbp1	-0.719734	9.88123	-3.30634	0.004748	0.0247432	-2.78616
73338	73338	3756	Itpripl1	-0.719542	4.75448	-3.97049	0.00121178	0.00885343	-1.37389
70465	70465	3553	Wdr77	-0.719445	6.67821	-6.01615	2.28e-05	0.000464361	2.52094
67522	67522	845	1700097N02Rik	-0.718856	1.30697	-2.91141	0.0106655	0.0455754	-3.08655
54342	54342	2536	Gnpnat1	-0.718037	5.17109	-2.89534	0.0110201	0.0466637	-3.64602
433256	433256	3151	Acsl5	-0.716753	8.19592	-3.23344	0.0055162	0.0276841	-2.99182
12419	12419	8986	Cbx5	-0.716566	7.97662	-3.29868	0.00482341	0.0249804	-2.87305
75739	75739	5315	Mpp7	-0.715413	3.96878	-3.7204	0.00202405	0.0130382	-1.75574
67619	67619	1647	Nob1	-0.715173	6.48952	-5.71753	3.94e-05	0.000701632	1.96602
78372	78372	833	Snrnp25	-0.714857	5.67504	-4.19635	0.000764791	0.00619036	-1.00633
237926	237926	4151	Rsad1	-0.712659	3.60474	-3.96294	0.00123064	0.00895247	-1.23056
77626	77626	4664	Smpd4	-0.711749	6.43138	-3.1516	0.0065263	0.031304	-3.18795
57874	57874	2733	Hacd3	-0.711349	6.07367	-5.26489	9.25e-05	0.00128074	1.09622
26444	26444	881	Psma7	-0.710862	8.45432	-3.12561	0.00688378	0.0325821	-3.20162
67053	67053	2467	Rpp14	-0.710192	6.27091	-3.63613	0.00240721	0.0148042	-2.19232
66152	66152	441	Uqcr10	-0.708526	7.26375	-3.00491	0.00881364	0.039456	-3.47687
229937	229937	2813	Znhit6	-0.706323	4.67094	-3.4619	0.00344641	0.0194906	-2.37128
103468	103468	3092	Nup107	-0.705928	6.35711	-4.20271	0.000754985	0.00613017	-1.02769
19076	19076	1937	Prim2	-0.705907	6.4378	-5.26881	9.18e-05	0.00127809	1.09361
68001	68001	1163	Cfap298	-0.70558	5.34016	-4.01916	0.00109706	0.00818223	-1.28544
22224	22224	3236	Usp10	-0.705502	6.61748	-4.54084	0.000381993	0.00371735	-0.353214
107522	107522	4113	Ece2	-0.705494	4.53352	-4.3005	0.000619326	0.00533523	-0.668502
353258	353258	1769	Ltv1	-0.705279	5.64007	-3.54058	0.00293069	0.0171487	-2.35569
68133	68133	1337	Gcsh	-0.704605	6.04172	-5.12362	0.000121363	0.00156025	0.827169
212377	212377	4467	Mms22l	-0.704171	5.707	-3.85065	0.00154893	0.0107389	-1.72707
116905	116905	2103	Dph1	-0.703669	3.45054	-3.24097	0.00543153	0.0273638	-2.67794
74044	74044	4541	Ttf2	-0.700736	5.74133	-5.127	0.000120573	0.00155678	0.856685
75617	75617	684	Rps25	-0.700458	8.75747	-3.55015	0.00287351	0.0168558	-2.33328
72322	72322	3709	Xpo5	-0.700211	6.41387	-3.18488	0.00609518	0.0297802	-3.12153
225215	225215	1522	Rsl24d1	-0.699704	6.23511	-4.33089	0.000582446	0.00509295	-0.763848
70223	70223	2650	Nars	-0.698253	8.66934	-5.55572	5.33e-05	0.000852639	1.70107
68626	68626	2781	Elac2	-0.697941	5.72087	-2.91242	0.0106435	0.0455588	-3.63328
434858	434858	1733	Gm5643	-0.696746	7.58455	-3.09432	0.00733994	0.0343015	-3.29903
27368	27368	4336	Tbl2	-0.696366	5.55833	-3.88643	0.00143936	0.010152	-1.56185
77619	77619	724	Prelid2	-0.695731	4.35532	-3.64112	0.00238262	0.0147219	-2.07815
69684	69684	1334	Aarsd1	-0.695276	6.2537	-4.97629	0.000161574	0.00194527	0.545727
13685	13685	981	Eif4ebp1	-0.69486	7.14397	-4.78653	0.000234475	0.00258105	0.155922
68176	68176	1062	Inka1	-0.694392	5.07043	-3.76302	0.00185424	0.0122448	-1.85196
71701	71701	2704	Pnpt1	-0.693888	5.84471	-4.15133	0.000838031	0.00665356	-1.12514
13664	13664	2879	Eif1a	-0.693846	7.33479	-6.52079	9.27e-06	0.000236421	3.4468
100043002	100043002	747	Llph-ps2	-0.693633	5.35721	-3.37268	0.00414179	0.022497	-2.65113
107573	107573	518	Tcrg-C1	-0.69327	4.73159	-3.28683	0.00494249	0.0254187	-2.89919
269113	269113	2332	Nup54	-0.690938	5.90963	-5.75049	3.7e-05	0.000670151	2.07832
102060	102060	1734	Gadd45gip1	-0.690139	6.22594	-4.93619	0.000174741	0.00206439	0.460602
110821	110821	2603	Pcca	-0.690093	6.19012	-2.8902	0.0111358	0.046985	-3.70701
52637	52637	965	Cisd1	-0.69001	6.52995	-4.58918	0.00034684	0.00343546	-0.245201
218885	218885	2062	Oxnad1	-0.689457	5.24333	-4.63567	0.000316166	0.00320892	-0.0626439
13011	13011	986	Cst7	-0.689372	6.19197	-4.63235	0.000318262	0.00322465	-0.163175
12532	12532	1941	Cdc25c	-0.688601	5.44851	-3.72526	0.0020039	0.0129579	-1.85143
15469	15469	1508	Prmt1	-0.688062	8.41514	-4.54797	0.000376586	0.00367685	-0.30476
16785	16785	1861	Rpsa	-0.687696	11.067	-3.7883	0.00176041	0.0117434	-1.76921
66194	66194	1353	Pycrl	-0.686933	5.7453	-5.38276	7.38e-05	0.00108241	1.34418
68149	68149	3715	Otub2	-0.686876	4.48184	-4.23818	0.00070258	0.00585351	-0.649723
52513	52513	3287	Ddx56	-0.686618	6.30436	-3.44188	0.00359153	0.0201474	-2.59235
66148	66148	648	Dnajc15	-0.686227	5.92772	-3.30254	0.00478526	0.0248906	-2.85387
27275	27275	3974	Nufip1	-0.685901	5.98239	-5.41172	6.99e-05	0.00103478	1.39985
56452	56452	1654	Orc6	-0.685657	6.18666	-4.36293	0.000545983	0.00486811	-0.696483
110809	110809	5262	Srsf1	-0.685272	9.28383	-2.93004	0.0102685	0.0443455	-3.55616
15516	15516	2507	Hsp90ab1	-0.684858	12.0244	-3.54168	0.00292406	0.0171353	-2.23951
14923	14923	1137	Guk1	-0.684252	5.7648	-3.64441	0.00236654	0.0146455	-2.13608
27756	27756	1133	Lsm2	-0.683935	6.64014	-3.9658	0.00122347	0.00891677	-1.51968
22154	22154	2645	Tubb5	-0.683847	9.49781	-4.29049	0.000631988	0.00541429	-0.792366
12236	12236	3669	Bub1b	-0.68306	7.40598	-3.4039	0.00388387	0.0214412	-2.67159
233802	233802	2656	Thumpd1	-0.681856	6.73582	-3.00341	0.00884084	0.0395628	-3.48633
629480	629480	861	Gm6978	-0.681703	6.41293	-5.59412	4.96e-05	0.000817142	1.73455
12235	12235	4337	Bub1	-0.680531	6.47954	-3.23944	0.00544862	0.0274031	-2.97967
66487	66487	403	Smim4	-0.680342	5.64518	-3.2882	0.00492858	0.0253931	-2.86028
21915	21915	1310	Dtymk	-0.679757	6.96809	-3.58306	0.00268516	0.01606	-2.31161
66197	66197	694	Cks2	-0.678969	5.93316	-3.119	0.00697771	0.0329607	-3.2252
14791	14791	1045	Emg1	-0.678267	6.94213	-5.06464	0.000136052	0.0017081	0.69436
13063	13063	3059	Cycs	-0.676998	6.32798	-3.07817	0.0075868	0.0352183	-3.33455
68611	68611	1065	Mrpl28	-0.676801	6.90011	-3.60529	0.00256499	0.0155319	-2.26742
14719	14719	2345	Got2	-0.675933	7.81379	-3.18577	0.00608403	0.029738	-3.10912
56390	56390	690	Sssca1	-0.674317	5.02224	-4.29887	0.000621367	0.00534656	-0.697782
59025	59025	4185	Usp14	-0.67408	7.52475	-4.96404	0.000165483	0.00197078	0.506666
229524	229524	1825	Msto1	-0.673618	5.44292	-4.70547	0.000275242	0.00291111	0.0392364
68729	68729	5631	Trim37	-0.673176	6.2163	-4.46068	0.000448527	0.00417236	-0.505356
110198	110198	1648	Akr7a5	-0.672688	5.43359	-3.85739	0.00152765	0.0106351	-1.67203
15191	15191	2245	Hdgf	-0.672153	9.08053	-5.16831	0.000111332	0.00146777	0.950628
15254	15254	576	Hint1	-0.672126	8.45585	-3.85488	0.00153555	0.010665	-1.71884
68816	68816	1215	Ppil1	-0.671252	7.52172	-3.78958	0.00175579	0.0117192	-1.88297
69692	69692	718	Hddc2	-0.670472	5.79323	-4.20641	0.000749333	0.00610752	-0.981753
100043670	100043670	708	Gm4581	-0.669594	8.8037	-3.26932	0.0051238	0.0261593	-2.90128
66445	66445	1194	Cyc1	-0.668859	7.76583	-4.85918	0.00020322	0.0023219	0.301193
68971	68971	1166	Tamm41	-0.66882	5.14626	-3.24852	0.0053478	0.0270573	-2.89836
71991	71991	2107	Ercc8	-0.668301	4.28023	-3.62746	0.00245058	0.0150317	-1.97079
18102	18102	1235	Nme1	-0.667858	6.42994	-4.06517	0.000998741	0.00763083	-1.31368
224648	224648	8567	Uhrf1bp1	-0.667723	4.59476	-3.44089	0.00359885	0.0201788	-2.47807
235169	235169	2177	Foxred1	-0.666693	5.66078	-4.26788	0.000661569	0.0055827	-0.886523
245688	245688	2272	Rbbp7	-0.666535	8.22573	-3.1087	0.00712666	0.0334769	-3.24425
67678	67678	631	Lsm3	-0.666168	6.60837	-3.99601	0.0011502	0.00849279	-1.4645
56456	56456	1969	Actl6a	-0.665895	7.10811	-3.32514	0.00456773	0.0239623	-2.83836
232969	232969	1165	Zfp428	-0.665576	4.72392	-4.21623	0.000734546	0.00602216	-0.909967
66525	66525	1179	Timm50	-0.664165	6.68151	-4.43668	0.000470673	0.00433063	-0.563787
27053	27053	1927	Asns	-0.663389	7.30734	-4.73777	0.000258187	0.0027679	0.0807356
433748	433748	390	Llph-ps1	-0.662358	2.81373	-2.95728	0.00971384	0.0425981	-3.00036
27370	27370	448	Rps26	-0.661602	9.78812	-3.72553	0.00200278	0.0129579	-1.9385
66506	66506	839	Psmg3	-0.66157	5.6332	-4.8568	0.000204172	0.00232378	0.354244
26886	26886	1239	Cenph	-0.661393	5.00254	-4.17101	0.000805179	0.00645197	-0.939554
233870	233870	1777	Tufm	-0.661346	5.31566	-3.33545	0.00447185	0.0236061	-2.71652
28080	28080	772	Atp5o	-0.660669	7.83442	-3.41435	0.00380112	0.0210828	-2.64086
26901	26901	517	Ss18l2	-0.660591	4.18626	-3.72335	0.0020118	0.0129806	-1.77822
54369	54369	1025	Nme6	-0.66057	4.70328	-5.27452	9.08e-05	0.00127072	1.26268
272538	272538	4409	Tango6	-0.659834	3.82305	-3.01232	0.00868132	0.0390115	-3.0928
66603	66603	1106	Gemin2	-0.658955	4.35063	-4.26643	0.000663503	0.00559502	-0.686897
227699	227699	5670	Nup188	-0.658495	7.31432	-3.66133	0.00228554	0.0142563	-2.14405
68267	68267	2852	Slc25a22	-0.65769	5.2213	-2.94082	0.0100453	0.0435665	-3.56197
20016	20016	1305	Polr1c	-0.657123	6.27959	-4.48145	0.000430222	0.00405613	-0.465542
18301	18301	1377	Fxyd5	-0.656745	7.5189	-4.15894	0.000825177	0.00657803	-1.11875
66448	66448	665	Mrpl20	-0.656675	6.92405	-2.971	0.00944563	0.0416073	-3.55061
78658	78658	5503	Ncapd3	-0.656511	6.25391	-4.78436	0.000235481	0.00258547	0.140087
217431	217431	2986	Nol10	-0.656158	5.11154	-3.73636	0.0019587	0.0127635	-1.88309
106248	106248	2829	Qtrt2	-0.655997	4.08467	-4.08712	0.000955049	0.00736485	-1.04442
66413	66413	1296	Psmd6	-0.654782	7.15999	-4.87486	0.000197055	0.00227033	0.319701
56451	56451	1392	Suclg1	-0.653658	7.18237	-4.26593	0.000664175	0.0055967	-0.903374
69804	69804	868	Tmem147	-0.653524	6.90572	-3.81402	0.00166984	0.0113181	-1.83878
27366	27366	5620	Txnl4a	-0.653426	8.16517	-4.85709	0.000204055	0.00232378	0.315396
13368	13368	2048	Dffb	-0.652191	4.8213	-5.89184	2.86e-05	0.000549335	2.39158
228889	228889	2592	Ddx27	-0.651493	6.80792	-3.72982	0.0019852	0.0128793	-2.01242
68979	68979	3161	Nol11	-0.651476	6.24917	-4.26516	0.000665214	0.00560145	-0.903715
27979	27979	2966	Eif3b	-0.650403	9.19556	-4.52931	0.0003909	0.00378532	-0.329416
60507	60507	1321	Qtrt1	-0.64916	4.77613	-2.94973	0.00986446	0.0430509	-3.43511
227715	227715	1635	Exosc2	-0.648451	5.88322	-3.31978	0.00461849	0.0241428	-2.81938
20068	20068	474	Rps17	-0.647951	8.54818	-4.03379	0.00106478	0.00799194	-1.3454
28071	28071	2324	Twistnb	-0.647489	5.58717	-3.23125	0.00554112	0.0277325	-2.95117
72549	72549	1670	Reep4	-0.645208	7.2454	-3.69523	0.00213156	0.0134881	-2.07726
59053	59053	1967	Hgh1	-0.644689	4.78295	-3.35893	0.00426072	0.0229218	-2.60263
545864	545864	1349	Gm5879	-0.644359	8.32732	-3.69371	0.00213825	0.0135015	-2.05177
433813	433813	1229	Pusl1	-0.643905	3.7915	-3.05306	0.00798721	0.0366592	-3.09776
27041	27041	2685	G3bp1	-0.643458	8.20277	-5.60172	4.89e-05	0.00080862	1.7617
21771	21771	2249	Utp4	-0.643147	6.44053	-2.93735	0.0101167	0.0438441	-3.6071
67390	67390	1492	Mrm3	-0.641976	3.52602	-3.03346	0.00831399	0.0377851	-2.96256
19172	19172	949	Psmb4	-0.641615	8.22218	-3.60153	0.00258493	0.0156286	-2.23908
20595	20595	1404	Smn1	-0.641598	6.01529	-4.42967	0.000477345	0.00437838	-0.557751
100040123	100040123	408	Gm2614	-0.641074	7.54453	-3.32575	0.00456207	0.0239432	-2.82547
50926	50926	2752	Hnrnpdl	-0.640773	7.92803	-4.40669	0.000499925	0.0045327	-0.608857
68011	68011	393	Snrpg	-0.640488	7.17484	-3.21907	0.00568161	0.0281909	-3.04601
94061	94061	4170	Mrpl1	-0.639135	5.63829	-2.87286	0.0115353	0.0482572	-3.69495
26429	26429	2059	Orc5	-0.639031	5.65983	-5.49539	5.97e-05	0.000922994	1.60477
66480	66480	1841	Rpl15	-0.639007	9.24165	-3.22644	0.00559623	0.0279079	-2.97337
100039748	100039748	726	Gm10020	-0.638805	9.45556	-3.23121	0.00554166	0.0277325	-2.95529
109093	109093	1867	Rars2	-0.637311	5.1647	-4.74852	0.000252758	0.00273805	0.131602
20833	20833	2854	Ssrp1	-0.636558	8.54828	-3.98412	0.00117848	0.00866372	-1.44788
72290	72290	6453	Lsm11	-0.63494	4.15979	-4.35253	0.000557555	0.00493775	-0.424059
15929	15929	1331	Idh3g	-0.634131	7.96712	-4.82632	0.000216787	0.0024299	0.24121
23897	23897	1117	Hax1	-0.634044	4.61171	-4.46414	0.000445424	0.00415331	-0.36781
30795	30795	945	Fkbp3	-0.633947	6.50894	-3.51723	0.00307513	0.0177999	-2.44237
11564	11564	2109	Adsl	-0.632959	6.81749	-4.92122	0.000179935	0.00211517	0.409245
623286	623286	351	Ndufs6b	-0.632565	5.0448	-3.23403	0.00550952	0.0276623	-2.89903
68705	68705	1467	Gtf2f2	-0.632482	6.5054	-4.78781	0.000233881	0.00257749	0.149062
69237	69237	2579	Gtpbp4	-0.631171	6.70976	-3.23115	0.00554228	0.0277325	-3.02994
14155	14155	6496	Fem1b	-0.630559	6.56379	-2.97776	0.00931618	0.0411943	-3.52964
75406	75406	758	Ndufs7	-0.630498	6.9734	-3.98074	0.00118665	0.00869132	-1.49693
26939	26939	4234	Polr3e	-0.630042	5.56161	-4.72431	0.000265157	0.00282467	0.053724
105988	105988	6630	Espl1	-0.629778	6.19863	-3.69879	0.00211603	0.01343	-2.0184
20638	20638	1121	Snrpb	-0.629644	8.55181	-3.25411	0.00528669	0.0268055	-2.93714
66926	66926	2820	Trmt6	-0.629618	5.91563	-4.42246	0.000484319	0.00442679	-0.572824
219072	219072	1587	Haus4	-0.628255	6.97145	-4.81814	0.000220309	0.00246005	0.207471
67096	67096	1930	Mmachc	-0.627653	3.80041	-3.18313	0.00611716	0.0298568	-2.78901
73736	73736	716	Fcf1	-0.627107	5.48763	-2.87409	0.0115065	0.0481879	-3.65884
225471	225471	3264	Ticam2	-0.626737	4.86496	-3.33883	0.00444084	0.023516	-2.68722
18226	18226	2385	Nup62	-0.62605	7.40291	-3.36508	0.00420711	0.0227245	-2.74999
27395	27395	4203	Mrpl15	-0.625249	6.89584	-3.67589	0.00221807	0.0139237	-2.12336
67204	67204	2513	Eif2s2	-0.624931	7.57705	-4.19539	0.000766275	0.00619205	-1.04757
15354	15354	1656	Hmgb3	-0.624489	6.15249	-4.91761	0.000181211	0.0021253	0.453731
230935	230935	2944	Dnajc11	-0.62424	6.56601	-3.84117	0.00157936	0.0108417	-1.78281
407785	407785	567	Ndufs6	-0.622373	6.2779	-3.24729	0.0053614	0.0271014	-2.9849
70120	70120	1587	Yars2	-0.621725	4.84831	-3.84927	0.00155332	0.010749	-1.60981
72401	72401	2924	Slc43a1	-0.621026	5.89355	-3.84775	0.00155818	0.0107588	-1.75965
13877	13877	812	Erh	-0.61909	6.96415	-2.92967	0.0102762	0.0443565	-3.62931
67872	67872	1435	Nsmce4a	-0.618916	6.92733	-4.78617	0.00023464	0.00258105	0.139216
56309	56309	1485	Mycbp	-0.618872	4.64434	-3.24868	0.00534609	0.0270573	-2.81802
667035	667035	550	Gm8430	-0.618581	10.2304	-3.26991	0.00511764	0.0261504	-2.85108
20527	20527	3959	Slc2a3	-0.618331	5.72789	-4.52834	0.00039166	0.00378958	-0.35209
11546	11546	1788	Parp2	-0.617055	6.66153	-3.0152	0.00863038	0.0388416	-3.46462
70681	70681	2499	Abraxas1	-0.616749	5.36604	-3.16803	0.0063098	0.030601	-3.0541
64934	64934	2911	Pes1	-0.616198	7.0862	-5.58968	5e-05	0.000822311	1.71666
105377	105377	3742	Slf1	-0.615666	4.80434	-5.96145	2.51e-05	0.000496648	2.51105
14793	14793	1488	Cdca3	-0.615414	7.1056	-2.89146	0.0111072	0.0469217	-3.68614
67680	67680	1074	Sdhb	-0.614725	7.57491	-3.14816	0.00657253	0.0314608	-3.18419
100038999	100038999	438	Gm13552	-0.614421	3.60155	-3.06294	0.00782726	0.036103	-2.9442
51869	51869	8502	Rif1	-0.61394	5.55564	-3.02673	0.00842924	0.038096	-3.39895
22367	22367	3796	Vrk1	-0.613421	7.06764	-3.55314	0.00285582	0.0167771	-2.37439
70052	70052	5237	Prpf4	-0.61319	5.86697	-5.13105	0.000119634	0.00154916	0.84639
54709	54709	1109	Eif3i	-0.612214	8.46963	-4.43887	0.000468607	0.00431498	-0.521987
20787	20787	4299	Srebf1	-0.612164	7.24538	-4.67181	0.000294249	0.00305739	-0.0827153
68278	68278	1659	Ddx39	-0.611862	7.65206	-3.97072	0.00121121	0.00885343	-1.50584
320435	320435	2873	Rinl	-0.611353	4.64328	-3.48789	0.00326674	0.0186711	-2.38056
26443	26443	997	Psma6	-0.610612	8.46341	-4.53905	0.00038336	0.00372758	-0.31995
67832	67832	2654	Brix1	-0.610278	6.84646	-3.36323	0.00422319	0.0227821	-2.76064
66586	66586	2059	Crls1	-0.610209	5.52106	-4.37634	0.000531432	0.00474981	-0.634097
227095	227095	1704	Hibch	-0.609854	5.03532	-3.72345	0.00201138	0.0129806	-1.90549
22137	22137	3117	Ttk	-0.609558	5.1529	-3.53717	0.00295138	0.0172271	-2.19999
15528	15528	768	Hspe1	-0.608619	6.94156	-3.11534	0.00703029	0.0331163	-3.2594
104394	104394	1993	E2f4	-0.60813	6.9311	-4.83505	0.000213092	0.00240446	0.237571
381314	381314	3540	Iars2	-0.608098	7.15724	-3.81001	0.00168365	0.0113531	-1.84818
107508	107508	4850	Eprs	-0.607727	8.10744	-4.91155	0.000183375	0.00213841	0.412169
67897	67897	5008	Rnmt	-0.607565	6.63427	-5.17985	0.000108882	0.00144619	0.919902
234374	234374	2100	Ddx49	-0.606649	5.64912	-4.91425	0.000182407	0.00213363	0.432022
69663	69663	4846	Ddx51	-0.605828	5.22262	-2.99853	0.00892941	0.0398805	-3.4438
12465	12465	1769	Cct5	-0.6052	9.35744	-3.84648	0.00156223	0.0107679	-1.69899
56307	56307	4990	Metap2	-0.605001	7.57128	-3.94506	0.0012765	0.00922359	-1.56252
72562	72562	546	Pcbd2	-0.604523	4.39516	-3.12935	0.00683118	0.0324501	-3.02733
68106	68106	2025	Nt5c3b	-0.604517	5.94894	-4.00742	0.00112368	0.00833814	-1.42852
74838	74838	6090	Naa15	-0.603088	7.45822	-5.00485	0.000152825	0.00186816	0.582139
382010	382010	1399	Cep44	-0.603051	4.4394	-4.66452	0.00029854	0.00308341	0.0590095
74195	74195	3042	Elp3	-0.600379	7.30262	-5.67852	4.23e-05	0.000738948	1.89273
72155	72155	1768	Cenpn	-0.600344	5.46923	-4.4438	0.000463988	0.00427912	-0.449657
12122	12122	1891	Bid	-0.599816	5.98029	-4.19427	0.000768032	0.00620201	-1.0616
19951	19951	504	Rpl32	-0.599769	10.9331	-2.99082	0.00907104	0.0403332	-3.37763
66580	66580	3392	Esf1	-0.598516	5.1851	-4.96714	0.000164487	0.00196089	0.577406
76367	76367	4413	Trp53rkb	-0.598053	3.0884	-3.36547	0.00420376	0.0227245	-2.27992
18221	18221	1347	Nudc	-0.597809	7.39028	-4.5274	0.000392399	0.00379361	-0.377837
100041925	100041925	463	Gm14586	-0.596092	10.2369	-3.05757	0.00791374	0.0363786	-3.27674
14852	14852	6826	Gspt1	-0.59447	7.80109	-2.88415	0.0112736	0.0473972	-3.70531
70885	70885	2410	Ints10	-0.594137	5.40744	-3.22226	0.00564456	0.0280671	-2.98867
67840	67840	2321	Mrpl57	-0.593741	6.81423	-3.20801	0.00581226	0.0286987	-3.07666
78038	78038	2124	Mccc2	-0.593459	4.34405	-3.21845	0.00568891	0.0282152	-2.82957
232536	232536	1067	Mrps35	-0.593442	6.05397	-3.67454	0.00222425	0.013955	-2.11228
20091	20091	943	Rps3a1	-0.593376	9.43102	-4.23286	0.000710193	0.00590445	-0.911138
70428	70428	4830	Polr3b	-0.593287	6.01418	-3.31928	0.00462321	0.0241568	-2.83921
72050	72050	2324	Poglut2	-0.592334	5.46071	-4.84026	0.000210921	0.0023868	0.30739
66125	66125	734	Sf3b5	-0.592181	6.81211	-3.11624	0.00701731	0.0330973	-3.26134
69597	69597	3058	Afg3l2	-0.591237	6.59808	-5.77012	3.57e-05	0.000657315	2.0587
64658	64658	6076	Mrps25	-0.590447	5.44464	-3.54254	0.00291887	0.0171134	-2.34328
100502766	100502766	2322	Kifc1	-0.590183	6.56871	-3.41521	0.00379442	0.0210555	-2.64898
18559	18559	1971	Pctp	-0.589812	4.96265	-3.70554	0.00208683	0.0133084	-1.90057
107373	107373	3199	Fam111a	-0.589778	7.12454	-4.47731	0.000433805	0.00407391	-0.480141
69860	69860	2469	Eif1ad	-0.588755	7.10009	-3.74868	0.0019097	0.0125201	-1.97178
71745	71745	4158	Cul2	-0.588648	6.63811	-5.24221	9.66e-05	0.00131908	1.04244
12566	12566	2432	Cdk2	-0.58806	6.47636	-3.8264	0.00162795	0.0110787	-1.81484
12859	12859	569	Cox5b	-0.587823	7.33401	-2.92997	0.0102699	0.0443455	-3.62925
21917	21917	8127	Tmpo	-0.587718	8.74263	-2.88544	0.0112441	0.047324	-3.67438
28000	28000	6333	Prpf19	-0.586477	7.92089	-5.31041	8.48e-05	0.00120642	1.19611
76357	76357	1669	Trmt5	-0.586366	4.51881	-4.38408	0.00052321	0.00469697	-0.450604
231713	231713	3105	Naa25	-0.585359	5.38979	-3.03248	0.00833072	0.0377851	-3.33325
110948	110948	4833	Hlcs	-0.58421	2.85382	-4.15609	0.000829965	0.00660143	-0.809321
547023	547023	478	Gm6014	-0.58347	7.00779	-3.67313	0.00223071	0.0139881	-2.12569
94232	94232	3372	Ubqln4	-0.583415	6.58769	-2.9707	0.00945154	0.0416178	-3.55045
19687	19687	4720	Rfc1	-0.580908	6.95528	-4.09834	0.000933462	0.00724619	-1.25595
21953	21953	667	Tnni2	-0.580857	3.867	-3.20984	0.00579043	0.0286466	-2.80781
78895	78895	2848	Pus7l	-0.580394	3.56582	-3.38881	0.00400646	0.0219131	-2.37777
67873	67873	2149	Mri1	-0.579108	5.99038	-4.56127	0.000366709	0.00359526	-0.296288
225659	225659	3979	Cep76	-0.577882	5.02666	-3.10803	0.00713654	0.033509	-3.18535
71982	71982	2699	Snx10	-0.577861	4.92599	-3.34949	0.00434443	0.023174	-2.70546
101943	101943	4299	Sf3b3	-0.576069	8.54792	-4.0135	0.00110982	0.00825137	-1.38248
58523	58523	2789	Elp2	-0.57543	7.47663	-3.00537	0.00880539	0.039456	-3.46295
78798	78798	5445	Eml4	-0.575114	7.0835	-3.76935	0.00183029	0.0121184	-1.93129
67842	67842	3828	Nop9	-0.575098	7.15578	-3.29934	0.00481692	0.0249646	-2.88905
67205	67205	953	Utp11	-0.574464	5.9828	-3.57339	0.00273917	0.0162698	-2.31109
70397	70397	1732	Tmem70	-0.57164	5.9075	-3.70223	0.00210111	0.013367	-2.0362
16993	16993	2066	Lta4h	-0.571189	8.26951	-5.41285	6.97e-05	0.00103385	1.42231
67956	67956	2738	Kmt5a	-0.571015	7.46269	-3.10017	0.00725242	0.0339193	-3.29235
97884	97884	3681	B3galnt2	-0.571002	5.61122	-3.33085	0.00451442	0.0237481	-2.80647
11640	11640	3911	Akap1	-0.57069	5.38965	-3.35281	0.00431476	0.0230756	-2.69996
20460	20460	5333	Stil	-0.570404	5.31187	-2.85655	0.0119239	0.049497	-3.60938
21849	21849	3242	Trim28	-0.570386	9.44004	-3.57996	0.00270238	0.0161323	-2.23969
27407	27407	2573	Abcf2	-0.569831	7.70476	-4.69022	0.000283693	0.00297123	-0.0428063
76355	76355	2265	Tgds	-0.569773	5.06873	-3.63517	0.00241199	0.0148258	-2.11989
73666	73666	2326	Thoc3	-0.568809	6.52205	-4.74963	0.0002522	0.00273599	0.0663746
19183	19183	972	Psmc3ip	-0.568178	3.90692	-3.30217	0.00478891	0.0248906	-2.61491
432486	432486	5204	Gnptab	-0.568048	6.06023	-3.1351	0.00675105	0.0321601	-3.20978
59054	59054	1590	Mrps30	-0.56774	6.03416	-3.03166	0.00834472	0.0378153	-3.40704
66263	66263	1620	1810014B01Rik	-0.567632	3.86473	-2.91665	0.0105522	0.0452009	-3.38459
104444	104444	1075	Rexo2	-0.567631	5.91838	-3.16376	0.00636533	0.030719	-3.1429
20892	20892	636	Cenpx	-0.567417	5.72886	-3.74076	0.00194105	0.0126784	-1.93492
104884	104884	2058	Tdp1	-0.567135	5.81734	-3.81629	0.00166209	0.0112721	-1.76097
66245	66245	1488	Hspbp1	-0.566277	6.58638	-4.01757	0.00110063	0.00819336	-1.42314
230908	230908	7454	Tardbp	-0.565587	8.70169	-3.49873	0.00319455	0.0183295	-2.42966
208144	208144	4141	Dhx37	-0.565352	6.14331	-4.1655	0.000814242	0.00650842	-1.09662
17222	17222	8967	Anapc1	-0.564549	7.77788	-3.78574	0.0017697	0.011792	-1.87876
51944	51944	3118	Knstrn	-0.563639	5.92698	-2.97868	0.00929873	0.0411618	-3.44487
70285	70285	2614	Rpf1	-0.563544	5.76145	-3.47925	0.00332537	0.0189512	-2.48233
110960	110960	2636	Tars	-0.563035	7.57183	-5.34367	7.96e-05	0.0011475	1.25401
75273	75273	3440	Pelp1	-0.562861	6.36968	-3.22524	0.00561006	0.0279571	-3.03581
100336	100336	2041	Ppp1r8	-0.561237	6.82664	-3.26199	0.00520171	0.0265112	-2.96823
214424	214424	2483	Parp16	-0.561198	3.80746	-3.077	0.007605	0.0352817	-3.13442
22350	22350	3070	Ezr	-0.560477	8.94341	-3.20032	0.00590492	0.0290548	-3.01682
269470	269470	3428	Wdr3	-0.560104	6.14439	-3.4946	0.00322188	0.018446	-2.48388
69928	69928	930	Cenps	-0.560054	5.03592	-3.25723	0.00525285	0.0266683	-2.8594
72776	72776	4241	Sass6	-0.559125	4.30482	-3.44794	0.00354698	0.0199766	-2.3646
208968	208968	4474	Zfp280c	-0.558878	5.18571	-4.14849	0.000842886	0.00668761	-1.0888
53607	53607	1570	Snrpa	-0.557562	7.56007	-3.98371	0.00117947	0.00866459	-1.48159
18103	18103	823	Nme2	-0.557305	8.20627	-2.93244	0.0102185	0.0442201	-3.60012
67078	67078	1038	Pgp	-0.556659	5.29252	-3.40268	0.00389357	0.0214746	-2.5553
216150	216150	1266	Cdc34	-0.555468	6.99701	-4.24928	0.00068695	0.00573949	-0.947594
386612	386612	1431	Thoc6	-0.554683	5.73066	-3.95369	0.00125417	0.00908447	-1.51269
110052	110052	2602	Dek	-0.551987	7.79193	-3.39994	0.00391568	0.0215664	-2.66847
19934	19934	2040	Rpl22	-0.551871	9.30823	-3.38327	0.00405243	0.0221014	-2.65086
56321	56321	1800	Aatf	-0.551716	5.85122	-4.02831	0.00107676	0.00805118	-1.36494
67811	67811	1951	Poldip2	-0.550752	6.91669	-4.92242	0.000179513	0.00211232	0.412745
85305	85305	2173	Kars	-0.550022	8.26666	-4.60853	0.000333719	0.00333832	-0.190778
50783	50783	942	Lsm4	-0.549302	7.19088	-3.25813	0.00524315	0.0266437	-2.97367
12663	12663	6117	Chml	-0.54908	4.59197	-2.97198	0.00942677	0.0415463	-3.34009
56361	56361	1887	Pus1	-0.547523	6.28034	-4.86459	0.000201072	0.00230404	0.329461
56305	56305	2761	Pitpnb	-0.547249	7.40138	-4.17933	0.000791675	0.00636681	-1.08953
68537	68537	786	Mrpl13	-0.547243	6.51623	-3.30151	0.00479546	0.024898	-2.88352
668936	668936	1113	Rpl5-ps2	-0.546277	8.09479	-3.52404	0.00303226	0.0176035	-2.41856
58186	58186	2701	Rad18	-0.546214	4.40079	-3.12584	0.00688047	0.0325821	-3.0304
17766	17766	939	Nudt1	-0.54592	4.87655	-3.79839	0.00172429	0.0115546	-1.74186
78651	78651	3801	Lsm6	-0.54493	6.66854	-3.19242	0.00600144	0.0294684	-3.1079
230376	230376	3696	Haus6	-0.544729	4.84381	-3.69699	0.00212386	0.013461	-1.94737
245841	245841	787	Polr2h	-0.544496	5.40533	-2.88248	0.011312	0.0475179	-3.6448
217340	217340	4655	Rnf157	-0.544376	6.70654	-3.82693	0.00162619	0.0110731	-1.81151
75062	75062	1698	Sf3a3	-0.542623	7.03901	-3.47683	0.00334204	0.0190187	-2.52877
227937	227937	4614	Pkp4	-0.541544	5.5626	-2.96339	0.00959343	0.0421483	-3.47609
234358	234358	2996	Zfp930	-0.541119	3.58153	-3.13022	0.00681901	0.0324184	-2.84409
52150	52150	4089	Kcnk6	-0.540082	2.73878	-3.2469	0.00536568	0.0271014	-2.70666
72198	72198	3309	Mtrex	-0.539107	6.86569	-4.28097	0.000644265	0.00547579	-0.884129
664994	664994	1088	Isoc2a	-0.538416	5.42925	-3.52681	0.00301504	0.0175207	-2.37798
16548	16548	1117	Khk	-0.538309	4.30193	-3.14215	0.00665415	0.0317368	-2.87818
66406	66406	1374	Sac3d1	-0.537628	5.23454	-3.66644	0.00226161	0.0141369	-2.05891
70640	70640	8643	Dcp2	-0.536845	6.83613	-4.50379	0.00041139	0.00391757	-0.429347
67493	67493	2718	Mettl16	-0.536743	5.36417	-4.45645	0.000452348	0.00420129	-0.438729
16319	16319	3217	Incenp	-0.536161	7.43908	-3.29829	0.00482735	0.0249804	-2.88573
66590	66590	1829	Farsa	-0.535842	6.68421	-5.01111	0.000150973	0.00185405	0.586914
19167	19167	1434	Psma3	-0.535779	6.1116	-3.50814	0.00313327	0.018048	-2.45068
64704	64704	1725	Htra2	-0.533861	5.3812	-4.04516	0.00104036	0.00784692	-1.33739
100039988	100039988	632	Gm11826	-0.533714	7.2968	-3.05915	0.00788822	0.0362895	-3.36767
13626	13626	2060	Eed	-0.533293	5.92843	-4.1002	0.000929936	0.00724333	-1.23431
66119	66119	1007	Tomm6	-0.53209	7.25529	-3.34256	0.00440687	0.023399	-2.80168
74470	74470	3632	Cep72	-0.532031	3.98	-2.89275	0.0110781	0.0468422	-3.39719
73694	73694	2303	Ndufaf7	-0.530174	5.13663	-4.21652	0.000734126	0.00602216	-0.92491
212503	212503	1737	Paox	-0.529894	3.94071	-3.11512	0.00703355	0.0331185	-3.04705
264064	264064	2586	Cdk8	-0.529396	6.08985	-5.01425	0.000150052	0.00184465	0.618839
18861	18861	3233	Pms2	-0.529207	5.10935	-3.36275	0.0042274	0.0227944	-2.61934
66126	66126	1053	Elof1	-0.528393	7.22353	-3.18266	0.00612304	0.0298669	-3.1284
76813	76813	2199	Armc6	-0.528193	3.42211	-2.87832	0.0114081	0.0478268	-3.33287
68401	68401	1543	G6pc3	-0.527941	5.83787	-3.12849	0.00684327	0.0324899	-3.21731
17713	17713	3338	Grpel1	-0.526697	6.91781	-3.46294	0.00343907	0.0194771	-2.55948
74355	74355	7052	Smchd1	-0.526208	7.28508	-3.733	0.00197226	0.0128235	-1.99825
75565	75565	1166	Sgf29	-0.525715	5.44553	-3.28228	0.00498903	0.0255929	-2.85636
67236	67236	2179	Cinp	-0.525287	5.30121	-4.10112	0.000928185	0.00724021	-1.11476
68263	68263	1485	Pdhb	-0.523566	7.51802	-4.00715	0.00112431	0.00833814	-1.43065
56190	56190	1777	Rbm38	-0.522918	7.59778	-4.65677	0.000303175	0.00310912	-0.107747
71765	71765	2126	Klhdc3	-0.522902	7.70585	-4.38266	0.000524708	0.00470683	-0.65637
59035	59035	3220	Carm1	-0.521574	6.10734	-4.43958	0.000467942	0.00431222	-0.554883
110460	110460	2076	Acat2	-0.520316	6.37597	-3.0796	0.00756462	0.0351291	-3.3096
11837	11837	1360	Rplp0	-0.517875	11.6834	-3.32291	0.00458876	0.0240513	-2.70239
20624	20624	3333	Eftud2	-0.517409	7.82536	-3.79908	0.00172186	0.0115514	-1.85165
21749	21749	1633	Terf1	-0.517388	5.41564	-3.70477	0.00209013	0.0133187	-1.99043
69833	69833	520	Polr2f	-0.516956	6.33773	-3.07502	0.00763593	0.0353907	-3.33556
67781	67781	1973	Ilf2	-0.516059	7.36869	-5.11125	0.000124303	0.00159102	0.794335
19186	19186	977	Psme1	-0.515753	8.35991	-3.21983	0.00567276	0.0281732	-3.00184
103573	103573	5144	Xpo1	-0.51419	7.98583	-5.55001	5.38e-05	0.000856033	1.66072
14105	14105	5499	Srsf10	-0.513447	7.26183	-3.55435	0.00284872	0.0167437	-2.36641
56196	56196	1977	Tdp2	-0.511333	5.51844	-4.3986	0.000508128	0.00458947	-0.595772
56070	56070	4409	Tcerg1	-0.510959	7.53721	-3.69459	0.00213438	0.0134987	-2.07082
110033	110033	2064	Kif22	-0.510743	7.1571	-3.20794	0.00581311	0.0286987	-3.07129
70799	70799	8093	Cep192	-0.51066	6.92252	-3.8706	0.00148683	0.0103999	-1.71929
223691	223691	1893	Eif3l	-0.509625	8.42541	-4.06257	0.00100406	0.00763808	-1.29309
76863	76863	1201	Dcun1d5	-0.509586	6.88032	-3.61146	0.00253261	0.0153753	-2.25653
57905	57905	1620	Isy1	-0.508754	6.31853	-3.04684	0.00808947	0.0370422	-3.39563
217342	217342	5192	Ube2o	-0.507745	6.35115	-3.43034	0.00367794	0.0205129	-2.6156
216443	216443	2963	Mars	-0.507548	7.26917	-4.39486	0.000511973	0.00461109	-0.64472
71890	71890	1224	Mad2l2	-0.507291	5.25322	-4.62896	0.000320414	0.00323813	-0.10929
20443	20443	2029	St3gal4	-0.506946	4.4148	-3.69159	0.00214759	0.013546	-1.91357
67582	67582	1922	Slc25a26	-0.505634	3.18903	-3.22728	0.00558661	0.0278717	-2.62895
15115	15115	1989	Hars	-0.505616	7.29088	-4.17297	0.000801976	0.00643651	-1.09612
68995	68995	876	Mcts1	-0.504658	5.94072	-3.45599	0.00348861	0.0196822	-2.56529
98766	98766	3450	Ubac1	-0.504253	5.73516	-4.15586	0.000830347	0.00660143	-1.12088
22375	22375	2883	Wars	-0.504091	7.20454	-3.57729	0.00271727	0.0161804	-2.32325
227197	227197	2927	Ndufs1	-0.503702	6.7865	-4.4994	0.000415017	0.0039445	-0.439513
104184	104184	2355	Blmh	-0.50268	7.11971	-4.377	0.000530727	0.00474981	-0.687587
66419	66419	2882	Mrpl11	-0.502358	6.19015	-3.40015	0.00391392	0.0215664	-2.67626
67160	67160	1565	Eef1g	-0.500848	9.4992	-3.39196	0.00398059	0.021833	-2.62971
66514	66514	2274	Asrgl1	-0.499378	6.3201	-2.97866	0.00929922	0.0411618	-3.52742
69499	69499	3805	Tsr2	-0.49912	5.23488	-3.58803	0.00265784	0.0159308	-2.20157
69527	69527	1419	Mrps9	-0.499019	6.76919	-3.90576	0.00138346	0.00981044	-1.65113
67973	67973	2202	Mphosph10	-0.498972	5.53921	-3.4436	0.00357883	0.0200952	-2.55189
433702	433702	3112	Ncbp1	-0.498325	7.3493	-4.40912	0.000497485	0.00451702	-0.613689
83703	83703	2103	Dbr1	-0.498204	5.28144	-3.29144	0.00489582	0.0252353	-2.83879
65967	65967	2679	Eefsec	-0.497425	5.55197	-4.30028	0.000619598	0.00533523	-0.81584
74246	74246	1537	Gale	-0.497404	4.46047	-3.41065	0.0038302	0.0211938	-2.45899
70383	70383	2921	Cox10	-0.497204	5.44943	-4.223	0.00072453	0.00598055	-0.934314
210925	210925	2709	Ints9	-0.497147	6.867	-2.92039	0.0104724	0.0449567	-3.65237
100039805	100039805	1062	D5Ertd605e	-0.497005	3.12493	-2.89569	0.0110122	0.0466467	-3.33987
70601	70601	3125	Ecd	-0.496842	7.20331	-4.29661	0.000624211	0.00536141	-0.848467
30949	30949	1369	Lcmt1	-0.496574	5.2991	-3.42138	0.00374649	0.0208287	-2.58963
20744	20744	16348	Strbp	-0.495246	6.86878	-4.66901	0.000295888	0.00306634	-0.0961748
208624	208624	1425	Alg3	-0.495208	5.28647	-3.0453	0.00811504	0.0371305	-3.33575
75624	75624	2549	Metap1	-0.49399	5.59585	-2.88238	0.0113144	0.0475179	-3.6831
22321	22321	4224	Vars	-0.493477	9.90432	-4.2727	0.00065514	0.00554827	-0.816352
14841	14841	2811	Haspin	-0.492974	4.5631	-2.94603	0.0099392	0.0432971	-3.3934
20104	20104	1394	Rps6	-0.492881	10.0997	-2.94274	0.0100061	0.0434746	-3.50778
234779	234779	4298	Plcg2	-0.492163	8.42644	-3.22956	0.00556048	0.0278	-2.97783
67273	67273	1220	Ndufa10	-0.492065	7.5854	-3.27706	0.00504291	0.0258021	-2.93006
103784	103784	3431	Wdr92	-0.491303	5.00856	-2.85761	0.0118982	0.0494078	-3.66324
59029	59029	1541	Psmd14	-0.491077	7.59086	-3.18171	0.00613503	0.0298884	-3.11599
68479	68479	1648	Phf5a	-0.489549	6.74496	-3.25085	0.00532225	0.0269743	-2.99099
69668	69668	1705	Ccdc115	-0.489393	5.64734	-3.8261	0.00162895	0.0110791	-1.75688
232406	232406	2742	BC035044	-0.488635	7.8244	-3.33095	0.00451347	0.0237481	-2.79126
53861	53861	2616	Zranb2	-0.488579	6.88968	-3.14797	0.00657508	0.0314608	-3.19549
27402	27402	2526	Pdhx	-0.488308	5.02265	-2.8874	0.0111995	0.0471863	-3.59827
217737	217737	1320	Ahsa1	-0.486982	7.68406	-3.45425	0.0035012	0.0197438	-2.56674
52633	52633	1286	Nit2	-0.484693	5.3679	-3.26941	0.00512294	0.0261593	-2.90357
67728	67728	2526	Dph2	-0.483697	4.80614	-3.22517	0.00561082	0.0279571	-2.90672
67102	67102	6160	D16Ertd472e	-0.482761	6.23885	-3.57205	0.00274675	0.0163051	-2.33621
56031	56031	1168	Ppie	-0.481095	6.21944	-3.96126	0.00123489	0.00897781	-1.52764
20005	20005	725	Rpl9	-0.480556	5.8974	-3.14758	0.00658029	0.0314608	-3.15967
103711	103711	2036	Pnpo	-0.480344	5.42356	-3.37945	0.00408442	0.0222468	-2.69432
107823	107823	12796	Nsd2	-0.480245	7.91803	-4.28796	0.000635231	0.00543026	-0.859976
209357	209357	2664	Gtf2h3	-0.478378	6.13782	-4.52158	0.000396994	0.00382865	-0.369479
22596	22596	2556	Xrcc5	-0.478318	6.15776	-4.06336	0.00100245	0.00763083	-1.31626
209354	209354	1938	Eif2b1	-0.478125	6.31185	-3.53417	0.00296968	0.0173082	-2.39606
216134	216134	5094	Pdxk	-0.477412	5.6091	-3.1878	0.00605876	0.0296636	-3.06939
71805	71805	2928	Nup93	-0.476173	6.83272	-3.91334	0.00136216	0.00967685	-1.63586
103268	103268	2392	Cep57l1	-0.475719	3.85303	-2.85168	0.0120423	0.0498661	-3.46778
170718	170718	1520	Idh3b	-0.475196	7.57637	-3.84723	0.00155985	0.0107641	-1.7612
68653	68653	1673	Samm50	-0.475117	7.35155	-3.48593	0.00327994	0.0187285	-2.50574
217869	217869	3966	Eif5	-0.47507	8.4332	-3.02559	0.00844897	0.0381552	-3.39818
432730	432730	1786	Gm5446	-0.473791	4.76152	-3.49963	0.00318864	0.0183209	-2.35534
23894	23894	1707	Gtf2h2	-0.473653	4.86218	-3.02575	0.00844621	0.0381552	-3.31125
13557	13557	5097	E2f3	-0.471153	5.41688	-3.21245	0.00575954	0.0285296	-2.99108
24030	24030	684	Mrps12	-0.4706	5.07047	-3.21436	0.00573691	0.0284295	-2.97674
68988	68988	3143	Prpf31	-0.470239	6.95637	-3.68384	0.00218209	0.0137416	-2.10627
67414	67414	4531	Mfn1	-0.468689	5.32993	-3.29923	0.00481796	0.0249646	-2.82227
66965	66965	3066	Ctu2	-0.467019	5.24194	-3.17326	0.00624236	0.0303362	-3.09106
64657	64657	1181	Mrps10	-0.466295	5.53537	-3.06015	0.00787209	0.0362294	-3.30845
26426	26426	1430	Nubp2	-0.465148	6.85051	-3.17892	0.00617026	0.0300352	-3.13596
67891	67891	1422	Rpl4	-0.464929	10.9555	-4.17962	0.000791222	0.00636681	-0.972607
28088	28088	1979	Rtcb	-0.464206	7.92503	-4.16666	0.000812317	0.00649744	-1.09515
69577	69577	2362	Fastkd3	-0.463621	4.35216	-2.94634	0.00993288	0.0432855	-3.37797
17463	17463	1600	Psmd7	-0.463385	7.48441	-3.44266	0.0035858	0.0201248	-2.59322
67075	67075	4524	Magt1	-0.462956	6.59663	-3.52556	0.00302278	0.0175571	-2.43232
230657	230657	2409	Tmem69	-0.462932	4.28294	-3.42901	0.00368806	0.0205329	-2.42831
71957	71957	2347	Ints11	-0.462178	6.29578	-2.97906	0.00929155	0.0411587	-3.5348
66690	66690	2878	Tmem186	-0.461957	5.4547	-4.33055	0.00058284	0.00509295	-0.747765
70472	70472	5683	Atad2	-0.461592	6.35479	-3.73305	0.00197205	0.0128235	-1.98432
210711	210711	4171	Mcmbp	-0.461432	6.91176	-3.30414	0.00476953	0.0248226	-2.88202
78913	78913	7737	Ltn1	-0.461381	6.33719	-3.09488	0.00733147	0.0342754	-3.30316
19988	19988	1250	Rpl6	-0.459918	9.29831	-3.14369	0.00663315	0.0316622	-3.14691
231801	231801	3107	Agfg2	-0.457259	5.38378	-3.06582	0.00778121	0.0359371	-3.27519
12607	12607	4077	Cebpz	-0.457053	6.33305	-3.43511	0.00364196	0.0203559	-2.61316
432502	432502	930	Rpl6l	-0.456784	9.52815	-3.06143	0.00785137	0.0361763	-3.3039
77056	77056	3322	Tmco4	-0.456757	5.22172	-3.59969	0.00259478	0.0156538	-2.20382
26891	26891	1754	Cops4	-0.455527	7.15891	-4.47423	0.000436498	0.00409269	-0.490087
52064	52064	2001	Coq5	-0.454558	5.27798	-3.60659	0.00255818	0.0154986	-2.1576
226169	226169	5244	Pprc1	-0.452451	6.31787	-3.20831	0.00580872	0.0286987	-3.05841
18294	18294	1545	Ogg1	-0.452228	4.11819	-3.34985	0.00434117	0.023174	-2.61667
21681	21681	1132	Alyref	-0.450058	6.44192	-3.22234	0.00564354	0.0280671	-3.03776
67549	67549	1765	Gpr89	-0.448555	4.28085	-3.92314	0.00133508	0.00954758	-1.42162
19387	19387	3002	Rangap1	-0.448338	7.88507	-3.73083	0.00198108	0.0128644	-1.9919
76582	76582	4282	Ipo11	-0.445909	6.53005	-4.51031	0.000406048	0.00389055	-0.414204
75751	75751	3611	Ipo4	-0.442595	6.7371	-3.39586	0.00394867	0.0217177	-2.69407
68023	68023	1537	Pdf	-0.441683	4.80676	-3.02541	0.00845203	0.0381552	-3.32694
67308	67308	1029	Mrpl46	-0.441165	5.34833	-3.33896	0.00443966	0.023516	-2.73971
110854	110854	2577	Ptpa	-0.439512	8.47068	-4.35762	0.00055187	0.00490906	-0.684833
217038	217038	2477	Mrm1	-0.438445	4.56652	-2.97531	0.00936296	0.0413356	-3.37937
78670	78670	1260	Plekhj1	-0.437812	5.98906	-3.4762	0.00334634	0.019034	-2.52081
66656	66656	2847	Eef1d	-0.436634	7.88821	-2.88184	0.0113267	0.0475529	-3.70811
74168	74168	1838	Zdhhc16	-0.434983	5.41855	-3.55949	0.00281871	0.0165921	-2.31428
26425	26425	2131	Nubp1	-0.434359	5.67429	-4.49669	0.000417279	0.00395645	-0.419601
627317	627317	799	Gm6745	-0.434343	7.80929	-2.91004	0.0106954	0.0456485	-3.65288
13494	13494	1524	Drg1	-0.4341	6.78018	-3.67125	0.00223936	0.0140274	-2.13348
19179	19179	1502	Psmc1	-0.432296	7.55414	-4.27677	0.000649766	0.0055067	-0.887375
26385	26385	3243	Grk6	-0.430127	7.8126	-2.90852	0.0107285	0.045757	-3.63851
104721	104721	2469	Ddx1	-0.429921	7.76316	-3.80129	0.00171406	0.0115122	-1.85768
53975	53975	2710	Ddx20	-0.428488	5.41627	-3.35803	0.00426863	0.0229253	-2.7132
268996	268996	3092	Ss18	-0.427927	7.06083	-3.49544	0.00321631	0.0184444	-2.48878
30946	30946	4456	Abt1	-0.424775	4.76198	-2.96219	0.00961695	0.0422045	-3.44381
102115	102115	1444	Dohh	-0.424749	6.15803	-3.5905	0.00264433	0.0158758	-2.29294
231868	231868	2343	E130309D02Rik	-0.416009	6.60137	-2.90635	0.010776	0.0459097	-3.67521
20383	20383	3041	Srsf3	-0.415055	8.88222	-3.11151	0.00708568	0.0333109	-3.21088
59031	59031	1786	Chst12	-0.413836	5.54312	-2.90613	0.0107808	0.0459135	-3.55034
64209	64209	1871	Herpud1	-0.413506	7.54997	-3.44525	0.00356669	0.0200649	-2.57766
18583	18583	3638	Pde7a	-0.410826	4.87007	-3.29156	0.00489463	0.0252353	-2.8332
26914	26914	2053	H2afy	-0.406742	10.0779	-2.8719	0.0115579	0.0483346	-3.62838
70238	70238	4468	Rnf168	-0.403684	5.37411	-2.91146	0.0106644	0.0455754	-3.612
53317	53317	1771	Plrg1	-0.402487	6.43642	-2.86968	0.01161	0.0485009	-3.75134
56347	56347	2882	Eif3c	-0.401683	8.8472	-2.98957	0.00909438	0.0404218	-3.45628
67958	67958	7736	U2surp	-0.397832	6.91341	-3.1283	0.00684586	0.0324899	-3.23614
76614	76614	2761	Immt	-0.397773	7.46529	-3.33726	0.00445518	0.0235497	-2.80233
68349	68349	940	Ndufs3	-0.396457	6.3704	-2.88821	0.0111811	0.0471256	-3.71339
11409	11409	1837	Acads	-0.396151	7.20698	-4.03276	0.00106702	0.00800367	-1.39196
69305	69305	1194	Dcps	-0.394359	5.87347	-3.20364	0.00586474	0.0289174	-3.05816
52715	52715	2307	Ccdc43	-0.394143	5.22471	-2.92317	0.0104131	0.0447999	-3.56149
224045	224045	2556	Eif2b5	-0.39297	7.03326	-3.91893	0.00134664	0.00960701	-1.62427
70247	70247	3256	Psmd1	-0.391293	8.16315	-3.71933	0.00202848	0.0130516	-2.00811
22123	22123	2147	Psmd3	-0.389702	7.86599	-3.59675	0.00261051	0.015727	-2.26587
72722	72722	2817	Fam98a	-0.380735	5.97492	-2.93496	0.0101661	0.0440257	-3.61067
26894	26894	2265	Cops7a	-0.379154	6.38855	-3.23183	0.00553455	0.0277291	-3.02589
18117	18117	4933	Emc8	-0.378892	6.28781	-3.69988	0.00211126	0.0134146	-2.0733
56371	56371	2254	Fzr1	-0.377056	6.99026	-3.46161	0.00344848	0.019493	-2.55964
68066	68066	1674	Slc25a39	-0.374034	7.43151	-2.97718	0.00932736	0.0412186	-3.52505
14911	14911	2061	Thumpd3	-0.367167	5.45966	-3.95416	0.00125296	0.00908128	-1.52641
230917	230917	6985	Tmem201	-0.362871	5.88499	-3.04302	0.0081529	0.0372461	-3.38561
68770	68770	4839	Phtf2	-0.362152	5.28836	-3.27369	0.005078	0.0259632	-2.82488
67604	67604	2211	Get4	-0.358454	6.55162	-3.07691	0.00760644	0.0352817	-3.33378
67037	67037	992	Pmf1	-0.350817	7.59267	-2.91946	0.0104921	0.0450085	-3.63719
21335	21335	2626	Tacc3	-0.350296	7.31973	-3.32062	0.00461042	0.0241327	-2.84609
19819	19819	1457	Rnaseh1	-0.345138	5.02208	-3.32115	0.0046054	0.0241171	-2.74109
13478	13478	1905	Dpagt1	-0.342748	5.72065	-3.05687	0.00792502	0.0364162	-3.35235
50793	50793	6313	Orc3	-0.333154	6.58982	-3.1125	0.00707131	0.0332565	-3.27064
59013	59013	2226	Hnrnph1	-0.328162	8.87122	-2.94526	0.00995484	0.0433333	-3.54161
12572	12572	7598	Cdk7	-0.327124	5.79276	-3.24373	0.00540072	0.0272551	-2.98741
19069	19069	2472	Nup88	-0.324202	7.00805	-2.86134	0.0118085	0.0491044	-3.76577
71340	71340	2744	Riok1	-0.316078	5.58742	-3.00244	0.00885829	0.0396125	-3.46929
69048	69048	3179	Slc30a5	-0.307032	7.10274	-2.8667	0.0116806	0.0486925	-3.754
70233	70233	3284	Cd2bp2	0.268962	6.90421	2.89797	0.0109611	0.0464639	-3.69275
211499	211499	2996	Tmem87a	0.295043	5.83947	2.86008	0.0118387	0.0491952	-3.75998
12175	12175	2429	Bnip2	0.304193	6.47683	2.88869	0.01117	0.0470957	-3.71419
68877	68877	1749	Maf1	0.312366	7.21524	3.03253	0.00832988	0.0377851	-3.41681
260409	260409	1967	Cdc42ep3	0.349489	4.98945	3.35797	0.00426915	0.0229253	-2.72442
11772	11772	4639	Ap2a2	0.352911	6.27452	2.97958	0.00928167	0.0411325	-3.53381
73122	73122	5538	Tgfbrap1	0.359228	5.31622	3.28737	0.00493706	0.0254146	-2.86526
108101	108101	2587	Fermt3	0.360809	7.90624	3.25971	0.00522613	0.0265898	-2.93144
67487	67487	3724	Dhx40	0.364048	6.44671	3.5662	0.00278001	0.0164474	-2.33663
69780	69780	2905	Smap2	0.36895	7.54945	2.97772	0.009317	0.0411943	-3.51572
18247	18247	1843	Oaz2	0.371716	6.43994	3.12086	0.00695123	0.0328661	-3.25219
246710	246710	5231	Rhobtb2	0.372734	6.31761	3.03121	0.00835241	0.0378211	-3.42979
23939	23939	2936	Mapk7	0.373002	5.36459	2.86621	0.0116923	0.0487242	-3.72436
102607	102607	5541	Snx19	0.378135	5.3257	3.34341	0.00439909	0.023399	-2.76788
103724	103724	1913	Tbc1d10a	0.382733	4.46664	3.34835	0.00435458	0.0231953	-2.64105
11764	11764	4543	Ap1b1	0.387181	7.1611	3.15227	0.00651737	0.0312866	-3.17776
56632	56632	4163	Sphk2	0.390756	5.51759	3.76958	0.00182942	0.0121184	-1.91088
232816	232816	3524	Zfp628	0.396641	4.98294	2.90171	0.0108781	0.0462085	-3.61345
17826	17826	1212	Fam89b	0.398099	5.48704	2.92205	0.010437	0.044826	-3.625
103677	103677	5799	Smg6	0.399261	6.11774	3.04009	0.00820197	0.0373968	-3.41314
233033	233033	4391	Samd4b	0.3996	6.41917	3.71783	0.00203475	0.0130787	-2.03611
71772	71772	3595	Plbd2	0.400285	6.11259	3.96545	0.00122434	0.00891764	-1.51902
211007	211007	3470	Trim41	0.400348	5.90047	3.96626	0.00122231	0.00891383	-1.51929
272589	272589	4967	Tbcel	0.400963	5.57659	3.00224	0.00886201	0.0396125	-3.46869
229584	229584	7642	Pogz	0.40168	5.98045	3.66269	0.00227915	0.0142307	-2.14538
21927	21927	3709	Tnfaip1	0.404645	5.45736	2.88148	0.0113349	0.0475705	-3.67435
234362	234362	2561	Zfp868	0.404683	4.06301	2.95226	0.00981384	0.0428784	-3.37291
105559	105559	4553	Mbnl2	0.405563	6.02082	2.92221	0.0104335	0.044826	-3.64175
64291	64291	5306	Osbpl1a	0.406921	6.12651	3.12796	0.00685072	0.0324899	-3.22494
66522	66522	4882	Pgpep1	0.407558	5.05281	2.97287	0.00940976	0.0415266	-3.47423
67803	67803	2950	Limd2	0.410001	8.43056	3.47933	0.00332482	0.0189512	-2.46931
66950	66950	4204	Tmem206	0.410635	6.02849	3.08279	0.00751536	0.0349415	-3.31655
15975	15975	7014	Ifnar1	0.412692	6.46377	3.16282	0.00637771	0.030761	-3.16186
110611	110611	6238	Hdlbp	0.413343	8.08269	2.99838	0.00893209	0.0398805	-3.47049
100561	100561	2706	Slc15a4	0.41431	5.90448	2.99525	0.00898943	0.040091	-3.48706
66072	66072	3097	Sdhaf2	0.415821	6.9213	3.37193	0.00414824	0.0225196	-2.73403
66404	66404	2142	Rtf2	0.417337	6.90893	3.29159	0.00489437	0.0252353	-2.88747
100502698	100502698	5343	Rubcn	0.422711	5.09244	2.89467	0.011035	0.0467098	-3.59638
71607	71607	1434	Snx20	0.426537	5.53956	3.18208	0.00613038	0.029878	-3.11275
14676	14676	1962	Gna15	0.427521	5.0599	3.29949	0.00481538	0.0249646	-2.88119
22346	22346	2730	Vhl	0.427996	5.35244	3.1184	0.00698636	0.0329883	-3.21301
67922	67922	1921	Fam32a	0.428714	6.65312	4.74787	0.000253078	0.00273805	0.0629344
217370	217370	2591	Cybc1	0.429999	7.42297	4.14229	0.000853584	0.00675435	-1.15271
74479	74479	2581	Snx11	0.430052	4.37218	3.70327	0.00209661	0.0133456	-1.91977
227648	227648	8739	Sec16a	0.431806	6.46956	2.99248	0.00904033	0.0402724	-3.50781
216549	216549	3957	Aftph	0.433232	6.05794	3.81833	0.00165513	0.0112377	-1.82639
270201	270201	4530	Klhl18	0.433712	4.62191	2.93559	0.010153	0.043985	-3.56475
22710	22710	3164	Zfp52	0.434766	4.12685	3.22736	0.0055856	0.0278717	-2.9115
23991	23991	837	Cib1	0.434793	5.84623	2.9433	0.00999477	0.0434431	-3.60322
219024	219024	2753	Pip4p1	0.434853	6.61597	3.30499	0.00476122	0.0247955	-2.87944
225131	225131	5441	Wac	0.434918	6.88011	3.3649	0.00420867	0.0227245	-2.75155
69161	69161	1107	Manbal	0.436755	5.153	2.8561	0.0119348	0.0495076	-3.69521
68366	68366	2244	Tmem129	0.438961	4.99186	3.17781	0.00618438	0.0300792	-3.04239
170763	170763	2710	Zfp87	0.440529	4.36997	2.89387	0.0110531	0.046753	-3.54204
544752	544752	6675	Tug1	0.441892	7.37677	3.79266	0.00174471	0.0116716	-1.86559
80292	80292	6911	Zxdc	0.442741	4.8193	3.09197	0.00737534	0.034426	-3.22215
53621	53621	7188	Cnot4	0.447059	5.06495	3.98174	0.00118425	0.00867911	-1.44534
108755	108755	1344	Lyrm2	0.45	4.51258	3.43209	0.00366468	0.0204605	-2.48017
67819	67819	3145	Derl1	0.450809	4.86795	3.34161	0.00441548	0.0234342	-2.71162
67544	67544	5831	Fam120b	0.451634	5.78897	3.49001	0.00325247	0.0185986	-2.49056
226499	226499	3242	Odr4	0.452964	5.32281	3.28757	0.00493498	0.0254146	-2.84145
67886	67886	7823	Camsap2	0.453653	4.9569	2.87884	0.011396	0.0478098	-3.62253
216971	216971	3884	Fam222b	0.453703	4.30463	3.67997	0.00219954	0.013822	-1.93283
245944	245944	4712	Vps54	0.453925	6.1065	3.32026	0.00461392	0.0241393	-2.84065
56395	56395	2177	Tmem115	0.454927	5.20973	3.57522	0.00272888	0.016225	-2.25636
68524	68524	7589	Wipf2	0.455188	5.28681	3.46723	0.00340879	0.0193241	-2.49273
77480	77480	7402	Kidins220	0.456036	6.63858	3.41701	0.00378039	0.0209876	-2.65199
210973	210973	3868	Kbtbd2	0.457239	5.3463	3.80262	0.0017094	0.0114918	-1.83055
24135	24135	4731	Zfp68	0.458579	5.89273	4.29753	0.000623052	0.00535716	-0.828588
65098	65098	1658	Zfand6	0.458924	6.4316	3.32892	0.00453232	0.0237977	-2.82821
13619	13619	3839	Phc1	0.459241	5.32123	3.14819	0.00657205	0.0314608	-3.15545
17979	17979	7531	Ncoa3	0.46094	5.93195	3.1005	0.00724755	0.0339099	-3.28311
12807	12807	4616	Hps3	0.461114	4.7125	3.71525	0.00204556	0.0131267	-1.96412
319475	319475	3646	Zfp672	0.461297	3.9485	3.04691	0.00808839	0.0370422	-3.18938
103534	103534	2429	Mgat4b	0.462254	6.56722	3.38777	0.00401501	0.0219396	-2.71266
66867	66867	3541	Hmg20a	0.462367	5.64514	3.49492	0.00321974	0.018446	-2.47771
225876	225876	7268	Kdm2a	0.464227	6.51038	2.90157	0.0108813	0.0462085	-3.68714
21848	21848	4038	Trim24	0.464861	5.66016	2.92615	0.0103501	0.0445777	-3.62317
268294	268294	2831	Zbtb24	0.464967	4.32505	3.01552	0.00862463	0.0388306	-3.29931
233410	233410	7292	Zfp592	0.468558	6.5019	3.26156	0.00520625	0.0265115	-2.96801
83814	83814	8626	Nedd4l	0.469409	6.47186	3.7191	0.00202943	0.0130516	-2.03239
100504663	100504663	3451	Atg14	0.469555	4.36455	3.57594	0.00272484	0.0162117	-2.18445
239743	239743	2405	Klhl6	0.469559	7.09237	2.93192	0.0102293	0.0442508	-3.62091
20852	20852	3805	Stat6	0.470962	6.89683	3.39013	0.00399557	0.0218738	-2.70181
380969	380969	4854	Nckap5l	0.471025	4.41436	3.52782	0.00300873	0.0175013	-2.23646
667952	667952	531	Gm8894	0.471241	5.19776	3.46597	0.00341766	0.0193651	-2.50391
226251	226251	7073	Ablim1	0.471804	7.67901	3.16525	0.00634594	0.0306722	-3.13436
67074	67074	9303	Mon2	0.472106	6.08737	4.34637	0.000564531	0.00499204	-0.748467
13660	13660	3182	Ehd1	0.472976	6.24569	3.75595	0.0018814	0.0123827	-1.95418
68744	68744	3740	Zfp740	0.474676	6.65648	4.62061	0.000325784	0.00327558	-0.191743
74996	74996	5600	Usp47	0.475169	6.65546	3.48609	0.00327888	0.0187285	-2.512
104015	104015	7229	Synj1	0.4763	4.49627	3.81144	0.00167873	0.0113511	-1.73698
193670	193670	2867	Rnf185	0.477148	4.85875	3.9842	0.00117829	0.00866372	-1.39203
67867	67867	4261	Lrrc28	0.477863	4.64008	2.98685	0.0091449	0.0406157	-3.39869
76824	76824	2139	Mtfr1l	0.477975	5.97085	4.06086	0.00100756	0.00765644	-1.32919
67808	67808	1742	Tprgl	0.478049	6.75836	4.99488	0.000155821	0.0018978	0.561187
19229	19229	4034	Ptk2b	0.478415	7.4515	3.57787	0.00271401	0.0161804	-2.3143
69757	69757	2213	Leng1	0.48142	3.67996	2.85625	0.0119311	0.0495076	-3.46635
215160	215160	4171	Rhbdd2	0.482127	4.55719	3.95254	0.00125712	0.00909468	-1.4427
234135	234135	11646	Nsd3	0.482269	5.86957	3.47302	0.00336837	0.0191409	-2.52992
73373	73373	2104	Phospho2	0.483441	4.567	3.79031	0.00175315	0.0117117	-1.77455
13712	13712	3540	Elk1	0.486713	3.87058	3.83866	0.00158751	0.0108787	-1.50363
381629	381629	961	Atraid	0.487428	5.81268	4.22154	0.000726687	0.00598263	-0.986675
240067	240067	3008	Zfp952	0.488887	4.00309	3.49523	0.0032177	0.0184444	-2.25536
78308	78308	2095	Gpr108	0.489174	6.01084	4.04512	0.00104044	0.00784692	-1.36308
103213	103213	2867	Traf3ip2	0.489891	5.50632	3.1508	0.00653702	0.0313299	-3.17098
19305	19305	3185	Pex5	0.490102	5.75254	4.83049	0.000215016	0.00241693	0.232794
71517	71517	3577	Vps35l	0.490493	6.13004	4.32267	0.000592197	0.00514427	-0.796439
17308	17308	3315	Mgat1	0.491767	7.57922	3.63692	0.00240331	0.0148042	-2.17902
76832	76832	1643	Hyls1	0.49231	4.22642	3.35238	0.00431865	0.0230758	-2.57906
100101807	100101807	3863	1700047I17Rik2	0.492526	4.17652	3.56577	0.0027825	0.0164474	-2.17396
74670	74670	2734	Zfp943	0.492708	4.35266	3.21773	0.0056973	0.0282451	-2.94739
106639	106639	2276	Vmac	0.494072	4.75347	3.83265	0.00160719	0.0109651	-1.71656
18761	18761	3313	Prkcq	0.494347	5.07023	2.96999	0.00946522	0.0416315	-3.48285
19155	19155	4143	Npepps	0.49452	6.37557	3.71659	0.00203993	0.0131	-2.03874
12328	12328	1387	Caml	0.494909	4.31803	3.77846	0.00179635	0.0119427	-1.75014
224893	224893	2059	Zfp959	0.495228	4.11243	3.08822	0.00743216	0.0346229	-3.1
227801	227801	4352	Dennd1a	0.495513	5.5727	3.17081	0.00627391	0.0304519	-3.08245
54151	54151	2425	Cyhr1	0.497282	5.34	3.06395	0.00781102	0.0360466	-3.32739
66294	66294	1765	Fam3a	0.497873	4.60038	3.84385	0.00157068	0.0108198	-1.64057
385658	385658	6436	Nxpe3	0.500174	6.46536	3.47943	0.00332417	0.0189512	-2.52073
100037282	100037282	1614	Rsph3b	0.501591	4.83383	3.89181	0.00142359	0.0100528	-1.57812
242406	242406	5868	Rgp1	0.502856	5.43355	3.80243	0.00171005	0.0114918	-1.82819
232539	232539	6571	Klhl42	0.503898	5.00083	3.8621	0.00151299	0.0105579	-1.69103
66455	66455	1781	Cnpy4	0.504476	5.60974	3.51128	0.00311307	0.0179842	-2.41524
329002	329002	9473	Zfp236	0.504752	5.30711	3.08125	0.0075391	0.0350244	-3.30833
69674	69674	1841	Mif4gd	0.504823	4.273	3.0926	0.00736575	0.0343949	-3.15584
67812	67812	4093	Ubxn4	0.504989	6.90023	3.19314	0.00599269	0.0294377	-3.10585
17977	17977	7329	Ncoa1	0.506147	5.02063	3.13001	0.00682193	0.0324192	-3.08639
19878	19878	8012	Rock2	0.506368	6.5428	3.20796	0.00581284	0.0286987	-3.07521
69821	69821	3315	Mterf4	0.506435	4.64624	2.86703	0.0116727	0.0486925	-3.58648
67369	67369	2100	Qpctl	0.506449	3.68295	3.54072	0.00292982	0.0171487	-2.14601
20874	20874	7030	Slk	0.507192	6.76007	3.88232	0.00145153	0.0102025	-1.69468
19326	19326	6065	Rab11b	0.509112	5.14583	3.56046	0.00281309	0.0165755	-2.2982
106068	106068	4775	Slc45a4	0.509912	5.62505	2.93432	0.0101793	0.0440667	-3.60467
100043489	100043489	3960	1300002E11Rik	0.510037	3.59106	3.00748	0.00876756	0.0393392	-3.15221
14339	14339	2165	Aktip	0.510081	4.3941	3.11598	0.00702111	0.0330973	-3.09436
380916	380916	4707	Lrch1	0.510529	6.05639	3.40281	0.0038926	0.0214746	-2.67912
77053	77053	4133	Sun1	0.511537	5.83572	3.58671	0.00266506	0.015966	-2.27581
66887	66887	2942	Lonp2	0.511629	5.78395	3.92962	0.0013175	0.00944182	-1.59264
234796	234796	2142	Klhl36	0.511664	2.93448	2.89895	0.0109393	0.0464046	-3.33254
76025	76025	3025	Cant1	0.512645	5.78172	3.62625	0.00245668	0.015044	-2.21183
19165	19165	2084	Psen2	0.512828	4.87546	3.36957	0.00416845	0.0225703	-2.62522
110695	110695	3199	Aldh7a1	0.513853	4.59387	3.84924	0.00155342	0.010749	-1.67458
217893	217893	5480	Pacs2	0.514237	6.3472	2.96831	0.00949769	0.0417432	-3.55499
240283	240283	12211	Dmxl1	0.514457	5.66798	3.36787	0.00418305	0.0226275	-2.74041
100532	100532	3240	Rell1	0.51458	5.36671	2.9172	0.0105405	0.0451669	-3.61075
74352	74352	5711	Zfp84	0.51664	4.47838	3.73161	0.00197793	0.0128532	-1.86153
76608	76608	4552	Hectd3	0.516912	5.66672	4.20346	0.00075383	0.006125	-1.02599
211550	211550	2137	Tifa	0.51904	7.44612	3.23576	0.00549	0.0275878	-2.9793
13427	13427	2788	Dync1i2	0.519114	6.90491	4.46714	0.000442746	0.0041316	-0.497459
240038	240038	4880	Zfp994	0.519312	4.10858	3.85782	0.00152633	0.0106321	-1.56869
22670	22670	3203	Trim26	0.519526	5.93659	3.24936	0.00533862	0.0270456	-2.98922
240186	240186	3209	Zfp438	0.519711	2.40753	3.23977	0.00544494	0.0274014	-2.49359
212974	212974	2975	Pgghg	0.519859	4.36441	3.07431	0.00764706	0.0354284	-3.22527
66869	66869	3491	Zfp869	0.5216	5.32613	4.01864	0.00109824	0.00818587	-1.38077
81896	81896	4067	Ift122	0.523125	4.25389	3.84326	0.00157259	0.0108204	-1.63716
13448	13448	1807	Dok1	0.528516	5.9517	4.80513	0.000226026	0.00250498	0.179812
71918	71918	4375	Zcchc24	0.529304	6.44611	3.34287	0.00440405	0.023399	-2.7938
269630	269630	2546	5031425E22Rik	0.529517	4.39726	3.49425	0.00322422	0.018446	-2.31536
59005	59005	610	Trappc2l	0.531153	4.47815	3.39194	0.00398072	0.021833	-2.58568
27027	27027	1827	Tspan32	0.533132	5.88168	3.75968	0.00186701	0.0123154	-1.95146
76630	76630	1978	Stambpl1	0.53493	7.23182	4.10239	0.0009258	0.00722895	-1.23638
216439	216439	5633	Agap2	0.534975	6.01437	3.23968	0.00544595	0.0274014	-3.0105
27081	27081	6377	Zfp275	0.536905	4.67998	2.9719	0.00942827	0.0415463	-3.40871
26569	26569	4008	Slc27a4	0.537751	4.16166	4.33718	0.000575094	0.00505521	-0.600633
20817	20817	6436	Srpk2	0.53831	6.19966	3.03317	0.00831892	0.0377851	-3.4202
19697	19697	2709	Rela	0.538746	6.55619	3.84218	0.00157607	0.010838	-1.7786
28064	28064	2035	Yipf3	0.539213	6.30744	5.4916	6.01e-05	0.000923211	1.52722
16885	16885	3323	Limk1	0.539635	5.00499	3.10559	0.00717227	0.0336243	-3.23017
227693	227693	4100	Zer1	0.539996	6.33703	3.02955	0.00838072	0.0379203	-3.43305
65107	65107	3013	Lrp10	0.540961	8.63896	4.34181	0.000569751	0.00503067	-0.699855
216440	216440	4049	Os9	0.540977	7.1543	4.47778	0.000433396	0.0040733	-0.46423
19714	19714	10666	Rev3l	0.542328	4.8158	2.90291	0.0108515	0.046115	-3.60884
235315	235315	3782	Rnf214	0.543543	3.81957	3.88049	0.00145699	0.0102275	-1.47816
100041697	100041697	562	Gm14719	0.54467	4.63079	3.3528	0.00431485	0.0230756	-2.70256
12043	12043	7749	Bcl2	0.545909	5.73821	3.38273	0.00405695	0.0221074	-2.72067
16593	16593	3067	Klc1	0.54624	6.73049	2.95216	0.0098157	0.0428784	-3.58519
73385	73385	3863	Fam177a	0.548436	4.75026	4.98695	0.000158248	0.00191639	0.627791
100416706	100416706	4835	Zfp729b	0.548519	3.99601	3.46985	0.0033904	0.0192383	-2.31371
12333	12333	3191	Capn1	0.550358	6.1345	4.12539	0.00088344	0.00694871	-1.20023
26377	26377	3088	Dapp1	0.550803	4.76979	3.81192	0.00167706	0.0113485	-1.74943
212111	212111	2826	Inpp5a	0.550939	4.66022	2.87385	0.0115122	0.0481944	-3.5355
27376	27376	4000	Slc25a10	0.550959	4.53168	3.75994	0.00186604	0.0123154	-1.83106
240613	240613	8026	9930021J03Rik	0.552014	5.12571	3.31836	0.00463196	0.0241919	-2.78114
26466	26466	3716	Zfp260	0.552135	5.77296	4.65708	0.000302988	0.00310912	-0.10487
23917	23917	2408	Impdh1	0.552675	8.28547	3.50891	0.00312825	0.0180367	-2.39631
16155	16155	1850	Il10rb	0.553051	4.8139	3.10475	0.00718468	0.0336691	-3.22896
19271	19271	8253	Ptprj	0.554611	6.06955	2.90653	0.0107719	0.0459087	-3.66915
54636	54636	1568	Wdr45	0.555205	4.98933	3.012	0.00868685	0.0390215	-3.41812
207740	207740	1386	Ubald1	0.555287	6.23123	3.74068	0.00194135	0.0126784	-1.99083
58239	58239	1389	Dexi	0.555956	3.88305	3.03199	0.00833908	0.0378043	-3.20988
18555	18555	3042	Cdk16	0.557414	6.1958	4.05342	0.00102298	0.00775703	-1.34803
114601	114601	6447	Ehbp1l1	0.557509	6.28138	3.56608	0.00278075	0.0164474	-2.34706
227615	227615	914	Tmem203	0.558293	3.735	3.59576	0.00261584	0.0157451	-2.04841
244721	244721	2755	Zfp846	0.558467	2.89318	3.56013	0.00281502	0.0165786	-1.94741
11480	11480	5681	Acvr2a	0.559081	3.47854	2.95207	0.00981768	0.0428784	-3.24217
68043	68043	836	Eef1akmt1	0.560189	4.8491	3.22799	0.00557844	0.0278663	-2.91377
320808	320808	5707	Dcaf5	0.560878	5.86206	3.57049	0.00275557	0.0163343	-2.32505
217030	217030	5130	Synrg	0.561354	5.11023	3.06894	0.0077316	0.035764	-3.28386
17151	17151	1572	Ccndbp1	0.561488	5.40346	5.51716	5.73e-05	0.00089968	1.59526
243308	243308	3154	A430033K04Rik	0.56278	3.02625	3.25753	0.00524965	0.0266635	-2.50226
223752	223752	4447	Gramd4	0.564888	6.47356	3.03581	0.00827414	0.0376398	-3.41998
225055	225055	4013	Fbxo11	0.5652	6.38509	3.62676	0.00245409	0.015044	-2.22269
231128	231128	5541	Fam193a	0.566128	5.72665	3.35811	0.00426794	0.0229253	-2.74189
56404	56404	7162	Trip4	0.566209	4.7198	4.52981	0.00039051	0.00378465	-0.260771
414801	414801	3766	Itprip	0.566455	5.69013	4.0107	0.00111619	0.00828831	-1.42678
77938	77938	5199	Fam53b	0.566787	8.0621	3.69392	0.00213733	0.0135015	-2.06307
76338	76338	2756	Rab2b	0.566891	5.19587	3.63191	0.00242821	0.0149023	-2.16195
26417	26417	1772	Mapk3	0.567134	6.93415	3.89446	0.00141588	0.0100163	-1.67031
16414	16414	2862	Itgb2	0.567573	5.42085	4.71672	0.000269173	0.00285715	0.0230005
117150	117150	3374	Pip4k2c	0.567683	5.35387	3.62049	0.00248598	0.0151395	-2.19862
231861	231861	10963	Tnrc18	0.568932	7.05963	3.69162	0.00214744	0.013546	-2.08541
67998	67998	3306	Retreg3	0.569156	6.5888	3.16027	0.00641118	0.0308898	-3.17013
193813	193813	2275	Mcfd2	0.569928	5.42172	3.20146	0.00589109	0.0289989	-3.05809
74256	74256	8250	Cyld	0.570066	5.68926	2.89835	0.0109526	0.0464446	-3.67816
71508	71508	2472	Zfp935	0.570507	3.42608	2.91199	0.0106528	0.0455754	-3.3342
17916	17916	3833	Myo1f	0.570607	5.20722	3.43983	0.00360677	0.0202136	-2.59276
100043172	100043172	636	Gm10080	0.570707	6.63403	3.51429	0.0030938	0.0178917	-2.45295
14667	14667	4257	Gm2a	0.572217	7.26454	3.33037	0.00451883	0.0237566	-2.79748
68440	68440	1417	Dusp23	0.572459	3.37676	3.20963	0.00579294	0.028647	-2.61976
227929	227929	5735	Cytip	0.572532	7.46263	4.13877	0.000859724	0.00678476	-1.15626
14605	14605	2489	Tsc22d3	0.57289	6.0347	3.71457	0.00204844	0.0131381	-2.0422
192287	192287	3061	Slc25a36	0.573652	4.78065	2.99164	0.00905596	0.0402954	-3.43623
381356	381356	3474	Cacfd1	0.574659	5.19133	3.32451	0.00457373	0.0239831	-2.78166
76857	76857	2858	Spopl	0.576845	3.50329	2.95531	0.00975286	0.0427217	-3.23269
18578	18578	6034	Pde4b	0.57866	5.91849	3.33894	0.00443978	0.023516	-2.79153
28169	28169	3439	Agpat3	0.578945	5.88555	4.63798	0.000314713	0.00319767	-0.148342
83435	83435	3007	Plekha3	0.579017	5.06031	3.87702	0.00146739	0.0102822	-1.64814
234076	234076	4533	Tmco3	0.579331	3.64578	3.88198	0.00145257	0.0102025	-1.42099
19672	19672	3063	Rcn1	0.58036	5.3516	4.28665	0.000636913	0.00543677	-0.821236
12193	12193	3537	Zfp36l2	0.580799	7.60595	3.721	0.00202153	0.0130362	-2.00648
75547	75547	12543	Akap13	0.580952	6.90369	3.8922	0.00142246	0.0100528	-1.66301
241322	241322	4535	Zbtb6	0.581361	4.08536	3.9484	0.0012678	0.00916634	-1.37738
382034	382034	6953	Gse1	0.582083	7.10354	4.20348	0.000753808	0.006125	-1.02436
215210	215210	1278	Tmem120a	0.582513	4.80001	3.93292	0.00130862	0.00939818	-1.45296
57783	57783	2940	Tnip1	0.582663	4.82526	3.72374	0.00201019	0.0129806	-1.93482
319710	319710	4662	Frmd6	0.583523	5.808	2.85411	0.011983	0.049653	-3.7657
217779	217779	2401	Lysmd1	0.584332	3.19123	3.29273	0.00488292	0.0252128	-2.51207
11513	11513	6330	Adcy7	0.585988	5.50044	3.28228	0.00498902	0.0255929	-2.92299
71956	71956	1959	Rnf135	0.586041	3.87921	4.21227	0.000740483	0.00605655	-0.874437
68778	68778	2910	Gucd1	0.586227	5.12524	4.09274	0.00094418	0.00729055	-1.22764
234267	234267	3554	Gpm6a	0.586329	1.24396	3.69431	0.0021356	0.0134992	-1.91029
237860	237860	9040	Ssh2	0.588234	6.83594	3.9354	0.00130199	0.0093734	-1.57938
235582	235582	4226	Glyctk	0.590093	2.57752	3.39284	0.00397334	0.021833	-2.1957
20597	20597	2412	Smpd1	0.59065	4.22542	3.79548	0.00173465	0.0116174	-1.72183
17913	17913	5662	Myo1c	0.590747	8.01962	3.79348	0.00174178	0.0116586	-1.83784
110593	110593	11549	Prdm2	0.5915	5.49391	3.94401	0.00127924	0.00923775	-1.55376
320541	320541	6291	Slc35e2	0.591526	4.38761	3.06709	0.00776105	0.035858	-3.20363
18763	18763	14170	Pkd1	0.592451	5.41872	3.33103	0.00451274	0.0237481	-2.81686
378702	378702	3029	Serf2	0.593222	5.38141	2.86496	0.011722	0.0488133	-3.73286
433297	433297	641	Gm5526	0.59324	6.91149	2.86152	0.011804	0.049103	-3.76186
77604	77604	3426	Rbm12b2	0.593946	4.40846	5.16498	0.000112048	0.00146958	1.02549
74131	74131	2584	Sash3	0.595326	7.90704	4.2101	0.000743752	0.00607655	-0.991558
13854	13854	2565	Epn1	0.596627	8.00261	3.7121	0.00205886	0.0131762	-2.01037
236511	236511	7065	Ago1	0.596845	6.39268	3.70541	0.0020874	0.0133084	-2.05905
67602	67602	2393	Necap1	0.597541	4.032	2.85406	0.0119842	0.049653	-3.58125
66156	66156	3495	Anapc11	0.597632	5.21431	4.09594	0.000938032	0.00726605	-1.24171
77110	77110	3519	Gpbp1l1	0.597704	5.55038	3.7078	0.00207714	0.0132717	-2.03749
66510	66510	1383	Rnf181	0.598109	6.6494	3.98329	0.0011805	0.00866459	-1.48946
12182	12182	2336	Bst1	0.598401	7.75012	4.32867	0.000585062	0.00510327	-0.746726
71665	71665	2523	Fuca1	0.598521	6.42252	3.99485	0.00115294	0.00850767	-1.46747
74043	74043	4086	Pex26	0.599613	3.09567	4.5961	0.00034209	0.00339618	0.015053
72053	72053	2096	Tmub2	0.602128	5.51292	3.7524	0.00189516	0.0124524	-1.94484
242960	242960	3328	Fbxl5	0.603183	6.07344	5.24463	9.61e-05	0.00131894	1.0587
13244	13244	2005	Degs1	0.603594	5.62188	3.33328	0.00449189	0.0237013	-2.78107
20345	20345	2604	Selplg	0.604344	7.51338	3.33736	0.00445428	0.0235497	-2.79555
240064	240064	4244	Zfp799	0.60564	2.76629	4.58652	0.000348684	0.00344716	0.0281624
226551	226551	6308	Suco	0.607244	5.34074	3.39024	0.00399464	0.0218738	-2.68206
18018	18018	7433	Nfatc1	0.607793	6.90518	3.92126	0.00134023	0.00957283	-1.60467
193796	193796	4610	Kdm4b	0.607945	6.1201	3.32006	0.00461577	0.0241393	-2.83842
70122	70122	6216	Mllt3	0.608025	4.78013	4.23194	0.000711518	0.00590715	-0.867056
216238	216238	7836	Eea1	0.608031	4.6329	2.95652	0.00972882	0.0426322	-3.44763
224132	224132	4554	Slc49a4	0.608317	4.5967	3.76344	0.00185267	0.0122413	-1.91037
380732	380732	1320	Milr1	0.608574	4.97709	3.15544	0.00647509	0.0311215	-3.13864
13732	13732	972	Emp3	0.609589	6.88766	3.84905	0.00155403	0.010749	-1.76186
56542	56542	6930	Ick	0.610065	4.31208	4.09503	0.000939777	0.00726605	-1.09743
15239	15239	2908	Hgs	0.610143	5.81984	5.49245	6e-05	0.000922994	1.5394
22746	22746	2218	Zfp85	0.611334	2.48437	2.97798	0.00931205	0.0411943	-2.96553
14389	14389	6008	Gab2	0.611609	5.26855	2.94356	0.00998941	0.0434357	-3.56382
18024	18024	2469	Nfe2l2	0.612746	5.88337	2.94171	0.0100271	0.0435193	-3.60055
70317	70317	2023	Arl16	0.612829	3.46083	4.00326	0.00113329	0.00839415	-1.13108
108902	108902	2035	B4gat1	0.614398	4.32772	3.1651	0.00634786	0.0306722	-3.00845
211401	211401	5140	Mtss1	0.614573	6.43505	3.05784	0.00790934	0.0363725	-3.37194
74122	74122	2850	Tmem43	0.614743	5.65197	4.50897	0.000407144	0.0038949	-0.41617
231050	231050	2541	Galnt11	0.615544	3.87136	4.57224	0.000358763	0.00352321	0.058965
54673	54673	3949	Sh3glb1	0.616599	6.69804	3.45714	0.00348036	0.019645	-2.56911
22388	22388	2878	Wdr1	0.61741	7.90312	3.63212	0.00242717	0.0149023	-2.17774
58911	58911	2601	Sumf1	0.61769	4.71882	3.69601	0.00212814	0.0134776	-1.99328
71750	71750	4530	R3hdm2	0.618371	6.57524	3.6123	0.00252825	0.0153567	-2.25173
16186	16186	1612	Il2rg	0.619229	6.62413	3.5695	0.00276121	0.0163578	-2.3322
14950	14950	9937	H13	0.619881	7.76704	5.32685	8.21e-05	0.00117485	1.2351
223918	223918	2437	Spryd3	0.620231	4.39037	4.77008	0.000242214	0.00264381	0.240148
53885	53885	2260	Nphp1	0.620642	4.43027	4.69507	0.000280976	0.002948	0.162112
474156	474156	2784	Zbtb9	0.621108	4.94951	4.08425	0.000960642	0.00740077	-1.21334
67893	67893	1791	Tmem86a	0.622961	3.60916	3.53482	0.00296567	0.0172934	-2.25006
72055	72055	5413	Slc38a10	0.623079	7.17743	3.18815	0.00605441	0.0296546	-3.10769
216001	216001	2275	Micu1	0.626969	5.51561	4.20505	0.0007514	0.00611366	-1.00482
15980	15980	2070	Ifngr2	0.627113	5.48127	5.08315	0.000131253	0.00165664	0.755387
212285	212285	7363	Arap2	0.627276	3.93921	4.20946	0.000744708	0.00608016	-0.912172
54201	54201	6893	Zfp316	0.627728	3.75545	3.00517	0.00880898	0.039456	-3.21499
22644	22644	3264	Rnf103	0.628294	4.00871	2.97707	0.00932948	0.0412186	-3.30836
20544	20544	4606	Slc9a1	0.628445	5.54936	5.22137	0.000100522	0.00136189	1.02595
101604	101604	2163	E430018J23Rik	0.628787	1.83198	2.91136	0.0106667	0.0455754	-2.99791
224598	224598	2974	Zfp758	0.629545	3.72924	3.47708	0.00334027	0.0190178	-2.28607
233905	233905	6310	Zfp646	0.6299	5.78361	3.68998	0.00215472	0.0135837	-2.08713
378462	378462	647	Morn2	0.630022	3.02353	3.05033	0.00803189	0.0368214	-2.8384
52187	52187	5047	Rragd	0.630201	6.12797	3.58043	0.00269972	0.0161273	-2.30494
22362	22362	768	Vpreb1	0.631103	10.3019	3.0627	0.00783101	0.036103	-3.24072
100043272	100043272	3046	Inafm2	0.631683	5.23748	3.36518	0.00420626	0.0227245	-2.6847
19062	19062	2641	Inpp5k	0.632128	6.41762	5.27249	9.11e-05	0.00127115	1.10728
68480	68480	804	Card19	0.632244	3.93776	2.91067	0.0106816	0.0456062	-3.42006
57751	57751	1475	Rnf25	0.632248	4.69205	3.03242	0.00833165	0.0377851	-3.32221
240614	240614	4867	Ranbp6	0.632631	4.27787	3.71277	0.00205604	0.0131676	-1.90947
20615	20615	1916	Snapin	0.632736	5.57457	3.63652	0.00240529	0.0148042	-2.18139
14319	14319	866	Fth1	0.633487	10.2289	3.41044	0.0038319	0.0211938	-2.54907
67443	67443	1712	Map1lc3b	0.635352	6.90489	4.6699	0.000295366	0.00306362	-0.0850731
408062	408062	2300	Zfp873	0.636432	2.5703	3.71946	0.00202795	0.0130516	-1.61437
11610	11610	4029	Agtrap	0.637086	4.61526	4.23877	0.000701743	0.00585067	-0.90944
66994	66994	1701	Cep19	0.637486	3.76862	3.54112	0.00292741	0.0171465	-2.10842
14702	14702	3826	Gng2	0.638603	7.43432	4.33449	0.000578229	0.00507519	-0.75661
68421	68421	5392	Lmbrd1	0.639037	5.25835	3.87805	0.00146431	0.0102667	-1.6479
84113	84113	1883	Ptov1	0.63959	6.67731	3.18685	0.00607062	0.0297093	-3.10768
52132	52132	2986	Ccdc97	0.639891	6.22285	3.35909	0.00425936	0.0229218	-2.76749
241075	241075	8562	Plekhm3	0.640169	3.71088	3.29834	0.00482683	0.0249804	-2.57195
101148	101148	4141	Bmt2	0.641189	4.19847	2.90105	0.0108928	0.0462406	-3.50228
16136	16136	870	Igll1	0.641302	9.92715	3.23232	0.00552893	0.0277244	-2.9135
13713	13713	4234	Elk3	0.641486	6.79107	2.95387	0.00978166	0.042816	-3.5758
67062	67062	3258	Slc25a53	0.643177	2.89073	3.34299	0.00440296	0.023399	-2.27988
21949	21949	2228	Tnfsf8	0.64321	0.217166	3.36954	0.00416866	0.0225703	-2.55343
67526	67526	2492	Atg12	0.64324	6.18241	4.28926	0.000633552	0.00541983	-0.863991
233912	233912	3834	Armc5	0.644198	5.15691	3.97388	0.00120342	0.00880322	-1.47633
14999	14999	1284	H2-DMb1	0.644291	2.7293	3.02066	0.00853456	0.038469	-3.02762
14201	14201	1685	Fhl3	0.645227	4.30064	4.28107	0.000644143	0.00547579	-0.721583
66505	66505	4114	Zmynd11	0.645485	6.48845	3.89183	0.00142353	0.0100528	-1.67545
230259	230259	5044	E130308A19Rik	0.646316	4.83238	2.95309	0.00979725	0.0428525	-3.45981
22022	22022	1814	Tpst2	0.646383	5.90868	3.99301	0.00115728	0.00853438	-1.45861
21899	21899	2600	Tlr6	0.646408	2.80234	3.3563	0.00428388	0.0229835	-2.24368
74569	74569	4591	Ttc17	0.647308	5.10267	4.43608	0.000471235	0.00433243	-0.509049
53619	53619	2080	Blcap	0.647505	4.76953	5.03027	0.000145446	0.00180115	0.715605
67938	67938	939	Myl12b	0.647785	8.07986	3.09013	0.00740312	0.0345421	-3.26588
110253	110253	7736	Triobp	0.648936	5.69167	3.1666	0.00632836	0.030603	-3.14601
108705	108705	2247	Pttg1ip	0.648992	7.07817	4.25379	0.000680708	0.00570442	-0.914968
229007	229007	2511	Zgpat	0.649257	4.50832	4.09513	0.000939586	0.00726605	-1.16472
329154	329154	6140	Ankrd44	0.650597	5.95667	3.83923	0.00158565	0.0108722	-1.78124
19726	19726	9341	Rfx3	0.651253	4.09575	3.18352	0.00611224	0.0298512	-2.91094
28075	28075	2911	Desi1	0.651375	7.19362	5.20953	0.000102837	0.0013853	0.995838
245877	245877	3387	Map7d1	0.653504	6.0101	3.69971	0.00211199	0.0134146	-2.07019
27373	27373	2760	Csnk1e	0.653582	5.14752	3.15845	0.00643517	0.0309674	-3.08746
17904	17904	614	Myl6	0.654285	6.97973	4.90531	0.00018563	0.0021585	0.387161
78787	78787	6495	Usp54	0.654439	3.99201	3.22224	0.00564478	0.0280671	-2.75277
15064	15064	2509	Mr1	0.654519	4.66173	3.5902	0.00264596	0.0158758	-2.16005
244548	244548	4709	Elmod2	0.655247	4.00563	3.93371	0.00130651	0.00939444	-1.37887
381694	381694	4543	B3glct	0.655838	3.10207	4.33803	0.000574115	0.00505409	-0.403225
70834	70834	7779	Spag9	0.65694	6.04599	3.06429	0.00780568	0.0360361	-3.35789
67393	67393	2272	Cxxc5	0.657255	7.49743	4.34854	0.000562067	0.00497398	-0.710537
327987	327987	11787	Med13	0.657861	6.37604	3.3915	0.00398429	0.0218424	-2.70288
80707	80707	2251	Wwox	0.657969	4.11551	4.84088	0.000210663	0.00238617	0.414779
22363	22363	429	Vpreb2	0.658006	9.48809	4.22741	0.000718081	0.00594175	-0.903894
217124	217124	4330	Ppp1r9b	0.658208	7.23537	4.60226	0.000337916	0.00337174	-0.218517
71678	71678	3456	Brox	0.658382	6.01003	6.41085	1.12e-05	0.000277114	3.25187
53951	53951	4207	Gpatch11	0.659905	3.8991	3.90143	0.00139579	0.00988011	-1.46151
84035	84035	4908	Kremen1	0.661299	4.95427	3.59762	0.00260587	0.015707	-2.18008
17237	17237	3293	Mgrn1	0.662318	4.95191	3.29552	0.0048549	0.025112	-2.56365
171486	171486	3600	Cd99l2	0.662685	4.1292	4.506	0.000409565	0.0039084	-0.226337
237898	237898	6924	Usp32	0.665302	4.60412	4.66203	0.000300024	0.00309291	0.00124276
11593	11593	1290	Aga	0.665454	3.97905	4.5048	0.000410552	0.00391466	-0.28776
19414	19414	4118	Rasa3	0.666674	7.6775	4.90312	0.00018643	0.00216567	0.408979
20751	20751	1226	Spr	0.666691	3.9082	3.46227	0.00344377	0.0194906	-2.38478
117591	117591	3865	Slc2a9	0.668233	5.18409	3.3705	0.0041604	0.0225463	-2.66105
50784	50784	1646	Plpp2	0.67106	4.9404	4.03394	0.00106445	0.00799194	-1.30799
192292	192292	2146	Nrbp1	0.671236	6.70431	6.59865	8.09e-06	0.000214325	3.5835
20848	20848	4487	Stat3	0.671264	6.77281	3.60127	0.00258631	0.015629	-2.26708
19250	19250	10746	Ptpn14	0.671441	5.39371	3.78002	0.0017906	0.0119111	-1.8977
70661	70661	6287	Sik3	0.672093	5.73362	3.71269	0.00205638	0.0131676	-2.03358
215751	215751	1557	Ginm1	0.672352	4.50518	3.16664	0.00632778	0.030603	-3.05905
107242	107242	1546	AI837181	0.673154	5.7267	5.65107	4.46e-05	0.000762918	1.84104
69024	69024	1541	Snx15	0.673163	4.42076	5.2678	9.2e-05	0.00127809	1.18861
234378	234378	3069	Klhl26	0.673375	4.66649	2.925	0.0103744	0.0446523	-3.53437
100310809	100310809	2002	Gm10509	0.674605	3.64864	3.37803	0.00409644	0.0222917	-2.47241
100504166	100504166	3850	4933421O10Rik	0.67477	4.03672	3.41141	0.00382418	0.0211908	-2.40224
12633	12633	7814	Cflar	0.676357	5.1852	4.58251	0.000351485	0.00347023	-0.212617
16978	16978	5743	Lrrfip1	0.676461	6.36773	4.54159	0.00038142	0.00371483	-0.351948
242736	242736	3882	Pramef8	0.678353	4.60552	3.28139	0.00499815	0.0256285	-2.78521
67157	67157	2120	2610301B20Rik	0.678521	4.53129	5.66805	4.32e-05	0.00074563	1.99011
56229	56229	4432	Thsd1	0.679393	4.27419	3.93483	0.00130352	0.00937869	-1.47659
66111	66111	1324	Tmed3	0.680472	5.73931	3.56047	0.00281305	0.0165755	-2.35031
232337	232337	1099	Zfp637	0.68111	3.87348	4.35644	0.000553178	0.00491296	-0.530678
69672	69672	1527	Txndc15	0.681296	4.72859	3.81188	0.0016772	0.0113485	-1.71049
381067	381067	4526	Zfp229	0.681498	3.03388	4.83309	0.000213918	0.00241148	0.578262
17966	17966	5133	Nbr1	0.682309	6.1505	5.25811	9.37e-05	0.00129444	1.07617
64540	64540	1569	Tspan4	0.682608	5.26439	6.15982	1.76e-05	0.000376464	2.82468
654409	654409	3091	Stk35os1	0.682862	1.82074	2.87496	0.0114862	0.0481199	-3.05154
74764	74764	2322	Klc4	0.683116	4.79279	3.1627	0.00637924	0.030761	-3.07963
68018	68018	5363	Col4a3bp	0.683734	5.619	4.99888	0.00015461	0.00188499	0.589659
14682	14682	5634	Gnaq	0.684588	5.06051	4.33466	0.000578033	0.00507519	-0.660907
109934	109934	5801	Abr	0.685211	6.4237	4.99	0.000157311	0.00191338	0.554113
74102	74102	4200	Slc35a5	0.68539	3.30896	4.40499	0.000501642	0.00454479	-0.275307
12703	12703	1220	Socs1	0.686727	4.35028	3.13826	0.00670747	0.0319653	-3.05499
246103	246103	6853	Atxn7	0.687724	5.25037	3.34833	0.00435476	0.0231953	-2.74454
50788	50788	1901	Fbxl8	0.688022	3.90798	4.97591	0.000161694	0.00194527	0.702165
12050	12050	3461	Bcl2l2	0.688308	5.67679	4.39443	0.000512414	0.00461109	-0.62898
320271	320271	10705	Scai	0.688833	3.73637	3.23202	0.00553234	0.0277291	-2.7617
66058	66058	1119	Tmem176a	0.689784	4.44416	2.99147	0.00905905	0.0402954	-3.37239
12493	12493	1226	Cd37	0.690225	8.79736	5.35949	7.72e-05	0.00111811	1.34104
67630	67630	6997	Samd8	0.690727	4.29434	3.45952	0.00346334	0.0195583	-2.32224
67123	67123	2697	Ubap1	0.693944	5.38326	3.72612	0.00200034	0.0129561	-1.9874
71998	71998	1827	Slc25a35	0.694097	1.28005	3.21979	0.00567328	0.0281732	-2.34559
54484	54484	2936	Mkrn1	0.694434	5.58791	6.60721	7.97e-06	0.000211642	3.59913
19267	19267	5411	Ptpre	0.69489	3.48472	3.6438	0.00236953	0.0146564	-2.02232
93679	93679	3241	Trim8	0.696104	5.88866	4.29602	0.000624952	0.00536141	-0.847394
29813	29813	2291	Zfp385a	0.698035	6.17501	4.51783	0.000399986	0.00384649	-0.365407
11972	11972	1617	Atp6v0d1	0.69866	6.7968	5.24159	9.67e-05	0.00131913	1.04578
11671	11671	3131	Aldh3a2	0.699324	5.16919	3.50551	0.00315024	0.0181281	-2.44743
108686	108686	9263	Ccdc88a	0.699582	4.35949	4.88335	0.000193801	0.00224247	0.51591
56274	56274	2911	Stk3	0.700059	4.77365	3.42386	0.0037274	0.0207323	-2.50965
16452	16452	5030	Jak2	0.700692	5.36951	3.75251	0.00189472	0.0124524	-1.94581
77045	77045	3809	Bcl7a	0.701217	7.3263	4.63177	0.000318625	0.00322557	-0.167156
76199	76199	9296	Med13l	0.702046	7.15174	4.15846	0.000825982	0.00658001	-1.12254
67963	67963	3262	Npc2	0.702685	9.23048	6.66067	7.27e-06	0.000196024	3.75051
103466	103466	5952	Nt5dc3	0.70273	4.66257	3.81042	0.00168222	0.0113531	-1.71505
12332	12332	1249	Capg	0.702867	6.88722	5.02394	0.000147247	0.00181964	0.624173
234852	234852	2171	Chmp1a	0.703213	6.32699	5.87432	2.95e-05	0.000563594	2.25655
72284	72284	1959	LTO1	0.703341	3.98156	4.32739	0.00058658	0.00510675	-0.580066
74375	74375	4138	Gcc1	0.703458	3.92215	5.58284	5.06e-05	0.000830352	1.82831
12125	12125	5037	Bcl2l11	0.704001	6.50446	4.28701	0.000636446	0.00543671	-0.861703
12894	12894	4301	Cpt1a	0.704183	6.3934	4.69763	0.000279552	0.00294352	-0.0276723
215113	215113	7232	Slc43a2	0.705377	5.97295	3.30049	0.0048055	0.0249329	-2.88063
21767	21767	1854	Tex264	0.706382	5.39999	5.18047	0.000108752	0.00144619	0.940511
70605	70605	2562	Zdhhc24	0.707597	4.18855	5.4379	6.65e-05	0.00099467	1.59668
56722	56722	2237	Litaf	0.709061	6.20549	4.2691	0.000659937	0.0055729	-0.899549
72278	72278	3635	Ccpg1	0.70981	4.88359	5.23303	9.83e-05	0.00133789	1.09757
50780	50780	7301	Rgs3	0.712963	2.75648	3.40705	0.00385874	0.0213224	-2.25382
29869	29869	5813	Ulk2	0.71522	5.37216	3.11474	0.007039	0.033131	-3.23054
19769	19769	2538	Rit1	0.715523	4.51807	3.62011	0.00248794	0.0151395	-2.10187
67246	67246	6080	Resf1	0.716109	5.93421	3.75797	0.00187361	0.0123383	-1.92159
17246	17246	3027	Mdm2	0.716733	5.88236	3.57184	0.00274791	0.0163051	-2.32467
213484	213484	3716	Nudt18	0.716863	4.67581	5.30796	8.52e-05	0.00120921	1.2526
12984	12984	4619	Csf2rb2	0.717619	6.15044	3.5957	0.00261619	0.0157451	-2.27121
208228	208228	2647	Mob3a	0.717951	6.28161	6.33809	1.28e-05	0.000301881	3.11656
320661	320661	6709	D5Ertd579e	0.718016	4.97714	3.36185	0.00423522	0.0228261	-2.63158
320683	320683	6116	Zfp629	0.718664	4.94334	2.86524	0.0117153	0.0488027	-3.68403
70797	70797	6610	Ankib1	0.71886	5.39668	3.44786	0.00354757	0.0199766	-2.54024
15985	15985	1198	Cd79b	0.718881	8.95663	5.91434	2.74e-05	0.000530619	2.39486
67605	67605	1882	Akt1s1	0.719879	5.73395	4.76977	0.000242361	0.00264381	0.121195
230936	230936	3128	Phf13	0.721141	4.04434	3.59024	0.00264574	0.0158758	-2.06247
232089	232089	2235	Elmod3	0.721153	4.85103	3.28381	0.00497333	0.0255345	-2.82856
56878	56878	3057	Rbms1	0.721274	5.70923	4.17079	0.000805541	0.00645197	-1.09954
240754	240754	2371	Lax1	0.721732	5.92894	3.76477	0.0018476	0.0122146	-1.93265
18569	18569	2556	Pdcd4	0.721785	5.91479	3.41998	0.00375728	0.0208691	-2.64245
24064	24064	2087	Spry2	0.722288	4.57716	2.8557	0.0119444	0.0495299	-3.68425
19128	19128	3270	Pros1	0.722879	2.65186	3.7279	0.00199307	0.0129232	-1.6867
71063	71063	5630	Zfp597	0.722923	3.0008	3.58499	0.00267453	0.0160065	-1.82326
16019	16019	1491	Ighm	0.725388	11.099	2.9288	0.0102945	0.0444028	-3.49725
225849	225849	2708	Ppp2r5b	0.726809	3.6127	3.37065	0.00415916	0.0225463	-2.42395
27399	27399	4412	Ip6k1	0.726819	7.34275	3.38523	0.00403609	0.0220446	-2.69517
71711	71711	1993	Mus81	0.727476	3.54454	3.62605	0.00245768	0.015044	-1.96612
52357	52357	5042	Wwc2	0.72869	3.71919	3.11332	0.00705953	0.0332144	-2.83445
328417	328417	6391	Parp4	0.728878	5.91946	5.87911	2.92e-05	0.000559573	2.26767
67495	67495	2864	Tmem167b	0.729217	5.33627	3.90714	0.00137956	0.00978863	-1.61628
12336	12336	1430	Capns1	0.730662	8.12944	4.98333	0.000159369	0.00192711	0.576565
22232	22232	2715	Slc35a2	0.730736	4.58815	5.08776	0.000130087	0.00164898	0.856972
98396	98396	4660	Slc41a1	0.731117	4.33227	3.69824	0.00211842	0.0134337	-1.8261
56380	56380	3807	Arid3b	0.731356	4.02768	3.83143	0.00161125	0.0109777	-1.58666
276905	276905	2249	Armc7	0.732145	3.23195	3.3962	0.00394591	0.0217126	-2.38203
19157	19157	3273	Cyth1	0.733512	7.48851	4.8394	0.000211276	0.00238787	0.273948
66089	66089	1946	Rmnd5b	0.734122	6.6898	6.37842	1.19e-05	0.000287934	3.18976
100503842	100503842	1225	2410022M11Rik	0.734818	2.49497	3.65187	0.00233046	0.014483	-1.65896
18519	18519	4708	Kat2b	0.734861	4.48196	4.28542	0.0006385	0.00544638	-0.75048
13026	13026	5194	Pcyt1a	0.735668	5.63232	4.23038	0.000713778	0.0059176	-0.978805
73729	73729	2620	Zfp383	0.736166	1.86637	3.19139	0.00601424	0.0294945	-2.49191
72739	72739	2602	Zkscan3	0.73656	4.98767	5.6059	4.85e-05	0.00080793	1.78226
106572	106572	3476	Rab31	0.73657	5.05414	3.94157	0.00128566	0.00927273	-1.43657
83925	83925	10204	Trps1	0.737746	3.9724	5.2868	8.87e-05	0.00124947	1.43757
72058	72058	2278	Igsf5	0.739927	3.32307	2.88697	0.0112092	0.0472104	-3.51637
269774	269774	19345	Aak1	0.739991	5.91255	5.56712	5.21e-05	0.000842573	1.6769
30945	30945	4276	Rnf19a	0.740378	4.93591	2.96263	0.00960829	0.0421979	-3.45635
17939	17939	1913	Naga	0.740482	5.96785	4.10881	0.000913773	0.00716821	-1.22958
12914	12914	7507	Crebbp	0.740689	5.20055	2.96912	0.00948206	0.04169	-3.5145
319817	319817	8967	Rc3h2	0.74103	5.47028	6.03088	2.22e-05	0.000453682	2.58707
83408	83408	2145	Gimap3	0.741705	2.18851	3.565	0.0027869	0.016454	-1.83458
106947	106947	3462	Slc39a3	0.741743	3.63672	3.80602	0.00169751	0.0114335	-1.55208
224703	224703	3966	2002-03-01	0.741873	5.21695	5.15772	0.000113629	0.00148497	0.913736
16562	16562	6764	Kif1c	0.742981	6.19739	6.32522	1.31e-05	0.000306999	3.09144
232946	232946	1834	Bloc1s3	0.743379	3.21027	4.32754	0.0005864	0.00510675	-0.493336
72054	72054	1702	Cyp4f18	0.743501	7.59529	3.9331	0.00130813	0.00939818	-1.56636
18145	18145	5209	Npc1	0.746505	5.50602	5.60399	4.87e-05	0.000808454	1.74971
67581	67581	3652	Tbc1d23	0.746897	4.14797	4.5877	0.000347864	0.00344193	-0.0750573
30928	30928	5106	Zbtb18	0.748488	6.74002	3.62501	0.00246294	0.0150489	-2.2247
56613	56613	3106	Rps6ka4	0.74886	4.6603	5.66472	4.34e-05	0.000748086	1.92458
56501	56501	5847	Elf4	0.74939	7.25119	4.28347	0.000641016	0.00545996	-0.857438
233895	233895	2278	Prr14	0.750436	6.21435	3.68126	0.00219373	0.0138002	-2.10999
21769	21769	2617	Zfand3	0.750687	6.44905	3.00871	0.00874547	0.039255	-3.47327
213081	213081	4403	Wdr19	0.75206	3.01379	3.06068	0.00786359	0.0362185	-2.8162
56786	56786	1685	Tmem9b	0.753513	5.60738	3.01668	0.00860421	0.0387534	-3.4281
237781	237781	2522	Mief2	0.753955	3.84574	3.05085	0.00802336	0.0367966	-3.16702
64295	64295	1320	Tmub1	0.753986	4.28263	5.6709	4.29e-05	0.000742764	2.04853
23789	23789	1844	Coro1b	0.754481	8.24716	4.72046	0.000267189	0.00284119	0.0611467
106840	106840	3643	Unc119b	0.754518	6.36819	4.64167	0.000312411	0.00318449	-0.141753
100169874	100169874	1026	Gm11110	0.754746	1.27804	3.93082	0.00131425	0.00942752	-1.03344
109019	109019	2838	Nabp1	0.755295	5.04595	4.28005	0.000645476	0.00548214	-0.818355
67475	67475	4239	Ero1lb	0.755893	5.49674	5.49444	5.98e-05	0.000922994	1.58327
19334	19334	1909	Rab22a	0.757153	4.42488	4.62083	0.000325642	0.00327558	-0.0780054
16469	16469	5529	Jrk	0.75771	2.31888	3.29185	0.00489169	0.0252353	-2.31553
78757	78757	9314	Rictor	0.7582	4.86559	3.63822	0.00239686	0.0147867	-2.13088
53970	53970	4189	Rfx5	0.758833	3.90384	3.67153	0.00223807	0.0140268	-1.948
71923	71923	1802	Borcs6	0.7602	4.49563	5.37722	7.46e-05	0.00108981	1.43905
232201	232201	2909	Arhgap25	0.760489	5.98071	5.76161	3.63e-05	0.000663616	2.05013
13559	13559	1749	E2f5	0.761962	3.90736	3.77021	0.00182707	0.0121128	-1.64208
231717	231717	2335	Pheta1	0.762993	3.90409	3.25676	0.00525793	0.0266827	-2.6333
69632	69632	10483	Arhgef12	0.764782	5.31283	3.03992	0.00820488	0.0373968	-3.36231
100504187	100504187	422	Gm13392	0.76533	4.22686	3.116	0.00702075	0.0330973	-3.01327
75826	75826	4566	Senp2	0.76551	5.79246	6.522	9.25e-06	0.000236421	3.45312
57869	57869	3539	Adck2	0.76575	4.03162	6.45403	1.04e-05	0.000260116	3.43381
209446	209446	3274	Tfe3	0.765782	5.4162	3.61275	0.00252589	0.0153503	-2.22856
18754	18754	6254	Prkce	0.765804	5.65009	4.54237	0.000380822	0.00371208	-0.321566
18509	18509	4275	Pax7	0.765995	1.03402	3.72527	0.00200388	0.0129579	-1.74274
214897	214897	7183	Csnk1g1	0.766127	5.3445	5.72814	3.86e-05	0.000688989	2.01834
57908	57908	8324	Zfp318	0.768953	4.5632	4.06356	0.00100203	0.00763083	-1.11235
54445	54445	2266	Unc93b1	0.772639	8.51565	4.56718	0.000362408	0.00355606	-0.240275
140482	140482	1999	Zfp358	0.772908	4.89515	5.35703	7.76e-05	0.0011214	1.32199
107723	107723	6735	Slc12a6	0.773216	6.88389	3.30191	0.00479146	0.0248929	-2.87051
17886	17886	7371	Myh9	0.775742	8.66736	3.83572	0.0015971	0.0109381	-1.72347
69129	69129	1126	Pex11g	0.776496	1.38507	2.9059	0.0107858	0.0459186	-2.95178
399510	399510	4454	Map4k5	0.77702	4.6588	5.67342	4.27e-05	0.000742004	1.98435
13196	13196	4582	Asap1	0.777775	5.72086	4.64047	0.000313157	0.00318935	-0.144043
229589	229589	3140	Prune1	0.778521	3.87115	4.82038	0.000219339	0.00245386	0.367974
18129	18129	10506	Notch2	0.780116	4.85889	3.7088	0.00207287	0.0132516	-2.00593
67117	67117	2153	Dynlt3	0.780512	5.24411	3.84063	0.00158111	0.0108474	-1.75007
330788	330788	5764	Zfp866	0.780716	4.30669	3.62557	0.0024601	0.0150489	-2.0199
30938	30938	3110	Fgd3	0.782512	3.50219	3.3472	0.00436489	0.0232388	-2.56616
94178	94178	2003	Mcoln1	0.783965	4.21411	5.19522	0.000105707	0.0014159	1.06504
12576	12576	2405	Cdkn1b	0.78455	6.44029	5.12559	0.000120901	0.00155761	0.816892
20316	20316	1268	Sdf2	0.784597	5.66948	5.94685	2.58e-05	0.000506663	2.39861
71722	71722	6102	Cic	0.785667	7.3445	3.27858	0.00502716	0.0257437	-2.9096
14123	14123	2650	Fbrs	0.788148	6.8214	6.37741	1.19e-05	0.000287934	3.19139
223753	223753	4546	Cerk	0.788976	7.51852	5.80527	3.35e-05	0.00062182	2.14512
18717	18717	4279	Pip5k1c	0.789392	7.3689	3.03478	0.00829151	0.0377044	-3.40529
68304	68304	3644	Poglut3	0.790048	1.1794	3.88503	0.00144351	0.0101631	-1.22297
192195	192195	11270	Ash1l	0.792777	5.4834	3.54027	0.00293256	0.0171511	-2.36897
67765	67765	1494	5830432E09Rik	0.793352	0.581591	3.12079	0.00695212	0.0328661	-2.51319
69930	69930	4190	Zfp715	0.793387	4.8077	4.48781	0.000424768	0.00401136	-0.39256
16210	16210	3432	Impact	0.795932	5.14967	3.47357	0.00336456	0.0191285	-2.4847
106052	106052	3446	Fbxo4	0.796419	3.63399	5.21033	0.000102678	0.00138475	1.2469
58172	58172	6027	Sertad2	0.796754	5.23129	4.96902	0.000163883	0.00195894	0.562601
12495	12495	4197	Entpd1	0.797149	5.58459	5.101	0.000126793	0.00162114	0.787049
100383	100383	2662	Bsdc1	0.797419	4.79998	4.97784	0.000161085	0.00194367	0.601048
217463	217463	6226	Snx13	0.798344	4.90518	3.62176	0.0024795	0.0151228	-2.1337
218914	218914	4585	Wapl	0.798601	4.53514	3.14969	0.00655192	0.0313886	-3.11964
230027	230027	2613	Coq3	0.799155	2.7367	3.18236	0.00612683	0.029873	-2.59769
231051	231051	16820	Kmt2c	0.799364	5.98403	5.38148	7.4e-05	0.0010837	1.32276
27078	27078	785	B9d1	0.799593	3.39319	2.95288	0.0098014	0.0428548	-3.14464
69091	69091	6873	Vps26b	0.799687	6.0257	3.58584	0.00266982	0.0159864	-2.30413
217695	217695	3869	Zfyve1	0.803027	5.37179	4.1962	0.000765018	0.00619036	-1.00936
21936	21936	1007	Tnfrsf18	0.80318	4.05375	4.869	0.000199338	0.00228639	0.386523
94219	94219	3330	Cnnm2	0.803598	0.975272	2.97956	0.00928215	0.0411325	-2.75149
51801	51801	3022	Ramp1	0.804396	1.57376	3.19431	0.00597826	0.029379	-2.72774
54169	54169	7337	Kat6b	0.804506	4.78523	4.83228	0.00021426	0.00241205	0.334452
68192	68192	2585	Leprotl1	0.80488	5.79745	5.89822	2.82e-05	0.000543837	2.30164
17101	17101	11806	Lyst	0.807525	4.35716	3.38959	0.00400003	0.0218881	-2.60635
13864	13864	2218	Nr2f6	0.809129	4.46497	6.46175	1.03e-05	0.000257159	3.45325
80294	80294	2219	Pofut2	0.811766	4.85116	3.94261	0.00128293	0.00925873	-1.47184
105722	105722	5711	Ano6	0.812003	6.37456	6.89951	4.83e-06	0.000143736	4.11044
52808	52808	2758	Tspyl2	0.81203	2.37447	4.19926	0.000760282	0.0061647	-0.748526
13831	13831	4190	Epc1	0.813285	5.76834	3.35805	0.00426848	0.0229253	-2.76386
16391	16391	2688	Irf9	0.813565	5.12057	4.03428	0.00106371	0.00799194	-1.36834
338350	338350	2375	Acad12	0.814343	1.78253	3.62649	0.00245544	0.015044	-1.59105
78388	78388	2810	Mvp	0.815574	5.44057	4.69795	0.000279375	0.00294352	-0.0030017
171212	171212	4702	Galnt10	0.815665	5.16172	4.81322	0.000222452	0.00247929	0.268432
72368	72368	601	Borcs8	0.815967	4.72368	6.48068	9.94e-06	0.000250355	3.44128
18640	18640	9621	Pfkfb2	0.816216	3.67545	3.65843	0.00229924	0.0143266	-1.85652
72046	72046	5611	Urgcp	0.817557	4.47898	6.87034	5.08e-06	0.000148044	4.1797
218503	218503	5119	Fcho2	0.819051	4.12223	3.56502	0.00278682	0.016454	-2.15363
72807	72807	2033	Zfp429	0.820097	3.19854	4.50363	0.000411521	0.00391757	-0.0231885
17527	17527	1709	Mpv17	0.820363	4.85369	4.49608	0.000417793	0.00395815	-0.314227
319358	319358	2963	C530047H08Rik	0.820762	1.81367	2.88585	0.0112349	0.0473017	-3.01936
94246	94246	6105	Arid4b	0.822673	5.09565	4.58234	0.000351605	0.00347023	-0.225984
67948	67948	4913	Fbxo28	0.822832	4.61766	7.05093	3.74e-06	0.000119726	4.46955
99334	99334	6904	Zscan29	0.823933	4.69412	4.79693	0.000229712	0.00253628	0.254197
16362	16362	3360	Irf1	0.82428	5.86928	3.52325	0.00303719	0.0176235	-2.42965
67759	67759	843	Plgrkt	0.82462	5.40364	3.024	0.00847643	0.0382508	-3.41543
13030	13030	4743	Ctsb	0.825414	8.35809	3.55589	0.00283969	0.0167072	-2.32069
19881	19881	1526	Rom1	0.826368	1.90217	3.77628	0.00180442	0.0119828	-1.37451
12380	12380	2894	Cast	0.826384	5.09757	3.15673	0.00645796	0.0310518	-3.12869
56048	56048	2980	Lgals8	0.826502	5.94573	5.60163	4.89e-05	0.00080862	1.74566
11796	11796	2813	Birc3	0.826555	4.94471	6.41149	1.12e-05	0.000277114	3.31728
100503392	100503392	1788	4833438C02Rik	0.826741	3.99367	4.05403	0.0010217	0.00775231	-1.15886
234577	234577	2302	Cpne2	0.828205	5.65725	4.32669	0.000587402	0.00511014	-0.772885
269023	269023	6112	Zfp608	0.828641	5.50942	4.18442	0.000783533	0.00631423	-1.03997
27801	27801	4868	Zdhhc8	0.82939	5.48311	5.64354	4.52e-05	0.000770364	1.81988
243813	243813	1690	Leng9	0.830683	1.7203	3.51819	0.00306903	0.0177733	-1.84522
12913	12913	1582	Creb3	0.831098	4.14866	5.44811	6.52e-05	0.000983095	1.57768
231931	231931	1612	Gimap6	0.832421	7.09305	3.05204	0.00800383	0.0367213	-3.37689
320633	320633	5267	Zbtb26	0.832823	3.149	3.39475	0.00395775	0.0217575	-2.30253
212168	212168	4348	Zswim4	0.833015	5.31261	6.58695	8.26e-06	0.000218236	3.59033
67826	67826	1837	Snap47	0.833231	3.86574	4.04461	0.00104153	0.00784731	-1.22327
104346	104346	1680	Gas8	0.833564	4.05234	3.23281	0.00552338	0.0277084	-2.83108
56299	56299	1154	Fkbpl	0.834936	2.17556	3.26404	0.00517985	0.0264226	-2.35103
56338	56338	2801	Txnip	0.836042	7.81143	5.69133	4.13e-05	0.000728926	1.94029
71520	71520	1599	Grap	0.836175	5.34401	3.8347	0.00160046	0.0109496	-1.76174
77889	77889	3068	Lbh	0.836971	7.21734	3.81016	0.00168312	0.0113531	-1.83005
270163	270163	11974	Myo9a	0.837828	3.85294	3.60675	0.00255732	0.0154986	-1.93508
100503664	100503664	848	Gm13012	0.837927	4.65708	5.13655	0.000118367	0.00153688	0.939464
20170	20170	2696	Hps6	0.838054	3.62645	4.46266	0.000446743	0.00415904	-0.208847
26384	26384	2300	Gnpda1	0.839392	5.17713	4.57262	0.000358495	0.00352321	-0.268294
56458	56458	5552	Foxo1	0.839627	7.0986	3.98553	0.00117509	0.00864954	-1.47476
70984	70984	2981	4931406C07Rik	0.840245	4.68612	4.03912	0.00105325	0.00792556	-1.23043
11883	11883	3491	Arsa	0.840641	4.22934	6.2553	1.48e-05	0.000331799	3.06744
66612	66612	2023	Ormdl3	0.842392	5.25727	5.92168	2.7e-05	0.000525273	2.39278
68943	68943	2367	Pink1	0.843266	6.08	6.10598	1.93e-05	0.000406644	2.69045
57914	57914	1360	Crlf2	0.843956	5.86401	4.2957	0.000625362	0.00536141	-0.841592
27056	27056	2392	Irf5	0.84578	6.27352	8.07076	7.27e-07	4.23e-05	6.05173
233805	233805	5825	Dcun1d3	0.847214	2.96631	4.91109	0.000183541	0.00213841	0.762113
12700	12700	2161	Cish	0.847328	6.34754	3.24279	0.00541118	0.0272868	-2.99407
235028	235028	3665	Zfp426	0.849605	4.70114	3.72381	0.0020099	0.0129806	-1.92248
227612	227612	3428	Tor4a	0.849719	5.45444	4.45651	0.000452296	0.00420129	-0.504728
667410	667410	2065	Gm8615	0.851424	3.78358	5.02045	0.000148252	0.00183015	0.767608
231510	231510	2877	Gpat3	0.851426	7.20997	3.21122	0.00577405	0.0285813	-3.05807
244421	244421	3930	Lonrf1	0.853517	2.69265	3.03728	0.00824932	0.0375558	-2.88477
68521	68521	3059	Fam189b	0.853689	4.87829	3.64015	0.00238737	0.0147436	-2.06312
20847	20847	4394	Stat2	0.854087	5.54853	3.3302	0.00452047	0.0237566	-2.81675
268936	268936	5973	Brpf3	0.854949	5.04927	5.51284	5.77e-05	0.00090583	1.60369
18015	18015	11847	Nf1	0.855372	4.98625	6.76894	6.03e-06	0.0001685	3.96197
56401	56401	3343	P3h1	0.856244	2.33679	3.10158	0.00723143	0.0338479	-2.6563
11810	11810	2265	Apobec1	0.857236	5.8702	4.21819	0.000731636	0.00601499	-0.97583
320982	320982	3967	Arl4c	0.857461	3.39875	5.16732	0.000111544	0.00146777	0.99659
54411	54411	2189	Atp6ap1	0.85891	7.44861	5.49999	5.92e-05	0.000922116	1.56768
225888	225888	9112	Kmt5b	0.860041	5.3508	5.6718	4.29e-05	0.000742609	1.90512
14026	14026	2698	Evl	0.860388	6.4385	3.26161	0.00520581	0.0265115	-2.95301
114664	114664	1699	Hsd17b11	0.86151	6.14109	6.68823	6.93e-06	0.000188212	3.74711
69470	69470	4401	Tmem127	0.862517	5.56185	3.88435	0.00144551	0.0101711	-1.67067
270118	270118	6743	Maml2	0.862618	4.04915	3.01306	0.00866813	0.0389818	-3.22238
215693	215693	3504	Zmat1	0.866034	2.41409	4.38193	0.000525482	0.0047102	-0.206873
22378	22378	1795	Wbp2	0.866077	6.74012	6.2977	1.37e-05	0.000313033	3.04137
21754	21754	3620	Tesk1	0.866412	4.58832	6.05804	2.11e-05	0.000436438	2.68395
13998	13998	8044	Fgd6	0.867112	4.45377	3.69587	0.00212877	0.0134776	-1.81271
230857	230857	4816	Ece1	0.867549	4.85259	4.10729	0.000916602	0.00718086	-1.12136
17304	17304	2126	Mfge8	0.867661	6.38976	5.85371	3.06e-05	0.000578777	2.21716
20913	20913	6009	Stxbp4	0.868187	2.24846	3.12805	0.00684935	0.0324899	-2.57286
54598	54598	4737	Calcrl	0.869102	2.44683	2.87866	0.0114001	0.0478098	-3.33333
16410	16410	7054	Itgav	0.870029	5.16001	5.28735	8.86e-05	0.00124947	1.17896
231225	231225	3492	Tapt1	0.870718	7.92748	4.74733	0.000253351	0.00273841	0.0922751
100039794	100039794	1073	Gm2427	0.871248	1.20305	3.33664	0.00446088	0.0235693	-2.11144
228852	228852	6485	Ppp1r16b	0.875483	6.04263	4.14559	0.000847865	0.00671809	-1.15088
67017	67017	3605	Fam210b	0.876057	3.60471	4.11756	0.000897628	0.0070556	-0.954427
240120	240120	1897	Zfp119b	0.876086	2.53516	3.51008	0.00312078	0.0180024	-1.95559
381022	381022	19827	Kmt2d	0.876774	7.26043	5.13948	0.000117699	0.00153139	0.861959
11430	11430	3987	Acox1	0.876938	5.8581	7.4163	2.05e-06	8.4e-05	4.99568
72194	72194	8607	Fbxl20	0.877823	5.89275	7.4435	1.96e-06	8.18e-05	5.03712
65116	65116	1304	Prrg2	0.879558	1.73465	2.94244	0.0100123	0.0434746	-2.94528
68897	68897	5030	Disp1	0.87958	4.26042	5.5052	5.86e-05	0.00091719	1.71311
235406	235406	4564	Snx33	0.879675	3.35873	4.9231	0.000179273	0.00211159	0.753621
71901	71901	2109	Fam219a	0.879778	2.1288	4.22673	0.000719079	0.00594486	-0.451058
67474	67474	3432	Snap29	0.880023	6.02039	3.67064	0.00224219	0.0140377	-2.12399
102791	102791	1629	Tcta	0.880486	3.50436	4.66445	0.00029858	0.00308341	0.184923
333654	333654	3130	Ppp1r13l	0.880909	2.88463	5.33551	8.08e-05	0.00116264	1.60674
94280	94280	2966	Sfxn3	0.882558	5.6316	7.81906	1.08e-06	5.59e-05	5.66223
109169	109169	4539	Igip	0.883753	2.52279	3.1864	0.00607618	0.0297222	-2.57632
76867	76867	3757	Rhbdd1	0.888412	5.01439	3.43813	0.00361936	0.0202554	-2.51315
269473	269473	7112	Lrig2	0.888808	4.62521	5.5562	5.32e-05	0.000852639	1.76695
12398	12398	7964	Cbfa2t3	0.890081	6.11805	5.01451	0.000149974	0.00184465	0.600041
77613	77613	3061	Prss36	0.890227	1.38463	2.86342	0.0117587	0.0489491	-3.04524
17119	17119	4662	Mxd1	0.891887	3.65803	4.35728	0.000552238	0.00490906	-0.46265
51798	51798	1138	Ech1	0.89328	5.72713	5.25517	9.42e-05	0.00129987	1.0876
99696	99696	4915	Ankrd50	0.893347	3.40044	4.58907	0.000346919	0.00343546	0.0654834
12751	12751	3494	Tpp1	0.894274	5.92515	7.34678	2.29e-06	8.98e-05	4.87799
58217	58217	3006	Trem1	0.894667	4.6436	5.31471	8.41e-05	0.00119803	1.22768
217201	217201	3216	Rundc1	0.895095	3.00161	3.5018	0.00317442	0.0182494	-2.04835
353502	353502	1243	Hcfc1r1	0.895598	5.66494	5.63621	4.58e-05	0.000776274	1.81928
241915	241915	11066	Phc3	0.896205	4.82811	3.80307	0.00170781	0.0114898	-1.81522
68151	68151	2769	Wls	0.900753	6.51041	3.51196	0.00310866	0.0179675	-2.45657
230801	230801	2941	Pigv	0.901101	3.45931	3.19217	0.00600462	0.0294718	-2.81299
171171	171171	1770	Ntng2	0.901226	3.69015	3.03589	0.00827277	0.0376398	-2.9977
319263	319263	5232	Pcmtd1	0.901366	6.06714	6.52218	9.24e-06	0.000236421	3.46054
52830	52830	1907	Pnrc2	0.901475	6.60961	5.33049	8.16e-05	0.00116955	1.21867
52120	52120	2679	Hgsnat	0.901744	3.78602	5.44547	6.56e-05	0.000986747	1.71083
93836	93836	4880	Rnf111	0.904118	5.52826	4.49853	0.000415743	0.00394822	-0.423701
67378	67378	2947	Bbs2	0.904304	2.69985	3.70098	0.00210651	0.0133942	-1.63178
78751	78751	4916	Zc3h6	0.904515	3.9603	5.45501	6.44e-05	0.00097433	1.6945
69900	69900	3128	Mfsd11	0.908645	3.75507	3.11602	0.00702057	0.0330973	-3.02207
327826	327826	5684	Frs2	0.91047	4.73233	3.99768	0.00114627	0.00847435	-1.35264
73834	73834	1410	Atp6v1d	0.911081	6.6072	6.66941	7.16e-06	0.000193975	3.7077
73389	73389	4240	Hbp1	0.911347	6.19439	7.07125	3.62e-06	0.000117102	4.40895
50760	50760	1972	Fbxo17	0.911414	3.98788	6.18573	1.68e-05	0.000364662	3.07945
408065	408065	4079	Zfp456	0.911552	2.93219	6.19743	1.64e-05	0.000358421	3.15889
56486	56486	1122	Gabarap	0.913376	5.25998	3.3545	0.00429979	0.023048	-2.73336
216965	216965	12409	Taok1	0.91573	5.04064	5.00498	0.000152784	0.00186816	0.646202
21815	21815	2674	Tgif1	0.91691	5.80176	5.45722	6.41e-05	0.000973317	1.47118
215418	215418	2890	Csrnp1	0.917952	6.31224	2.9485	0.00988932	0.0431435	-3.5875
100910	100910	3718	Chpf2	0.918703	5.91293	4.2893	0.000633501	0.00541983	-0.845901
244059	244059	9071	Chd2	0.918715	6.15671	3.91833	0.0013483	0.00960724	-1.6241
66129	66129	972	Prxl2c	0.919414	1.98093	3.84327	0.00157258	0.0108204	-1.3026
109241	109241	7055	Mbd5	0.919538	3.85438	4.98101	0.000160092	0.00193388	0.759439
621875	621875	1334	A530040E14Rik	0.920437	3.63533	4.79783	0.000229305	0.00253628	0.350595
76485	76485	2521	Glt8d1	0.920449	5.44657	3.35387	0.00430536	0.0230674	-2.7487
110521	110521	8753	Hivep1	0.920899	4.17165	4.42113	0.00048562	0.00442679	-0.485756
72023	72023	4191	Cyb561d1	0.92127	4.51463	5.12638	0.000120718	0.00155695	0.943967
208117	208117	4558	Aph1b	0.923285	3.58793	3.18303	0.00611845	0.0298568	-2.7599
27364	27364	3699	Srr	0.926841	3.15906	5.73258	3.83e-05	0.000687502	2.24309
19063	19063	2493	Ppt1	0.927542	7.08941	8.04295	7.59e-07	4.32e-05	6.01394
331188	331188	4067	Zfp781	0.927587	1.67026	2.91862	0.0105102	0.0450535	-2.90547
18624	18624	1853	Pepd	0.928734	4.66921	5.13592	0.000118512	0.00153688	1.04382
11749	11749	2661	Anxa6	0.928789	7.76273	5.60413	4.86e-05	0.000808454	1.77978
18750	18750	8369	Prkca	0.931517	6.44045	8.28945	5.2e-07	3.43e-05	6.39562
229615	229615	3095	Pias3	0.933517	4.50899	6.11863	1.89e-05	0.000399615	2.81179
236573	236573	3633	Gbp9	0.933678	4.68462	3.20272	0.00587585	0.028937	-3.0383
78834	78834	2486	Zfp623	0.933841	1.76558	4.35843	0.000550962	0.0049051	-0.185437
66302	66302	1875	Rmdn1	0.934613	2.36324	3.20443	0.00585526	0.0288827	-2.42678
58194	58194	5316	Sh3kbp1	0.935096	6.71207	3.80087	0.00171554	0.0115156	-1.86074
19401	19401	4131	Rara	0.935714	5.58211	6.40295	1.14e-05	0.000279832	3.23769
26408	26408	5393	Map3k5	0.936567	5.23463	4.20585	0.000750187	0.006108	-0.973611
93736	93736	10165	Aff4	0.938046	5.34162	3.58876	0.00265381	0.0159148	-2.27165
66251	66251	2618	Arfgap3	0.938068	4.1632	4.28306	0.000641554	0.0054606	-0.694856
232906	232906	8393	Arhgap35	0.939445	5.53867	4.69803	0.000279331	0.00294352	-0.000302815
170742	170742	1257	Sertad3	0.941708	3.77995	4.37626	0.00053151	0.00474981	-0.425313
21847	21847	3045	Klf10	0.942358	4.83186	5.01446	0.000149991	0.00184465	0.68908
11727	11727	1275	Ang	0.943226	2.74333	5.26815	9.19e-05	0.00127809	1.33081
74682	74682	4392	Wdr35	0.944005	3.91727	7.33569	2.34e-06	9.03e-05	5.06064
52898	52898	622	Rnasek	0.945001	6.42002	4.91921	0.000180644	0.0021214	0.407611
216810	216810	6248	Tom1l2	0.945957	4.74765	3.16762	0.00631511	0.030603	-3.05003
17775	17775	2130	Laptm4a	0.946351	7.1246	4.62295	0.000324272	0.00326594	-0.179409
19025	19025	3674	Ctsa	0.94726	6.88994	4.93526	0.000175059	0.00206609	0.443588
12753	12753	7478	Clock	0.947613	4.16808	4.64396	0.000310993	0.00317277	0.0896108
69188	69188	7258	Kmt2e	0.947708	7.03014	4.75915	0.000247498	0.00269488	0.0932934
15273	15273	9768	Hivep2	0.948269	4.55446	4.44506	0.000462811	0.0042716	-0.451965
69834	69834	4741	Rab43	0.948586	6.81575	4.73054	0.000261906	0.00279867	0.0452828
19088	19088	3358	Prkar2b	0.949122	5.0167	5.36025	7.71e-05	0.00111811	1.326
14251	14251	1694	Flot1	0.952658	5.72919	4.65474	0.000304397	0.00311625	-0.11719
72144	72144	4065	Slc37a3	0.956782	4.41498	4.15698	0.000828472	0.00659539	-1.09554
13666	13666	4496	Eif2ak3	0.95821	6.23227	3.55039	0.00287204	0.0168558	-2.37408
107173	107173	2767	Gpr137	0.958493	4.64084	2.94406	0.00997929	0.0434077	-3.50153
106585	106585	8991	Ankrd12	0.958671	4.86301	3.29407	0.00486945	0.0251564	-2.81713
69743	69743	8500	Casz1	0.958915	3.1123	5.03672	0.000143634	0.0017862	1.0168
20481	20481	5465	Ski	0.963034	5.30604	3.62249	0.00247576	0.0151156	-2.15478
70354	70354	6797	Secisbp2l	0.96326	4.91246	3.15279	0.00651042	0.0312659	-3.10805
22619	22619	3433	Siae	0.967887	3.40552	3.81265	0.00167455	0.0113435	-1.49578
11419	11419	3764	Asic1	0.96859	0.371417	3.02867	0.00839589	0.0379744	-2.64518
11490	11490	2989	Adam15	0.969488	5.46512	5.13619	0.000118449	0.00153688	0.929613
192656	192656	1901	Ripk2	0.969886	4.21766	5.84936	3.09e-05	0.000581561	2.36314
229445	229445	3453	Ctso	0.970734	4.65638	3.59027	0.00264557	0.0158758	-2.22295
16594	16594	3054	Klc2	0.973222	3.96154	4.51083	0.000405628	0.00389055	-0.163511
330401	330401	5719	Tmcc1	0.974624	4.93559	7.16609	3.09e-06	0.000107353	4.63066
97440	97440	2326	B3gnt9	0.976748	1.66505	3.14474	0.00661886	0.0316196	-2.5715
241296	241296	4254	Lrrc8a	0.976788	3.82335	6.20327	1.62e-05	0.000356078	3.03487
14245	14245	5725	Lpin1	0.977451	3.75337	4.7416	0.000256237	0.00275449	0.342079
70432	70432	8936	Rufy2	0.978783	3.92791	3.5776	0.00271552	0.0161804	-2.04772
19230	19230	2973	Twf1	0.979047	5.29799	5.76561	3.6e-05	0.000660769	2.09472
64294	64294	2024	Itm2c	0.979066	5.44339	7.49421	1.81e-06	7.76e-05	5.12517
71004	71004	1861	4931440P22Rik	0.980582	1.86176	3.16727	0.0063196	0.030603	-2.51887
214597	214597	4221	Sidt2	0.980762	6.85767	3.2788	0.00502488	0.0257432	-2.92178
67894	67894	2353	Fam45a	0.98266	4.03335	4.1318	0.000871989	0.00687695	-0.995223
74106	74106	3306	Dcaf6	0.983296	4.4387	6.89663	4.85e-06	0.000143736	4.23202
320844	320844	2543	Amigo3	0.983837	1.92584	2.90534	0.010798	0.0459539	-3.09671
231630	231630	3161	Ficd	0.984855	2.39128	5.17954	0.000108948	0.00144619	1.38124
214290	214290	5551	Tut7	0.988768	5.09285	3.98298	0.00118124	0.00866459	-1.46832
231912	231912	6157	Katnal1	0.988997	4.05721	4.86061	0.00020265	0.00231762	0.523024
407823	407823	7980	Baz2b	0.989871	5.27562	3.2027	0.00587607	0.028937	-3.04081
75802	75802	3098	4930458D05Rik	0.989896	2.63615	3.64953	0.00234173	0.0145206	-1.64724
668253	668253	1694	Dleu2	0.990403	2.14775	2.9864	0.00915326	0.0406376	-2.88102
218203	218203	2983	Mylip	0.990993	3.26322	5.19791	0.000105162	0.0014118	1.29406
14381	14381	2616	G6pdx	0.993295	6.34685	6.51419	9.37e-06	0.000238647	3.4286
230514	230514	1827	Leprot	0.993373	5.75745	2.9466	0.0099276	0.0432855	-3.58685
75788	75788	5333	Smurf1	0.993405	5.34921	5.49832	5.93e-05	0.000922116	1.60151
66597	66597	1699	Trim13	0.995256	2.73136	3.64663	0.00235574	0.0145863	-1.7269
21416	21416	4553	Tcf7l2	0.99598	4.36586	5.67946	4.23e-05	0.000738948	2.08904
54153	54153	2914	Rasa4	0.999269	4.70867	3.59951	0.00259572	0.0156538	-1.95814
14055	14055	4194	Ezh1	1.00013	4.96833	4.84174	0.000210306	0.00238441	0.314826
109050	109050	4781	Inka2	1.00017	2.71023	3.67669	0.00221442	0.0139081	-1.74077
244237	244237	2977	Tnfrsf26	1.00107	5.21995	3.24047	0.00543711	0.0273802	-2.99998
12908	12908	4393	Crat	1.00165	3.19938	3.8628	0.0015108	0.0105551	-1.14075
101497	101497	5052	Plekhg2	1.00492	5.60895	4.32845	0.000585317	0.00510327	-0.775996
71910	71910	1472	Plpp5	1.00572	3.59833	3.13192	0.00679525	0.0323185	-2.87327
98432	98432	6104	Phlpp1	1.00609	5.04099	3.14333	0.00663795	0.0316724	-3.1197
16569	16569	5632	Kif3b	1.00623	4.37025	5.66053	4.38e-05	0.000751757	1.95896
64383	64383	1863	Sirt2	1.00636	5.79684	5.74449	3.75e-05	0.000675568	2.02805
19141	19141	1874	Lgmn	1.00712	6.24626	3.72062	0.00202312	0.0130382	-2.00633
18438	18438	1995	P2rx4	1.00725	4.42108	3.37153	0.00415165	0.0225196	-2.64192
74552	74552	5025	Nipal3	1.00779	5.19152	7.58387	1.56e-06	7.19e-05	5.30144
216198	216198	2400	Tcp11l2	1.00983	5.27481	4.67244	0.000293883	0.00305628	-0.0490146
74096	74096	2826	Hvcn1	1.01013	4.43324	4.60461	0.000336332	0.00336162	-0.0194571
68262	68262	1910	Agpat4	1.01271	4.65587	5.35922	7.72e-05	0.00111811	1.39564
19024	19024	4733	Ppfibp2	1.01304	1.92032	2.90883	0.0107217	0.0457442	-3.3191
12518	12518	1327	Cd79a	1.0156	9.36354	3.32994	0.00452289	0.0237588	-2.73137
94180	94180	2775	Acsbg1	1.01861	4.23659	4.08151	0.000966027	0.00742527	-1.19411
77945	77945	5213	Rpgrip1	1.01869	4.53173	3.15455	0.00648689	0.0311656	-3.05527
434484	434484	2417	Sp140	1.01901	3.88442	5.7522	3.69e-05	0.000669337	2.21178
277463	277463	3926	Gpr107	1.01947	5.13331	7.12954	3.28e-06	0.000110497	4.55069
19730	19730	4020	Ralgds	1.0199	5.01829	4.82721	0.000216407	0.0024299	0.296104
16796	16796	3433	Lasp1	1.02042	6.97052	3.04419	0.00813339	0.0371857	-3.39121
414101	414101	3595	E130317F20Rik	1.02052	1.10887	3.04707	0.00808572	0.0370422	-2.63496
227620	227620	1690	Uap1l1	1.02251	5.30992	8.76143	2.58e-07	2.13e-05	7.13638
70028	70028	7455	Dop1b	1.02492	3.11647	4.63349	0.000317538	0.00322009	0.0273205
16795	16795	3669	Large1	1.02615	1.71789	4.77604	0.000239376	0.00262337	0.391717
106759	106759	2830	Ticam1	1.0264	4.6337	5.99946	2.35e-05	0.000474558	2.58331
70152	70152	1883	Mettl7a1	1.02778	4.58461	4.78441	0.000235455	0.00258547	0.187479
105501	105501	2749	Abhd4	1.02796	4.67199	4.43508	0.000472192	0.00433785	-0.424468
17131	17131	4441	Smad7	1.03071	4.44605	4.49803	0.000416164	0.00394905	-0.297538
71723	71723	3801	Dhx34	1.03091	4.69316	2.95188	0.00982141	0.0428789	-3.47179
16154	16154	3493	Il10ra	1.03101	5.39164	6.56503	8.58e-06	0.000224096	3.54072
237256	237256	4093	Zc3h12d	1.03286	4.20154	5.61542	4.76e-05	0.000798078	2.00404
108689	108689	1878	Stn1	1.0329	4.64524	3.73364	0.00196968	0.0128235	-1.94042
192176	192176	8347	Flna	1.03305	8.04172	4.53716	0.000384813	0.00373651	-0.307468
226695	226695	1613	Ifi205	1.03511	2.71741	3.81011	0.00168332	0.0113531	-1.44937
14824	14824	2333	Grn	1.03549	6.85336	3.19851	0.00592682	0.0291383	-3.08709
22288	22288	12382	Utrn	1.0387	5.86647	5.73175	3.84e-05	0.000687516	1.99483
76089	76089	6544	Rapgef2	1.03982	2.83103	4.79695	0.000229702	0.00253628	0.470981
17472	17472	4538	Gbp4	1.0402	4.62392	3.0717	0.00768809	0.0355906	-3.2913
59092	59092	2039	Pcbp4	1.04129	5.38466	4.53643	0.000385375	0.00373795	-0.276365
20193	20193	615	S100a1	1.04196	2.60439	3.73914	0.00194753	0.0127047	-1.51006
235599	235599	2552	6430571L13Rik	1.04252	3.08657	4.26036	0.000671708	0.00564407	-0.494645
54630	54630	2376	Prickle3	1.04395	1.37517	3.32246	0.00459304	0.024063	-2.29204
56323	56323	2309	Dnajb5	1.04396	3.30858	5.57331	5.15e-05	0.000838579	2.01411
20652	20652	4785	Soat1	1.04401	4.18886	3.6364	0.00240589	0.0148042	-1.86531
14466	14466	1950	Gba	1.04514	5.7816	9.01462	1.79e-07	1.63e-05	7.49617
18613	18613	3305	Pecam1	1.04612	5.47358	5.49876	5.93e-05	0.000922116	1.55283
26365	26365	3736	Ceacam1	1.04639	4.7634	5.37609	7.48e-05	0.00109081	1.36147
233199	233199	3624	Mybpc2	1.04674	2.42108	2.86324	0.0117629	0.0489491	-3.23527
19338	19338	3488	Rab33b	1.04782	4.25923	7.26036	2.64e-06	9.61e-05	4.86571
12479	12479	1845	Cd1d1	1.05049	2.88707	3.40397	0.00388325	0.0214412	-2.46888
67880	67880	918	Dcxr	1.05139	3.48133	5.08545	0.000130669	0.00165396	1.05386
69601	69601	7090	Dab2ip	1.05242	3.40338	4.65482	0.000304353	0.00311625	0.14798
68867	68867	3556	Rnf122	1.05301	2.93065	4.09798	0.000934142	0.00724619	-0.878974
108767	108767	1925	Pnrc1	1.05495	6.32264	3.33985	0.0044315	0.0234981	-2.80701
233016	233016	865	Blvrb	1.05655	4.66049	6.36348	1.22e-05	0.000293908	3.24094
27015	27015	4226	Polk	1.05804	3.74698	4.09904	0.000932135	0.00724619	-0.987623
70549	70549	12134	Tln2	1.05807	1.77674	4.00239	0.0011353	0.00840061	-1.00589
228356	228356	1979	1110051M20Rik	1.06035	4.07953	5.35637	7.76e-05	0.00112144	1.57208
67884	67884	1696	Cfap410	1.06068	2.81815	5.24287	9.65e-05	0.00131894	1.39769
70686	70686	5107	Dusp16	1.06129	4.567	3.36138	0.00423934	0.0228379	-2.6355
76850	76850	6523	Ago4	1.0621	2.67884	4.01772	0.0011003	0.00819336	-0.987862
79196	79196	4085	Osbpl5	1.06274	4.3713	6.24172	1.52e-05	0.000336224	3.01544
268663	268663	4127	Cdhr2	1.0635	2.12762	3.26432	0.00517682	0.0264185	-2.44804
11977	11977	8146	Atp7a	1.06512	3.53358	3.82343	0.00163791	0.0111337	-1.45607
58809	58809	1996	Rnase4	1.06542	5.54422	3.83436	0.00160157	0.0109496	-1.78138
71820	71820	1807	Wdr34	1.06655	3.47525	4.60285	0.000337519	0.00337063	0.0916843
244895	244895	10982	Peak1	1.06975	4.86634	5.03223	0.000144892	0.00179993	0.682134
240168	240168	4932	Rasgrp3	1.07141	3.89028	3.84671	0.00156152	0.0107679	-1.6084
100040500	100040500	4040	Gm2808	1.07204	2.60494	4.21775	0.000732299	0.00601626	-0.689027
102595	102595	3267	Plekho2	1.07271	5.97753	5.19656	0.000105435	0.00141386	0.959548
72128	72128	4229	2610008E11Rik	1.07307	3.92474	5.43836	6.65e-05	0.00099467	1.59552
14231	14231	898	Fkbp7	1.07327	2.61963	5.52535	5.64e-05	0.000889465	1.9851
18715	18715	2041	Pim2	1.07387	6.001	8.4513	4.08e-07	2.89e-05	6.64312
20229	20229	1116	Sat1	1.07414	5.29882	5.96912	2.48e-05	0.000490577	2.48082
269717	269717	3851	Orai2	1.07455	6.32905	7.86082	1.01e-06	5.41e-05	5.7228
56700	56700	1537	Glmp	1.0747	6.28151	8.6716	2.94e-07	2.29e-05	6.97784
74646	74646	3055	Spsb1	1.07477	2.61345	3.47118	0.00338116	0.0192043	-1.90989
59090	59090	3708	Midn	1.07498	6.65145	7.56071	1.62e-06	7.34e-05	5.23341
67912	67912	2756	1600012H06Rik	1.07522	4.41703	9.34358	1.12e-07	1.24e-05	8.03838
17444	17444	2919	Grap2	1.07665	4.15961	4.22889	0.000715931	0.00593128	-0.908053
18484	18484	4103	Pam	1.07745	4.24259	4.41287	0.000493752	0.00449052	-0.448075
68691	68691	4760	Kansl1l	1.07829	5.79696	5.64376	4.52e-05	0.000770364	1.84157
19344	19344	3180	Rab5b	1.07942	5.49688	3.85517	0.00153465	0.010665	-1.7271
16190	16190	5094	Il4ra	1.08036	4.75657	6.13954	1.82e-05	0.000388329	2.83341
353047	353047	5128	Plekhm1	1.08075	5.59234	7.08807	3.52e-06	0.000115743	4.45831
74919	74919	3082	Slc35f6	1.08108	4.34889	9.01631	1.79e-07	1.63e-05	7.59486
19703	19703	1418	Renbp	1.08202	4.23956	5.16562	0.00011191	0.00146958	0.951207
16578	16578	3489	Kif9	1.08233	0.815946	3.44361	0.00357875	0.0200952	-1.86844
654470	654470	2050	Tctn1	1.08241	2.28478	4.10011	0.0009301	0.00724333	-0.709681
80860	80860	2162	Ghdc	1.08522	3.25961	5.58226	5.07e-05	0.000830352	2.02692
70568	70568	5646	Cpne3	1.0853	4.65939	2.88304	0.0112991	0.0474877	-3.47177
16568	16568	5438	Kif3a	1.08657	4.12334	6.92665	4.61e-06	0.000138683	4.31116
70123	70123	856	Nbdy	1.08832	4.24198	4.07824	0.000972495	0.00745558	-0.961658
17250	17250	5935	Abcc1	1.09039	5.36505	6.26409	1.46e-05	0.000328779	2.99279
56174	56174	1422	Nagk	1.0913	3.53605	2.92654	0.0103419	0.0445583	-3.38715
16792	16792	2398	Laptm5	1.09218	9.47374	6.72955	6.45e-06	0.000179002	3.88982
22214	22214	4780	Ube2h	1.0932	6.69901	4.25371	0.000680823	0.00570442	-0.933428
18415	18415	3558	Hspa4l	1.09366	3.38638	5.29014	8.81e-05	0.00124512	1.46928
100637	100637	1906	N4bp2l1	1.09495	5.05588	7.71229	1.27e-06	6.24e-05	5.52781
56795	56795	1048	Arl10	1.09924	1.42331	3.4676	0.00340619	0.0193187	-1.95495
230793	230793	6602	Ahdc1	1.09999	5.18151	8.27724	5.3e-07	3.48e-05	6.40639
18845	18845	11036	Plxna2	1.10132	4.57973	3.60204	0.00258222	0.0156202	-1.96208
17691	17691	4509	Sik1	1.10223	3.62509	2.91312	0.0106284	0.0455106	-3.39025
70227	70227	5964	Zfp619	1.10229	1.85674	3.65137	0.00233288	0.0144904	-1.57842
13033	13033	1954	Ctsd	1.10673	7.60493	8.65226	3.03e-07	2.32e-05	6.96975
23833	23833	503	Cd52	1.11065	6.73722	2.86009	0.0118385	0.0491952	-3.75336
[truncated: 854 more rows]

## Sheet: P190_creERT2_Myc87
	GeneID	Length	Symbol	logFC	AveExpr	t	P.Value	adj.P.Val	B
104174	104174	3756	Gldc	-14.3184	2.62242	-14.75	2.17e-10	4.47e-09	13.968
11647	11647	2516	Alpl	-13.3619	2.96658	-20.5818	1.77e-12	1.1e-10	17.9321
22381	22381	1018	Tceal9	-12.4542	4.27009	-9.09924	1.59e-07	1.01e-06	7.72706
99633	99633	6052	Adgrl2	-12.2991	2.48179	-36.5892	3.46e-16	3.83e-13	22.62
56357	56357	2067	Ivd	-11.9643	2.183	-17.0831	2.65e-11	8.49e-10	15.4417
56615	56615	943	Mgst1	-11.8203	2.13981	-18.4547	8.67e-12	3.57e-10	16.7977
12070	12070	938	Bex3	-11.6397	2.11126	-28.6672	1.32e-14	3.77e-12	20.1588
13860	13860	4402	Eps8	-11.5073	2.61485	-23.6557	2.28e-13	2.59e-11	19.7212
50918	50918	3418	Myadm	-11.486	2.7802	-18.7984	6.63e-12	2.92e-10	16.9272
107869	107869	1801	Cth	-11.1362	2.54774	-15.2775	1.32e-10	2.97e-09	14.5076
13809	13809	4208	Enpep	-11.1073	4.29277	-14.9993	1.71e-10	3.7e-09	14.3953
27226	27226	1915	Pla2g7	-10.9788	2.0114	-31.8185	2.8e-15	1.47e-12	20.5937
53867	53867	6086	Col5a3	-10.7303	0.666822	-10.348	2.92e-08	2.41e-07	9.32715
22780	22780	4098	Ikzf3	-10.6841	2.47233	-18.1583	1.1e-11	4.33e-10	16.2387
24136	24136	9113	Zeb2	-10.2842	1.72601	-21.4642	9.55e-13	7e-11	17.2096
74016	74016	3743	Phf19	-10.1545	2.67072	-15.1418	1.5e-10	3.31e-09	14.3487
211949	211949	2232	Spsb4	-10.1398	1.30595	-18.905	6.11e-12	2.74e-10	15.9479
17060	17060	2097	Blnk	-10.1216	5.56363	-13.9832	4.63e-10	7.97e-09	13.4917
12491	12491	3927	Cd36	-10.0698	1.50912	-11.0392	1.22e-08	1.16e-07	9.85417
319885	319885	2524	Zcchc7	-10.016	1.77993	-16.3435	5.02e-11	1.41e-09	14.2737
215708	215708	5355	Miga1	-9.93847	0.945014	-16.2684	5.36e-11	1.47e-09	14.4483
14744	14744	2035	Gpr65	-9.91179	1.09131	-14.2111	3.68e-10	6.68e-09	12.6228
22021	22021	2046	Tpst1	-9.90306	2.96154	-18.9259	6.01e-12	2.71e-10	16.892
71787	71787	1130	Trnau1ap	-9.79117	2.43093	-11.9794	4e-09	4.57e-08	11.2095
236920	236920	4963	Stard8	-9.77743	1.05096	-12.4702	2.3e-09	2.92e-08	11.3479
30939	30939	1738	Pttg1	-9.77652	1.75724	-16.4453	4.59e-11	1.32e-09	14.939
212539	212539	1215	Gm266	-9.68466	1.08932	-15.7189	8.78e-11	2.2e-09	13.7303
71703	71703	3385	Armcx3	-9.57404	1.21644	-27.6369	2.28e-14	5.5e-12	18.701
70945	70945	4636	Mmrn1	-9.55406	-0.299575	-24.6573	1.24e-13	1.79e-11	18.1678
216049	216049	4257	Zfp365	-9.5358	0.558265	-26.3361	4.66e-14	8.89e-12	18.3224
56699	56699	3375	Cdc42ep4	-9.47253	0.676841	-23.3208	2.82e-13	3e-11	17.3309
232023	232023	2886	Vopp1	-9.45373	2.03281	-18.8571	6.34e-12	2.83e-10	17.1369
14299	14299	4036	Ncs1	-9.44251	2.13359	-20.2306	2.27e-12	1.34e-10	17.0791
228071	228071	8900	Sestd1	-9.3973	0.779364	-14.3654	3.16e-10	5.9e-09	12.8119
21676	21676	9962	Tead1	-9.3805	2.35119	-14.4875	2.8e-10	5.43e-09	13.3887
225207	225207	6152	Zfp521	-9.37101	0.387808	-19.5267	3.81e-12	1.92e-10	15.8245
57342	57342	4450	Parva	-9.35437	0.422141	-25.3528	8.19e-14	1.38e-11	18.4716
216197	216197	2915	Ckap4	-9.32614	1.60621	-19.7563	3.21e-12	1.7e-10	16.9642
68617	68617	7278	Mtcl1	-9.31858	1.43014	-15.4833	1.09e-10	2.59e-09	13.8543
26971	26971	2437	Pla2g2f	-9.30067	-0.230982	-22.4445	4.95e-13	4.27e-11	16.8155
13518	13518	23242	Dst	-9.18392	2.34499	-12.5987	1.99e-09	2.59e-08	11.7328
26357	26357	2491	Abcg2	-9.15674	2.2872	-20.0106	2.67e-12	1.48e-10	17.7161
20447	20447	3885	St6galnac3	-9.15047	0.703016	-14.9144	1.86e-10	3.97e-09	13.0073
59095	59095	1792	Fxyd6	-9.13274	-0.511343	-23.0784	3.29e-13	3.26e-11	17.3024
12326	12326	12331	Camk4	-9.13204	2.1948	-42.3926	3.81e-17	1.13e-13	25.6925
50781	50781	3357	Dkk3	-9.0804	0.0430665	-16.331	5.07e-11	1.42e-09	14.0617
71683	71683	2182	Gypc	-8.981	4.36575	-10.9864	1.31e-08	1.22e-07	10.1744
14420	14420	3704	Galc	-8.93182	0.790699	-8.71241	2.77e-07	1.63e-06	7.05337
381101	381101	1106	Dnph1	-8.89982	4.17409	-26.9751	3.27e-14	6.89e-12	20.8171
18479	18479	3061	Pak1	-8.85459	2.02801	-13.9033	5.02e-10	8.53e-09	12.7678
80837	80837	2358	Rhoj	-8.81911	-0.722254	-6.89502	4.87e-06	1.9e-05	4.40294
56375	56375	2300	B4galt4	-8.79287	2.60232	-18.9574	5.87e-12	2.67e-10	17.1606
12038	12038	6209	Bche	-8.78389	-0.956498	-17.8177	1.44e-11	5.3e-10	14.5599
225266	225266	4018	Klhl14	-8.77018	1.08331	-21.1632	1.17e-12	8.02e-11	16.3768
170799	170799	3932	Rtkn2	-8.75673	2.38814	-18.6707	7.32e-12	3.13e-10	16.1703
66686	66686	3025	Dcbld1	-8.72095	0.806871	-16.5529	4.18e-11	1.22e-09	14.9595
67416	67416	3778	Armcx2	-8.7126	-0.0947446	-13.5654	7.1e-10	1.12e-08	12.2047
18507	18507	1208	Pax5	-8.683	3.58567	-13.707	6.13e-10	9.96e-09	13.1471
20969	20969	3057	Sdc1	-8.58047	-0.662913	-17.3408	2.14e-11	7.15e-10	14.7642
217874	217874	761	Rd3l	-8.49318	1.02441	-11.0052	1.28e-08	1.2e-07	9.47915
107272	107272	2491	Psat1	-8.46061	5.82198	-26.2448	4.91e-14	9.06e-12	22.525
320078	320078	3095	Olfml2b	-8.41485	0.356883	-20.8131	1.5e-12	9.68e-11	16.7633
384783	384783	4015	Irs2	-8.4144	0.511145	-12.0765	3.58e-09	4.21e-08	10.9244
75723	75723	8951	Amotl1	-8.34983	5.19071	-17.5493	1.8e-11	6.3e-10	16.6021
319622	319622	6865	Itpripl2	-8.34417	-0.180352	-12.8394	1.53e-09	2.08e-08	11.4883
12306	12306	1374	Anxa2	-8.30235	0.926238	-20.0957	2.51e-12	1.42e-10	18.4811
12035	12035	8102	Bcat1	-8.23619	6.91678	-29.0897	1.06e-14	3.59e-12	23.9726
14345	14345	3664	Fut4	-8.23075	-0.138621	-17.2564	2.29e-11	7.55e-10	13.9165
18846	18846	6943	Plxna3	-8.19505	1.99279	-5.77707	3.53e-05	0.000107235	2.52994
14853	14853	2494	Gspt2	-8.14296	-0.613595	-17.4142	2.01e-11	6.87e-10	14.0192
268663	268663	4127	Cdhr2	-8.11509	2.12762	-24.8787	1.08e-13	1.66e-11	21.1409
380785	380785	2712	Begain	-8.11352	0.950462	-20.8485	1.46e-12	9.57e-11	16.0587
22242	22242	2472	Umod	-8.11024	0.859635	-19.2896	4.56e-12	2.2e-10	14.9114
242202	242202	6728	Pde5a	-8.04345	1.85646	-22.3932	5.12e-13	4.38e-11	18.6511
268902	268902	8047	Robo2	-8.022	-1.24767	-18.7991	6.63e-12	2.92e-10	14.5922
217410	217410	4198	Trib2	-8.02056	0.921417	-20.1113	2.48e-12	1.41e-10	17.552
240185	240185	6731	Jcad	-8.00268	1.34398	-13.2726	9.64e-10	1.43e-08	11.6803
80888	80888	1812	Hspb8	-7.98299	-0.497448	-22.2269	5.71e-13	4.81e-11	16.7079
108079	108079	8201	Prkaa2	-7.94749	2.21962	-16.8127	3.34e-11	1.02e-09	15.5406
69065	69065	1569	Chac1	-7.94485	1.85808	-15.4467	1.13e-10	2.67e-09	14.6941
104009	104009	3361	Qsox1	-7.93877	3.68019	-14.1388	3.96e-10	7.04e-09	13.5333
553127	553127	1232	Rtl8b	-7.93788	-0.29301	-19.1209	5.18e-12	2.41e-10	15.4889
72258	72258	2533	Kcnk10	-7.87428	1.83585	-24.0919	1.74e-13	2.24e-11	18.2355
18189	18189	9040	Nrxn1	-7.87045	0.345565	-12.4919	2.24e-09	2.87e-08	11.5899
73390	73390	2140	Msl3l2	-7.85392	-0.767529	-10.7009	1.86e-08	1.63e-07	9.1918
641361	641361	730	Pinlyp	-7.838	-0.303404	-14.448	2.92e-10	5.56e-09	12.4093
13008	13008	889	Csrp2	-7.78122	1.68731	-16.0968	6.24e-11	1.66e-09	14.5629
100502854	100502854	2295	D030029J20Rik	-7.73307	1.44719	-8.80682	2.41e-07	1.45e-06	7.04308
233529	233529	2557	Kctd14	-7.72965	0.498302	-9.15661	1.46e-07	9.4e-07	7.68652
54418	54418	6442	Fmn2	-7.70461	-0.129876	-10.0871	4.11e-08	3.21e-07	8.89981
98365	98365	1145	Slamf9	-7.69373	3.73256	-7.82767	1.06e-06	5.15e-06	5.78857
171167	171167	4546	Fut10	-7.67424	0.977979	-12.2867	2.82e-09	3.47e-08	10.985
29815	29815	3301	Bcar3	-7.67402	2.1435	-11.0304	1.24e-08	1.17e-07	10.1841
103743	103743	1393	Tmem98	-7.65824	-0.562308	-18.9315	5.98e-12	2.71e-10	14.852
319765	319765	3899	Igf2bp2	-7.60252	1.87042	-10.4955	2.42e-08	2.04e-07	9.43582
78248	78248	2470	Armcx1	-7.56981	0.0666208	-14.2492	3.55e-10	6.49e-09	12.3687
72145	72145	14277	Wdfy3	-7.4994	0.265807	-16.0273	6.64e-11	1.73e-09	13.4899
140765	140765	2885	Tmprss3	-7.45575	0.121888	-11.9543	4.12e-09	4.68e-08	10.3806
212167	212167	3745	Gsap	-7.45092	0.942382	-15.4344	1.14e-10	2.68e-09	13.86
14664	14664	3272	Slc6a9	-7.4465	3.47875	-8.67326	2.94e-07	1.71e-06	7.08073
67260	67260	3668	Cers4	-7.44499	2.81212	-11.2817	9.11e-09	8.99e-08	10.5311
30944	30944	5367	Zfp354c	-7.40348	0.34892	-14.7088	2.26e-10	4.62e-09	12.7732
278097	278097	2034	Armcx6	-7.39978	0.286105	-7.40816	2.08e-06	9.11e-06	5.10327
246707	246707	3910	Emilin2	-7.39383	-0.158497	-9.09406	1.6e-07	1.01e-06	7.68932
433424	433424	1388	Zeb2os	-7.37012	-0.473447	-13.4197	8.26e-10	1.26e-08	11.5082
76123	76123	3488	Gpsm2	-7.36582	4.47824	-22.1696	5.94e-13	4.94e-11	19.7377
245670	245670	2281	Rragb	-7.35714	2.72093	-18.0902	1.16e-11	4.52e-10	16.3674
98363	98363	1805	Efhd1	-7.34288	1.98682	-18.778	6.74e-12	2.95e-10	16.2526
20249	20249	4837	Scd1	-7.33836	5.89858	-15.134	1.51e-10	3.33e-09	14.5957
14252	14252	2700	Flot2	-7.33277	0.337178	-13.4677	7.85e-10	1.21e-08	12.735
22066	22066	4992	Trpc4	-7.32653	-0.181969	-12.6915	1.8e-09	2.39e-08	11.4808
216188	216188	6030	Aldh1l2	-7.28558	-0.628068	-6.86183	5.15e-06	2e-05	4.33997
231532	231532	3346	Arhgap24	-7.27033	1.30655	-12.7972	1.6e-09	2.16e-08	11.7402
72672	72672	6840	Zfp518a	-7.27028	1.79077	-10.2031	3.53e-08	2.83e-07	9.16856
21810	21810	2678	Tgfbi	-7.2265	-1.57161	-16.889	3.13e-11	9.73e-10	13.7435
373864	373864	7635	Col27a1	-7.1657	2.30983	-9.87456	5.45e-08	4.05e-07	8.78314
11492	11492	6388	Adam19	-7.16107	-0.0900513	-13.6448	6.54e-10	1.05e-08	11.9014
320634	320634	5184	Ocrl	-7.151	2.44252	-8.44945	4.09e-07	2.28e-06	6.81293
77596	77596	3504	Adgrf1	-7.13597	-0.453191	-13.8668	5.21e-10	8.84e-09	11.9158
78771	78771	4289	Mctp1	-7.09701	0.328902	-10.83	1.59e-08	1.43e-07	9.80764
319186	319186	381	Hist1h2bm	-7.09586	-0.783754	-12.2914	2.81e-09	3.45e-08	10.9091
18611	18611	2477	Pea15a	-7.08845	1.97521	-10.2474	3.33e-08	2.69e-07	9.27266
20322	20322	2259	Sord	-7.07793	3.68616	-22.7649	4.02e-13	3.77e-11	19.8593
619313	619313	961	I730030J21Rik	-6.99698	-1.4389	-17.3084	2.2e-11	7.27e-10	13.8285
67888	67888	1764	Tmem100	-6.9709	-0.274245	-12.2158	3.06e-09	3.7e-08	10.4803
72293	72293	3222	Nkd2	-6.96721	1.10987	-11.8878	4.45e-09	4.99e-08	10.697
79565	79565	2803	Mettl27	-6.9569	-0.00370297	-16.2928	5.25e-11	1.45e-09	13.3539
16500	16500	11153	Kcnb1	-6.95645	2.46238	-7.6448	1.42e-06	6.55e-06	5.60602
497106	497106	438	Rnase12	-6.95482	4.262	-24.5029	1.36e-13	1.82e-11	21.4986
236899	236899	5229	Pcyt1b	-6.93685	0.0654554	-13.231	1.01e-09	1.48e-08	11.3729
140792	140792	3322	Colec12	-6.91493	-0.764713	-13.4892	7.68e-10	1.19e-08	11.6966
22223	22223	1147	Uchl1	-6.87669	5.12453	-17.66	1.64e-11	5.89e-10	16.7869
217944	217944	3987	Rapgef5	-6.85702	2.19494	-9.10912	1.56e-07	9.97e-07	7.71702
100503043	100503043	9014	Armcx4	-6.83828	3.38998	-17.8559	1.4e-11	5.22e-10	16.8709
54397	54397	1701	Ppt2	-6.81963	1.27269	-6.74202	6.32e-06	2.4e-05	4.12638
72720	72720	3661	Zfp248	-6.80959	0.441073	-7.42089	2.03e-06	8.96e-06	5.11363
11989	11989	2371	Slc7a3	-6.79796	0.379356	-8.63268	3.12e-07	1.8e-06	7.06512
217154	217154	3049	Stac2	-6.77897	0.835761	-6.35771	1.23e-05	4.29e-05	3.49392
74694	74694	5696	Tbc1d30	-6.75343	-0.543172	-15.7551	8.49e-11	2.13e-09	13.1139
17314	17314	819	Mgmt	-6.68863	1.23317	-12.587	2.02e-09	2.61e-08	11.0061
59093	59093	2175	Pcbp3	-6.67814	0.652995	-13.0749	1.19e-09	1.7e-08	11.2474
16004	16004	8929	Igf2r	-6.64126	1.31833	-6.1386	1.82e-05	6e-05	3.156
241576	241576	3827	Ldlrad3	-6.63935	3.13965	-9.18487	1.41e-07	9.1e-07	7.86199
71934	71934	2299	Car13	-6.62248	1.48359	-13.1449	1.1e-09	1.59e-08	11.8855
319184	319184	381	Hist1h2bk	-6.59998	1.01314	-12.6347	1.92e-09	2.51e-08	11.4851
17750	17750	556	Mt2	-6.58842	2.80569	-11.3786	8.1e-09	8.13e-08	10.4952
74013	74013	3677	Rftn2	-6.57409	2.79651	-12.1913	3.14e-09	3.78e-08	11.4817
100502670	100502670	4427	Gm16010	-6.5536	-1.31602	-12.7088	1.77e-09	2.35e-08	10.8856
12121	12121	5293	Bicd1	-6.53178	0.672037	-10.1147	3.96e-08	3.11e-07	8.65588
68303	68303	2949	Fam114a1	-6.52988	0.531726	-6.99642	4.1e-06	1.63e-05	4.58568
319148	319148	480	Hist1h3c	-6.52824	2.54195	-10.8855	1.48e-08	1.36e-07	10.0296
14696	14696	2751	Gnb4	-6.52093	0.500209	-16.8641	3.2e-11	9.91e-10	13.8204
11428	11428	4319	Aco1	-6.49896	4.18911	-23.2886	2.87e-13	3e-11	19.9927
72960	72960	1895	Top1mt	-6.49432	-0.145462	-12.4061	2.47e-09	3.11e-08	10.9015
16981	16981	3185	Lrrn3	-6.487	2.53817	-4.72346	0.000265603	0.000639461	0.365207
208820	208820	1501	Triqk	-6.46718	-1.8052	-14.0715	4.24e-10	7.44e-09	11.8988
329934	329934	2528	Foxo6	-6.46552	-1.35406	-13.6154	6.74e-10	1.08e-08	11.5763
12481	12481	1144	Cd2	-6.4566	3.76346	-9.31836	1.16e-07	7.78e-07	8.02838
208777	208777	4474	Sned1	-6.44579	-1.09557	-7.67826	1.34e-06	6.27e-06	5.51215
13849	13849	1665	Ephx1	-6.44181	3.57602	-15.3759	1.2e-10	2.79e-09	14.8161
21898	21898	3847	Tlr4	-6.43101	1.91552	-9.61512	7.73e-08	5.47e-07	8.44696
74410	74410	3177	Ttll11	-6.41435	3.43754	-9.26596	1.25e-07	8.27e-07	7.96325
12927	12927	3280	Bcar1	-6.40508	-0.63137	-10.5973	2.12e-08	1.82e-07	9.64189
269878	269878	10040	Megf8	-6.37656	-0.50696	-7.11446	3.37e-06	1.38e-05	4.76719
18670	18670	4075	Abcb4	-6.35389	1.64666	-8.73318	2.69e-07	1.59e-06	7.09867
71592	71592	7372	Pogk	-6.32625	1.54731	-23.5147	2.49e-13	2.75e-11	19.9465
21826	21826	5922	Thbs2	-6.30943	0.677086	-6.75442	6.19e-06	2.36e-05	4.15058
192678	192678	3425	Rassf3	-6.30912	4.52226	-13.4653	7.87e-10	1.21e-08	12.9635
211798	211798	3152	Mfsd9	-6.30823	-0.383061	-11.202	1e-08	9.78e-08	9.60053
244152	244152	2800	Tsku	-6.30638	0.221024	-9.64643	7.41e-08	5.28e-07	8.19339
13839	13839	7789	Epha5	-6.25929	-0.917888	-10.9418	1.38e-08	1.28e-07	9.44766
235472	235472	8764	Prtg	-6.25432	-0.693772	-13.1178	1.14e-09	1.64e-08	11.2057
12874	12874	9152	Cpd	-6.24818	4.57026	-7.26628	2.62e-06	1.11e-05	4.85309
103710	103710	3059	Slc35e4	-6.2034	1.03274	-9.10116	1.58e-07	1.01e-06	7.54601
26432	26432	3712	Plod2	-6.20181	0.968206	-9.25327	1.28e-07	8.39e-07	7.58813
22152	22152	1723	Tubb3	-6.1916	5.66053	-24.5823	1.29e-13	1.79e-11	21.5564
242819	242819	3675	Rundc3b	-6.18705	-0.118787	-9.90417	5.23e-08	3.92e-07	8.33193
109222	109222	1411	Rarres1	-6.10786	-0.64655	-10.1517	3.77e-08	2.99e-07	8.51892
259300	259300	3058	Ehd2	-6.06396	5.67927	-28.8755	1.19e-14	3.67e-12	23.7733
66190	66190	4058	Acer3	-6.03473	2.06845	-12.985	1.31e-09	1.82e-08	11.5308
245671	245671	4457	Klf8	-6.02012	1.40805	-12.0565	3.66e-09	4.26e-08	10.8905
71709	71709	3288	Syde1	-6.01045	2.56697	-8.11123	6.83e-07	3.54e-06	6.308
320365	320365	10730	Fry	-5.99619	0.771776	-7.7464	1.21e-06	5.72e-06	5.74328
70997	70997	2264	Spef1	-5.97173	0.102444	-8.41892	4.28e-07	2.37e-06	6.63007
56742	56742	1773	Psrc1	-5.94726	2.99881	-12.2558	2.92e-09	3.58e-08	11.6464
55963	55963	3926	Slc1a4	-5.9443	5.39431	-23.0674	3.31e-13	3.26e-11	20.6142
17760	17760	6115	Map6	-5.93906	0.100719	-10.125	3.91e-08	3.08e-07	8.84519
16016	16016	1222	Ighg2b	-5.9229	0.913887	-11.6919	5.59e-09	6.07e-08	10.0244
111173	111173	9787	Erc1	-5.92229	3.86174	-8.83459	2.32e-07	1.4e-06	7.33508
16001	16001	11978	Igf1r	-5.91825	0.552592	-7.26283	2.63e-06	1.12e-05	4.99364
20135	20135	2180	Rrm2	-5.91082	7.36925	-11.1543	1.06e-08	1.03e-07	10.0939
236312	236312	3497	Ifi209	-5.90659	2.27757	-12.1557	3.27e-09	3.91e-08	11.4776
231946	231946	2096	Fam221a	-5.90272	1.47617	-12.9386	1.38e-09	1.9e-08	11.8772
319157	319157	312	Hist1h4f	-5.88488	-0.903438	-8.40942	4.34e-07	2.4e-06	6.5643
71310	71310	5848	Tbc1d9	-5.8842	0.451785	-11.8202	4.81e-09	5.33e-08	10.7428
76411	76411	809	Ift43	-5.87793	1.3386	-10.2273	3.42e-08	2.76e-07	9.17849
330323	330323	4785	Mindy4	-5.87607	-0.752149	-7.28206	2.55e-06	1.09e-05	4.93966
17105	17105	1057	Lyz2	-5.87569	0.289431	-5.32074	8.31e-05	0.000229234	1.70541
12585	12585	2525	Cdr2	-5.86686	2.56057	-9.97117	4.79e-08	3.65e-07	8.90749
30925	30925	2443	Slamf6	-5.85699	3.40239	-11.4799	7.18e-09	7.36e-08	10.7801
12361	12361	8260	Cask	-5.85598	1.33194	-14.7995	2.07e-10	4.33e-09	14.1325
72007	72007	6875	Fndc3b	-5.85027	0.262248	-7.57347	1.59e-06	7.23e-06	5.50084
17279	17279	2914	Melk	-5.84124	4.85813	-18.6382	7.51e-12	3.2e-10	17.5298
69941	69941	713	2810408I11Rik	-5.82392	2.65893	-11.2957	8.95e-09	8.86e-08	10.5068
22092	22092	1164	Rsph1	-5.81975	-0.418053	-9.64793	7.39e-08	5.27e-07	7.96692
58909	58909	4293	Fam13a	-5.80033	-1.41825	-12.3158	2.73e-09	3.37e-08	10.5642
100041581	100041581	2794	Zkscan16	-5.79587	-0.427129	-9.15126	1.47e-07	9.46e-07	7.49726
319169	319169	393	Hist1h2ak	-5.78536	-0.36985	-6.74394	6.3e-06	2.39e-05	4.1521
239556	239556	9794	Cacna1i	-5.78508	0.981071	-14.2476	3.55e-10	6.49e-09	13.2958
16656	16656	9021	Hivep3	-5.71648	1.87865	-9.60805	7.81e-08	5.52e-07	8.43736
100039304	100039304	727	Gm2148	-5.70109	-0.118542	-5.24784	9.55e-05	0.000259305	1.59142
72747	72747	2385	Ttc39c	-5.68796	-1.26044	-12.5062	2.21e-09	2.83e-08	10.7367
12902	12902	6207	Cr2	-5.68175	0.173441	-7.04884	3.76e-06	1.51e-05	4.66154
71846	71846	1373	Syce2	-5.63893	4.9859	-29.3977	9.1e-15	3.46e-12	23.5822
108005	108005	359	Igkv3-7	-5.63556	-1.14678	-10.0219	4.48e-08	3.45e-07	8.37964
235604	235604	3031	Camkv	-5.63303	-0.128082	-6.62232	7.77e-06	2.88e-05	3.92853
18783	18783	2846	Pla2g4a	-5.62171	4.62907	-10.7986	1.65e-08	1.47e-07	9.9076
14681	14681	7732	Gnao1	-5.60578	1.10707	-7.34166	2.31e-06	1e-05	5.13472
72834	72834	1349	2810468N07Rik	-5.59728	1.39431	-19.8834	2.93e-12	1.57e-10	17.5081
236727	236727	2469	Slc9a7	-5.5957	0.333524	-9.01323	1.79e-07	1.12e-06	7.53291
228140	228140	5747	Tnks1bp1	-5.59243	1.44509	-10.9857	1.31e-08	1.22e-07	10.1599
20681	20681	2999	Sox8	-5.58582	-1.38683	-7.35281	2.27e-06	9.86e-06	5.01906
56702	56702	672	Hist1h1b	-5.5829	-0.49319	-6.35897	1.23e-05	4.28e-05	3.51254
66570	66570	1342	Cenpm	-5.58051	4.89381	-23.3016	2.85e-13	3e-11	20.6493
66734	66734	965	Map1lc3a	-5.57295	-0.672049	-6.82025	5.53e-06	2.13e-05	4.27646
14425	14425	3684	Galnt3	-5.56617	1.64558	-14.2956	3.39e-10	6.25e-09	13.6449
74325	74325	1576	Cltb	-5.56422	4.13529	-25.2766	8.57e-14	1.43e-11	21.3387
54651	54651	3240	Usp27x	-5.56218	-0.352805	-10.0288	4.44e-08	3.43e-07	8.56966
78303	78303	620	Hist3h2ba	-5.56002	-0.24122	-7.68036	1.34e-06	6.25e-06	5.57812
246179	246179	3382	Fktn	-5.55055	-0.427903	-8.28101	5.27e-07	2.84e-06	6.30067
18752	18752	2714	Prkcg	-5.54235	-0.31762	-8.66502	2.97e-07	1.72e-06	6.79932
12549	12549	7722	Arhgap31	-5.53947	0.949396	-9.25613	1.27e-07	8.37e-07	7.79616
319161	319161	312	Hist1h4n	-5.51163	0.277903	-5.59071	4.99e-05	0.00014525	2.19512
51800	51800	1432	Bok	-5.49157	5.58565	-28.6424	1.34e-14	3.77e-12	23.5899
71583	71583	2159	9130008F23Rik	-5.48986	-0.256051	-7.67303	1.36e-06	6.3e-06	5.55362
216177	216177	2634	AU041133	-5.48502	-1.11318	-10.3005	3.11e-08	2.54e-07	8.73194
240888	240888	1943	Gpr161	-5.46374	-1.34293	-11.5938	6.27e-09	6.63e-08	9.93614
13003	13003	14689	Vcan	-5.45434	0.928452	-8.99436	1.84e-07	1.14e-06	7.59112
97908	97908	492	Hist1h3g	-5.42081	0.917576	-8.67685	2.92e-07	1.7e-06	7.07084
232232	232232	2494	Hdac11	-5.42034	1.44896	-7.76035	1.18e-06	5.61e-06	5.78627
94353	94353	911	Hmgn3	-5.41683	4.46476	-20.0058	2.68e-12	1.48e-10	18.6108
80879	80879	2577	Slc16a3	-5.41262	1.93893	-6.76316	6.09e-06	2.33e-05	4.19894
435784	435784	720	Rps15a-ps8	-5.40243	0.25051	-14.5777	2.57e-10	5.07e-09	13.8847
140703	140703	1911	Emid1	-5.40078	4.98434	-12.0096	3.87e-09	4.44e-08	11.1968
379043	379043	1274	Raet1e	-5.39124	2.53148	-13.1663	1.08e-09	1.57e-08	12.5924
66375	66375	1304	Dhrs7	-5.38478	2.88296	-15.0367	1.65e-10	3.6e-09	14.3976
14686	14686	1629	Gnat2	-5.37731	0.248419	-6.99889	4.08e-06	1.63e-05	4.57568
319153	319153	483	Hist1h3i	-5.35955	-0.473861	-7.48924	1.82e-06	8.12e-06	5.30363
68026	68026	2387	Pclaf	-5.34836	8.0662	-14.3454	3.23e-10	6e-09	13.7193
97998	97998	3437	Deptor	-5.34343	-0.757707	-6.09534	1.97e-05	6.41e-05	3.08225
14085	14085	1585	Fah	-5.34332	1.55271	-6.12835	1.86e-05	6.09e-05	3.06176
665433	665433	514	Hist1h2ao	-5.33419	1.02352	-7.93365	8.99e-07	4.46e-06	6.0372
319191	319191	393	Hist1h2ai	-5.3171	-0.149915	-5.59144	4.98e-05	0.000145088	2.19755
12616	12616	2724	Cenpb	-5.31435	4.16602	-28.8391	1.21e-14	3.67e-12	23.7985
20972	20972	4465	Syngr1	-5.31425	-0.559454	-9.52867	8.7e-08	6.06e-07	7.98149
12478	12478	2436	Cd19	-5.29354	6.72037	-8.18369	6.11e-07	3.23e-06	5.88781
52679	52679	5476	E2f7	-5.28738	4.19475	-14.6478	2.4e-10	4.86e-09	14.1396
14862	14862	1294	Gstm1	-5.26856	3.371	-17.174	2.46e-11	7.98e-10	16.3272
66355	66355	1554	Gmpr	-5.26799	0.94764	-4.81344	0.000222358	0.00054762	0.798647
234582	234582	2304	Ccdc102a	-5.25454	-1.01231	-9.14388	1.49e-07	9.54e-07	7.52459
108682	108682	3596	Gpt2	-5.2515	4.32563	-20.2232	2.28e-12	1.34e-10	18.6638
224023	224023	2618	Klhl22	-5.23932	1.37497	-4.90442	0.000185957	0.000468321	0.877017
18073	18073	6046	Nid1	-5.23522	0.769024	-10.4772	2.47e-08	2.08e-07	9.52513
319183	319183	381	Hist1h2bj	-5.22877	1.78629	-9.72382	6.67e-08	4.82e-07	8.55408
272031	272031	3762	Plppr1	-5.22463	-1.17636	-4.5183	0.000399606	0.000924044	0.252917
12505	12505	5654	Cd44	-5.20211	2.32921	-11.9284	4.25e-09	4.79e-08	11.1469
242705	242705	4739	E2f2	-5.20209	6.30201	-30.2068	6.07e-15	2.66e-12	24.4647
53856	53856	949	Prg3	-5.17727	-1.65388	-8.8711	2.2e-07	1.34e-06	7.0703
319167	319167	473	Hist1h2ag	-5.16774	1.51244	-9.35404	1.11e-07	7.47e-07	8.06678
63913	63913	3939	Fam129a	-5.16061	-0.0536268	-9.93954	4.99e-08	3.78e-07	8.57727
14570	14570	1032	Arhgdig	-5.14754	-0.00287323	-11.4737	7.23e-09	7.4e-08	10.3632
12428	12428	2811	Ccna2	-5.11353	7.89953	-10.9485	1.37e-08	1.27e-07	9.83508
107993	107993	1570	Bfsp2	-5.11253	5.6655	-29.1517	1.03e-14	3.58e-12	23.9749
75590	75590	2700	Dusp9	-5.11144	-0.770149	-7.16577	3.09e-06	1.28e-05	4.73986
17005	17005	3200	Ltk	-5.08972	1.07817	-4.87207	0.000198138	0.000494779	0.818049
75099	75099	3383	Lysmd4	-5.05699	1.74578	-9.36921	1.09e-07	7.33e-07	8.07385
319178	319178	469	Hist1h2bb	-5.04501	-0.129141	-6.59816	8.1e-06	2.98e-05	3.91792
100861620	100861620	1999	Gm21082	-5.03121	0.508984	-5.81162	3.31e-05	0.000101211	2.58635
17768	17768	2070	Mthfd2	-5.02764	7.17358	-21.2165	1.13e-12	7.84e-11	19.4667
27053	27053	1927	Asns	-5.01195	7.30734	-35.8182	4.77e-16	4.38e-13	26.8873
100503944	100503944	1538	Gm19980	-5.01011	4.71331	-13.0656	1.2e-09	1.71e-08	12.476
319152	319152	488	Hist1h3h	-4.98899	0.168521	-7.65699	1.39e-06	6.45e-06	5.59025
17237	17237	3293	Mgrn1	-4.97638	4.95191	-24.7925	1.14e-13	1.69e-11	21.4819
15372	15372	1669	Hmx2	-4.97063	0.673916	-6.1907	1.66e-05	5.55e-05	3.22028
24001	24001	6281	Tiam2	-4.96706	1.34577	-8.83228	2.33e-07	1.41e-06	7.35321
229672	229672	2093	Bcl2l15	-4.96152	-0.395029	-7.09329	3.49e-06	1.42e-05	4.63512
21873	21873	4798	Tjp2	-4.95079	1.41615	-4.3274	0.000586565	0.00130298	-0.251599
14871	14871	1037	Gstt1	-4.94104	-1.00163	-7.86393	1e-06	4.91e-06	5.73917
69376	69376	1639	Zpbp2	-4.93939	-0.577876	-5.62705	4.66e-05	0.000137054	2.26765
57752	57752	9537	Tacc2	-4.92988	1.38043	-7.93964	8.91e-07	4.43e-06	6.02856
54381	54381	2013	Cpq	-4.9273	0.768244	-4.27002	0.000658707	0.00144414	-0.431037
226841	226841	4190	Vash2	-4.92184	3.29142	-13.5592	7.14e-10	1.13e-08	12.9352
72535	72535	2302	Aldh1b1	-4.9197	4.50181	-13.5481	7.22e-10	1.14e-08	12.9839
319156	319156	312	Hist1h4d	-4.91509	1.89378	-7.10074	3.44e-06	1.41e-05	4.744
68526	68526	5079	Gpr155	-4.90483	2.1638	-9.78249	6.16e-08	4.5e-07	8.59611
214804	214804	5495	Syde2	-4.88239	2.50072	-12.1993	3.11e-09	3.75e-08	11.5741
30049	30049	3470	Scd3	-4.86556	-0.294575	-4.22419	0.000722797	0.0015694	-0.329578
243958	243958	2484	Siglecg	-4.85805	3.4146	-6.49103	9.76e-06	3.49e-05	3.54669
93704	93704	4531	Pcdhgb7	-4.84355	-0.727134	-6.17514	1.71e-05	5.68e-05	3.21892
12890	12890	4928	Cplx2	-4.8343	7.32387	-17.8366	1.42e-11	5.27e-10	16.91
59083	59083	1784	Fetub	-4.83272	0.394574	-6.12226	1.88e-05	6.14e-05	3.12179
72569	72569	1419	Bbs5	-4.81946	-1.05499	-8.36782	4.62e-07	2.54e-06	6.41429
211896	211896	1724	Depdc7	-4.80539	-0.985669	-7.95495	8.7e-07	4.35e-06	5.86393
20750	20750	1658	Spp1	-4.80107	5.70109	-11.5499	6.61e-09	6.91e-08	10.5817
75345	75345	3977	Slamf7	-4.79323	4.88955	-4.79445	0.00023084	0.000565735	0.0538898
66860	66860	7873	Tanc1	-4.78709	4.34524	-12.5066	2.21e-09	2.83e-08	11.9268
12798	12798	1782	Cnn2	-4.78269	2.62985	-14.1697	3.84e-10	6.88e-09	13.6729
19017	19017	6495	Ppargc1a	-4.77892	-0.347296	-6.40442	1.14e-05	4e-05	3.60804
12919	12919	1681	Crhbp	-4.77649	5.76923	-8.44592	4.11e-07	2.29e-06	6.31514
72391	72391	773	Cdkn3	-4.75639	5.03305	-12.0639	3.63e-09	4.25e-08	11.37
15368	15368	1576	Hmox1	-4.75312	2.68297	-7.81611	1.08e-06	5.23e-06	5.77831
434175	434175	1383	Ccnb1-ps	-4.74272	5.15145	-9.2667	1.25e-07	8.27e-07	7.70648
71988	71988	2899	Esco2	-4.73937	5.72331	-13.8231	5.44e-10	9.07e-09	13.2437
17748	17748	542	Mt1	-4.72743	5.44867	-16.841	3.26e-11	1.01e-09	16.1251
66241	66241	1750	Tmem9	-4.72554	5.10862	-14.0336	4.4e-10	7.67e-09	13.527
211651	211651	4780	Fancd2	-4.72023	4.62312	-17.3554	2.11e-11	7.09e-10	16.5539
76498	76498	2507	Paqr4	-4.71783	0.8593	-13.8596	5.25e-10	8.85e-09	13.0859
319172	319172	506	Hist1h2ab	-4.70342	2.15504	-7.9931	8.2e-07	4.15e-06	6.13398
545428	545428	6329	Ccdc141	-4.68164	-1.75834	-11.4335	7.59e-09	7.72e-08	9.78968
74137	74137	3132	Nuak2	-4.68122	1.68686	-5.92017	2.71e-05	8.48e-05	2.77951
52033	52033	1646	Pbk	-4.67402	7.34954	-13.7578	5.82e-10	9.56e-09	13.1103
57746	57746	4913	Piwil2	-4.66431	-0.615175	-5.06924	0.000134843	0.000353067	1.27118
319149	319149	411	Hist1h3d	-4.65008	0.585208	-7.17106	3.06e-06	1.27e-05	4.85528
81840	81840	5722	Sorcs2	-4.64947	4.70321	-11.164	1.05e-08	1.02e-07	10.4086
12531	12531	3151	Cdc25b	-4.64919	6.68459	-17.3566	2.11e-11	7.09e-10	16.5234
106763	106763	6959	Ttbk1	-4.63518	-1.24821	-4.87101	0.00019855	0.000495599	0.909208
223970	223970	3739	Rmi2	-4.62158	4.79672	-14.1612	3.87e-10	6.92e-09	13.6396
12649	12649	3397	Chek1	-4.62027	5.3384	-19.0723	5.37e-12	2.48e-10	17.9152
66425	66425	1575	Pcp4l1	-4.59279	2.5868	-14.8541	1.97e-10	4.13e-09	14.0655
93706	93706	4687	Pcdhgc3	-4.59233	3.45557	-17.8128	1.45e-11	5.3e-10	16.9304
18844	18844	9028	Plxna1	-4.57783	5.58387	-13.0954	1.16e-09	1.67e-08	12.3804
20200	20200	719	S100a6	-4.5673	3.22405	-16.5179	4.31e-11	1.25e-09	15.8461
16854	16854	1406	Lgals3	-4.55593	0.872944	-15.3293	1.26e-10	2.87e-09	14.786
12388	12388	5475	Ctnnd1	-4.55261	5.33379	-7.8346	1.05e-06	5.1e-06	5.60732
20166	20166	3358	Rtkn	-4.54095	1.71022	-7.26606	2.62e-06	1.11e-05	5.01671
26364	26364	3253	Adgre5	-4.53802	3.7153	-13.6241	6.68e-10	1.07e-08	13.1164
15903	15903	953	Id3	-4.53551	4.87921	-6.75801	6.15e-06	2.34e-05	3.63374
68612	68612	931	Ube2c	-4.53146	7.63501	-9.34104	1.13e-07	7.57e-07	7.6405
78309	78309	7818	Cul9	-4.52766	1.88068	-8.17174	6.23e-07	3.28e-06	6.38179
118454	118454	2254	Gjc2	-4.51736	2.63494	-8.04759	7.53e-07	3.85e-06	6.09678
16449	16449	5493	Jag1	-4.50705	0.0522275	-9.80342	5.99e-08	4.4e-07	8.55866
17121	17121	1299	Mxd3	-4.5033	4.39701	-22.814	3.89e-13	3.71e-11	20.365
69908	69908	3320	Rab3b	-4.50036	-0.931319	-9.35195	1.11e-07	7.48e-07	7.62763
23859	23859	8022	Dlg2	-4.49761	0.440086	-6.50057	9.6e-06	3.44e-05	3.76932
12449	12449	3099	Ccnf	-4.49659	6.54769	-18.3677	9.29e-12	3.78e-10	17.3545
94275	94275	2752	Maged1	-4.49622	3.38928	-11.5985	6.24e-09	6.62e-08	10.8262
208647	208647	3318	Creb3l2	-4.49483	0.326667	-10.6439	2e-08	1.73e-07	9.64245
623121	623121	2680	Ifi213	-4.49077	-0.00627495	-4.7696	0.000242443	0.000589589	0.59532
69706	69706	1501	Lrr1	-4.47423	3.14573	-10.686	1.9e-08	1.65e-07	9.825
19361	19361	2138	Rad51	-4.47177	5.70222	-22.7118	4.16e-13	3.85e-11	20.4474
83993	83993	2662	Tbx19	-4.46312	1.5063	-10.9109	1.43e-08	1.32e-07	9.85609
69716	69716	2267	Trip13	-4.45824	5.13646	-11.2212	9.8e-09	9.58e-08	10.3394
12534	12534	2860	Cdk1	-4.4527	7.63687	-11.0681	1.18e-08	1.13e-07	9.98793
11535	11535	1381	Adm	-4.43438	-0.0561765	-5.1204	0.00012212	0.000323337	1.3548
13805	13805	3572	Eng	-4.43105	6.26206	-21.4478	9.65e-13	7.04e-11	19.6054
13134	13134	5225	Dach1	-4.42033	-0.539414	-5.80293	3.36e-05	0.000102746	2.46062
55994	55994	5368	Smad9	-4.41695	-1.37373	-7.75455	1.19e-06	5.66e-06	5.63607
319899	319899	6560	Dock6	-4.4134	1.05144	-7.92488	9.12e-07	4.52e-06	6.0161
13685	13685	981	Eif4ebp1	-4.40671	7.14397	-30.3834	5.57e-15	2.53e-12	24.6501
13371	13371	5815	Dio2	-4.39786	0.161995	-6.56816	8.53e-06	3.11e-05	3.87341
50799	50799	3122	Slc25a13	-4.38924	3.62057	-16.1987	5.7e-11	1.55e-09	15.5601
78767	78767	2069	Efcab11	-4.3787	3.58557	-11.6884	5.61e-09	6.09e-08	11.0219
67801	67801	1889	Pllp	-4.36957	0.949265	-5.62918	4.64e-05	0.00013658	2.27139
69885	69885	1270	Aunip	-4.34478	3.76247	-18.8517	6.36e-12	2.83e-10	17.5492
11799	11799	3416	Birc5	-4.34303	7.08844	-15.4986	1.07e-10	2.57e-09	14.8494
66468	66468	2669	Ska1	-4.32721	4.53441	-29.5751	8.32e-15	3.28e-12	23.9092
66442	66442	1582	Spc25	-4.32498	5.31424	-18.2685	1e-11	4.04e-10	17.2928
381822	381822	607	Lockd	-4.3177	5.15873	-18.5033	8.35e-12	3.47e-10	17.4793
17300	17300	3990	Foxc1	-4.31629	3.7295	-7.7099	1.28e-06	6.01e-06	5.32378
14793	14793	1488	Cdca3	-4.31506	7.1056	-20.2944	2.17e-12	1.3e-10	18.8143
107350	107350	775	AW112010	-4.31165	1.95089	-10.1181	3.94e-08	3.1e-07	9.08716
20419	20419	2132	Shcbp1	-4.29765	4.95143	-12.6621	1.86e-09	2.45e-08	12.0223
330173	330173	945	2610524H06Rik	-4.29506	0.563457	-5.84781	3.1e-05	9.54e-05	2.65301
71085	71085	5140	Arhgap19	-4.29102	6.0464	-10.0867	4.11e-08	3.21e-07	8.78232
319150	319150	411	Hist1h3b	-4.28719	0.745381	-7.61072	1.5e-06	6.86e-06	5.54969
209027	209027	2914	Pycr1	-4.28417	3.37621	-9.337	1.14e-07	7.6e-07	7.98406
70645	70645	1557	Oip5	-4.27684	4.15533	-21.8034	7.58e-13	5.78e-11	19.6539
19139	19139	1975	Prps1	-4.27346	6.25422	-17.1556	2.5e-11	8.08e-10	16.3529
56050	56050	3053	Cyp39a1	-4.27072	1.94427	-3.81348	0.0016717	0.0033198	-1.31405
109212	109212	1466	Pimreg	-4.26608	6.53769	-14.6127	2.48e-10	5e-09	13.9986
67547	67547	3707	Slc39a8	-4.26354	2.23694	-17.0526	2.72e-11	8.69e-10	16.1591
18968	18968	5347	Pola1	-4.26249	5.81384	-12.6315	1.92e-09	2.52e-08	11.925
217716	217716	5428	Mlh3	-4.25728	2.46118	-11.3237	8.66e-09	8.62e-08	10.5817
30878	30878	3148	Apln	-4.25585	-0.202799	-9.05319	1.69e-07	1.07e-06	7.6445
18973	18973	7129	Pole	-4.25562	6.78743	-16.7293	3.59e-11	1.09e-09	15.9849
16765	16765	1060	Stmn1	-4.24428	7.78061	-29.9899	6.76e-15	2.75e-12	24.4647
74868	74868	3644	Tmem65	-4.24154	3.20743	-9.55056	8.45e-08	5.91e-07	8.3387
100340	100340	1925	Smpdl3b	-4.21206	2.63747	-8.46633	3.99e-07	2.24e-06	6.84369
59033	59033	11793	Slc4a8	-4.20205	0.786703	-8.61366	3.2e-07	1.84e-06	7.00918
54409	54409	872	Ramp2	-4.19289	1.29377	-13.6757	6.33e-10	1.02e-08	12.8945
75317	75317	3628	Parpbp	-4.19123	4.13428	-17.2048	2.39e-11	7.79e-10	16.3884
56224	56224	3172	Tspan5	-4.18911	5.13002	-21.9915	6.68e-13	5.36e-11	19.943
14065	14065	1762	F2rl3	-4.18704	1.67357	-8.79372	2.46e-07	1.47e-06	7.30637
20556	20556	1664	Slfn2	-4.17412	4.76814	-11.8041	4.9e-09	5.41e-08	10.9363
319170	319170	393	Hist1h2an	-4.1682	-1.11308	-6.9193	4.67e-06	1.83e-05	4.42273
69274	69274	4627	Ctdspl	-4.16366	2.32207	-3.07843	0.00758278	0.012968	-2.69521
319634	319634	4654	Efcab5	-4.16264	-0.852482	-7.09045	3.5e-06	1.43e-05	4.69425
22701	22701	3737	Zfp41	-4.15784	2.66862	-10.8968	1.46e-08	1.34e-07	10.0684
664968	664968	1051	Tmem238	-4.14264	-1.09349	-3.58298	0.00268561	0.00508621	-1.53663
108907	108907	2960	Nusap1	-4.14229	7.02325	-12.9065	1.42e-09	1.95e-08	12.1857
26909	26909	5506	Exo1	-4.14018	5.07465	-25.8527	6.14e-14	1.08e-11	22.0973
72415	72415	3609	Sgo1	-4.12863	5.8148	-20.4867	1.89e-12	1.15e-10	18.9567
20539	20539	3513	Slc7a5	-4.1087	8.31431	-12.8089	1.58e-09	2.14e-08	12.0834
56150	56150	1725	Mad2l1	-4.10445	6.80878	-9.51311	8.89e-08	6.18e-07	7.88187
170748	170748	954	Smco4	-4.10161	2.46185	-19.6075	3.59e-12	1.83e-10	18.2139
56312	56312	626	Nupr1	-4.10144	-0.187033	-4.32853	0.000585227	0.00130082	-0.22677
319565	319565	21718	Syne2	-4.08932	3.27105	-7.99382	8.19e-07	4.15e-06	5.9879
19362	19362	1835	Rad51ap1	-4.08151	5.34916	-27.5248	2.42e-14	5.5e-12	23.1432
11931	11931	2422	Atp1b1	-4.07988	7.43945	-27.5273	2.42e-14	5.5e-12	23.2535
242914	242914	2230	Gm4961	-4.07017	0.467232	-10.2972	3.12e-08	2.55e-07	9.01603
30058	30058	1183	Timm8a1	-4.06633	4.64515	-15.8064	8.1e-11	2.05e-09	15.2208
14933	14933	4427	Gk	-4.05792	3.94747	-13.2357	1e-09	1.47e-08	12.7216
268697	268697	2316	Ccnb1	-4.03684	6.82931	-10.6073	2.1e-08	1.8e-07	9.40039
12316	12316	9866	Aspm	-4.02595	6.03822	-12.6337	1.92e-09	2.51e-08	11.929
15366	15366	3914	Hmmr	-4.01369	5.83154	-13.4762	7.78e-10	1.2e-08	12.8611
18811	18811	790	Prl2c2	-4.01024	1.18754	-7.23114	2.77e-06	1.17e-05	4.83813
18612	18612	2336	Etv4	-4.00972	2.05586	-6.90311	4.8e-06	1.88e-05	4.29799
319151	319151	411	Hist1h3e	-4.00545	1.29089	-5.76916	3.58e-05	0.000108509	2.46112
433855	433855	2780	AI506816	-4.00396	2.19617	-8.47343	3.95e-07	2.22e-06	6.84166
70979	70979	1358	Fancd2os	-4.0035	0.822524	-7.5432	1.67e-06	7.54e-06	5.44551
16000	16000	7817	Igf1	-3.99219	1.14112	-7.04305	3.79e-06	1.52e-05	4.6593
18671	18671	4977	Abcb1a	-3.99016	1.02126	-10.6917	1.88e-08	1.64e-07	9.61927
13361	13361	5290	Dhfr	-3.98694	6.33166	-16.6681	3.78e-11	1.13e-09	15.9247
102920	102920	3148	Cenpi	-3.98659	4.44152	-18.151	1.1e-11	4.33e-10	17.1786
544944	544944	549	Cbx3-ps5	-3.98173	-1.06455	-4.96413	0.000165456	0.00042282	1.07017
56554	56554	1271	Raet1d	-3.97854	1.47898	-13.3728	8.67e-10	1.31e-08	12.7149
269582	269582	4982	Clspn	-3.97262	5.86591	-20.5439	1.81e-12	1.12e-10	18.9974
51944	51944	3118	Knstrn	-3.96964	5.92698	-21.0121	1.3e-12	8.71e-11	19.3256
208154	208154	3235	Btla	-3.9638	1.5892	-10.0881	4.1e-08	3.21e-07	8.93905
11987	11987	7179	Slc7a1	-3.96044	7.37599	-13.7116	6.1e-10	9.94e-09	13.0581
14369	14369	4809	Fzd7	-3.95915	1.72257	-7.91409	9.27e-07	4.58e-06	5.99333
57810	57810	7214	Cdon	-3.95482	3.15088	-7.69328	1.31e-06	6.15e-06	5.58207
12494	12494	2995	Cd38	-3.95416	4.3533	-12.9327	1.38e-09	1.91e-08	12.357
208628	208628	6961	Kntc1	-3.94872	5.1068	-18.2795	9.96e-12	4.02e-10	17.3026
326620	326620	312	Hist1h4b	-3.93046	0.130825	-6.49337	9.72e-06	3.48e-05	3.75635
16571	16571	4712	Kif4	-3.92953	5.85126	-23.1166	3.21e-13	3.26e-11	20.7075
12544	12544	2143	Cdc45	-3.92301	5.94852	-27.5242	2.42e-14	5.5e-12	23.1967
56448	56448	2772	Cyp2d22	-3.91457	2.14854	-6.55192	8.78e-06	3.19e-05	3.78318
21877	21877	1369	Tk1	-3.91352	6.1699	-25.1955	8.99e-14	1.45e-11	21.952
20362	20362	4627	2008-09-01	-3.90953	0.28495	-7.21341	2.86e-06	1.2e-05	4.86149
71804	71804	2307	Mtfr2	-3.90865	4.07238	-17.7333	1.55e-11	5.59e-10	16.8183
16881	16881	3520	Lig1	-3.90726	7.57666	-34.0059	1.04e-15	8.74e-13	26.2227
14235	14235	4365	Foxm1	-3.90214	6.7825	-28.0022	1.88e-14	4.92e-12	23.4965
22143	22143	1564	Tuba1b	-3.89408	5.85159	-6.9297	4.59e-06	1.8e-05	3.8101
67629	67629	1349	Spc24	-3.88646	5.31935	-22.5789	4.53e-13	4.03e-11	20.3521
27279	27279	965	Tnfrsf12a	-3.8854	2.83641	-15.5064	1.07e-10	2.56e-09	14.9325
54392	54392	3698	Ncapg	-3.8823	6.05386	-13.1606	1.08e-09	1.57e-08	12.5044
69195	69195	1601	Tmem121	-3.87971	1.97584	-6.1188	1.89e-05	6.17e-05	3.12025
54366	54366	3687	Ctnnal1	-3.87702	1.04702	-5.12418	0.000121231	0.000321126	1.25824
20873	20873	3547	Plk4	-3.87644	5.32228	-8.73531	2.68e-07	1.58e-06	6.87558
12442	12442	1541	Ccnb2	-3.8742	7.39229	-8.00742	8.02e-07	4.08e-06	5.59615
72787	72787	2576	Ndc1	-3.87239	5.40699	-12.1307	3.37e-09	4e-08	11.3597
93842	93842	4249	Igsf9	-3.86894	2.36414	-7.21725	2.84e-06	1.19e-05	4.93354
170822	170822	4194	Usp33	-3.86754	3.7697	-20.0885	2.52e-12	1.42e-10	18.5112
18817	18817	2203	Plk1	-3.86337	7.3044	-9.83936	5.71e-08	4.22e-07	8.3469
75424	75424	3695	Zfp820	-3.8592	2.40288	-17.5506	1.8e-11	6.3e-10	16.5101
18516	18516	2393	Pbx3	-3.85504	0.237159	-4.27684	0.000649679	0.00142637	-0.234349
71878	71878	2260	Fam83d	-3.85062	4.11305	-7.97603	8.42e-07	4.24e-06	5.85117
626534	626534	1343	Gm6682	-3.85008	7.1372	-6.49416	9.71e-06	3.48e-05	2.99343
22146	22146	1977	Tuba1c	-3.84259	6.68718	-6.71993	6.56e-06	2.48e-05	3.40038
17216	17216	3371	Mcm2	-3.83636	7.64376	-9.66081	7.27e-08	5.19e-07	8.09742
15277	15277	5513	Hk2	-3.83441	5.91176	-17.0944	2.63e-11	8.44e-10	16.3227
69270	69270	1161	Gins1	-3.82682	5.10846	-23.6237	2.33e-13	2.59e-11	20.9322
71198	71198	2529	Otud1	-3.82065	1.03119	-7.65477	1.4e-06	6.46e-06	5.62263
12977	12977	4422	Csf1	-3.81868	3.80262	-6.58272	8.32e-06	3.04e-05	3.42079
12822	12822	5791	Col18a1	-3.81285	1.77626	-11.5343	6.73e-09	6.99e-08	10.8456
140577	140577	4817	Ankrd6	-3.81047	2.26221	-8.81243	2.4e-07	1.44e-06	7.3409
64339	64339	2270	Fndc4	-3.80631	0.0361386	-6.8352	5.39e-06	2.09e-05	4.32276
22137	22137	3117	Ttk	-3.80304	5.1529	-22.0857	6.28e-13	5.11e-11	20.0076
70218	70218	3337	Kif18b	-3.80181	5.76209	-12.6948	1.79e-09	2.38e-08	11.9953
56421	56421	3986	Pfkp	-3.8008	6.4958	-10.965	1.34e-08	1.25e-07	9.8641
70024	70024	3494	Mcm10	-3.79081	5.48277	-16.5274	4.27e-11	1.24e-09	15.8408
66977	66977	2405	Nuf2	-3.79021	6.3051	-10.9122	1.43e-08	1.32e-07	9.82786
23945	23945	4628	Mgll	-3.78578	3.3064	-14.3031	3.36e-10	6.22e-09	13.7782
230316	230316	3062	Megf9	-3.78398	0.617532	-6.76674	6.06e-06	2.32e-05	4.19994
217216	217216	2543	BC030867	-3.78394	4.0608	-21.4321	9.76e-13	7.07e-11	19.413
109113	109113	3540	Uhrf2	-3.78008	6.0032	-20.5165	1.85e-12	1.14e-10	18.9763
434428	434428	1515	Gm5620	-3.77955	7.99998	-6.23463	1.54e-05	5.18e-05	2.53518
75323	75323	2052	4930558J18Rik	-3.77062	0.828534	-8.09662	6.99e-07	3.61e-06	6.28256
12512	12512	1037	Cd63	-3.76436	-0.206311	-7.31752	2.41e-06	1.04e-05	4.98474
16543	16543	3435	Mdfic	-3.76407	1.78536	-6.27881	1.42e-05	4.85e-05	3.22671
218581	218581	2530	Depdc1b	-3.76131	4.1155	-7.02184	3.93e-06	1.57e-05	4.27898
68549	68549	5416	Sgo2a	-3.76117	5.07017	-8.92094	2.05e-07	1.26e-06	7.20423
26570	26570	9227	Slc7a11	-3.76005	0.932844	-12.0421	3.73e-09	4.29e-08	11.2842
76131	76131	3323	Depdc1a	-3.75429	3.55369	-18.747	6.9e-12	3e-10	17.5127
76574	76574	2151	Mfsd2a	-3.74913	0.467268	-3.23378	0.00551244	0.00970261	-2.24663
56405	56405	1443	Dusp14	-3.74148	-0.362405	-3.93504	0.00130295	0.00265352	-0.934594
66929	66929	1599	Asf1b	-3.73966	6.87908	-10.2954	3.13e-08	2.55e-07	8.96633
269224	269224	5119	Pask	-3.73903	4.53096	-16.7024	3.67e-11	1.1e-09	16.0061
78925	78925	2665	Srd5a1	-3.73804	2.92977	-7.95994	8.63e-07	4.33e-06	6.04877
76044	76044	6604	Ncapg2	-3.73751	6.47149	-9.07118	1.65e-07	1.04e-06	7.26788
73804	73804	2832	Kif2c	-3.73493	5.90371	-22.4579	4.91e-13	4.27e-11	20.2873
17345	17345	10075	Mki67	-3.73346	8.78012	-14.9956	1.72e-10	3.71e-09	14.3766
69291	69291	6003	1700001L05Rik	-3.72953	0.624307	-7.03201	3.86e-06	1.55e-05	4.61764
16551	16551	4819	Kif11	-3.72807	7.17438	-9.3117	1.18e-07	7.83e-07	7.59281
105988	105988	6630	Espl1	-3.72607	6.19863	-21.9196	7.01e-13	5.5e-11	19.9432
14453	14453	2137	Gas2	-3.72285	4.55844	-13.3258	9.11e-10	1.36e-08	12.7457
74107	74107	2778	Cep55	-3.72196	5.50282	-14.4461	2.92e-10	5.56e-09	13.8737
239273	239273	5895	Abcc4	-3.71717	4.94277	-15.3157	1.27e-10	2.9e-09	14.7622
13830	13830	2816	Stom	-3.71113	1.90902	-12.0195	3.82e-09	4.39e-08	11.3052
245386	245386	3427	Tmem255a	-3.71027	5.00422	-14.4658	2.86e-10	5.5e-09	13.9095
12532	12532	1941	Cdc25c	-3.70953	5.44851	-20.1059	2.49e-12	1.41e-10	18.6781
232223	232223	2836	Txnrd3	-3.70895	7.02461	-15.4182	1.16e-10	2.71e-09	14.7605
71313	71313	1673	Fsip1	-3.70788	-1.31704	-6.36842	1.21e-05	4.22e-05	3.50281
70466	70466	3137	Ckap2l	-3.69304	5.8699	-16.3919	4.81e-11	1.37e-09	15.704
107995	107995	1784	Cdc20	-3.69287	7.53822	-13.7215	6.04e-10	9.87e-09	13.0631
20877	20877	1957	Aurkb	-3.69203	7.27017	-11.3808	8.08e-09	8.12e-08	10.3815
68166	68166	5083	Spire1	-3.69155	3.40403	-10.0516	4.3e-08	3.34e-07	8.99568
12021	12021	5448	Bard1	-3.68427	4.91611	-12.6993	1.78e-09	2.37e-08	12.1027
16180	16180	8486	Il1rap	-3.66766	2.23532	-10.8233	1.6e-08	1.44e-07	9.99534
69226	69226	1894	Snx24	-3.65745	0.246211	-4.35969	0.000549568	0.0012271	-0.115964
215387	215387	2695	Ncaph	-3.65518	6.806	-13.7642	5.78e-10	9.51e-09	13.1156
219114	219114	2260	Ska3	-3.64632	5.40296	-15.6581	9.28e-11	2.31e-09	15.0641
110880	110880	6598	Scn4a	-3.64026	0.909146	-9.58987	8e-08	5.63e-07	8.33785
11520	11520	1887	Plin2	-3.63857	4.16511	-14.5237	2.71e-10	5.3e-09	13.9977
319934	319934	7163	Sbf2	-3.63431	2.25387	-6.24682	1.5e-05	5.08e-05	3.29192
100503584	100503584	2885	Zfp534	-3.62814	-0.493558	-5.49958	5.92e-05	0.000169334	2.0379
11732	11732	3498	Ank	-3.62434	0.861886	-4.91361	0.000182636	0.000461716	0.615503
20425	20425	2065	Shmt1	-3.62245	6.40445	-14.1725	3.83e-10	6.88e-09	13.557
107321	107321	1673	Lpxn	-3.61775	3.27605	-15.0774	1.59e-10	3.47e-09	14.5224
71962	71962	1548	Castor1	-3.61562	0.77088	-5.69931	4.07e-05	0.000121483	2.38678
623474	623474	7051	Rad54b	-3.60913	3.61834	-6.31192	1.34e-05	4.61e-05	3.11168
77011	77011	7199	Ticrr	-3.60268	5.49408	-20.4379	1.96e-12	1.19e-10	18.9189
234258	234258	2253	Neil3	-3.59286	4.96387	-8.94147	1.99e-07	1.23e-06	7.23235
56449	56449	1862	Ybx3	-3.58776	8.51743	-19.5475	3.75e-12	1.9e-10	18.2649
381318	381318	2973	Nsl1	-3.58141	5.44063	-14.4589	2.88e-10	5.52e-09	13.9316
319180	319180	381	Hist1h2bf	-3.5777	0.319256	-7.82429	1.07e-06	5.17e-06	5.84209
109242	109242	5598	Kif24	-3.57595	1.94132	-8.60379	3.25e-07	1.86e-06	7.00733
236930	236930	4198	Ercc6l	-3.56628	4.7677	-10.1633	3.72e-08	2.95e-07	8.94959
52276	52276	1626	Cdca8	-3.56307	7.01422	-22.6959	4.2e-13	3.85e-11	20.4534
21973	21973	5217	Top2a	-3.55976	9.08415	-11.4095	7.81e-09	7.89e-08	10.4435
12189	12189	6648	Brca1	-3.55115	5.18005	-14.8938	1.89e-10	4.02e-09	14.3385
23834	23834	4701	Cdc6	-3.54687	5.07847	-13.9829	4.63e-10	7.97e-09	13.4522
75659	75659	1267	Wdr54	-3.54364	-1.1264	-5.84941	3.09e-05	9.52e-05	2.64385
17199	17199	3663	Mc1r	-3.53964	1.54513	-3.5202	0.00305634	0.00571233	-1.75382
110074	110074	2512	Dut	-3.53944	7.68362	-21.0663	1.26e-12	8.53e-11	19.3622
17218	17218	3422	Mcm5	-3.52922	8.29138	-18.12	1.13e-11	4.42e-10	17.1485
66311	66311	1512	Cenpw	-3.52881	5.36678	-13.5054	7.55e-10	1.18e-08	12.9434
353172	353172	2390	Gars	-3.52787	8.63918	-31.8486	2.76e-15	1.47e-12	25.2755
433273	433273	1245	Gm5523	-3.52514	-0.714531	-6.6793	7.04e-06	2.64e-05	4.04777
360198	360198	534	Hist1h3a	-3.52237	0.619233	-5.53633	5.52e-05	0.000159287	2.06167
72107	72107	1309	Dscc1	-3.52009	3.42091	-20.2528	2.24e-12	1.33e-10	18.5448
108037	108037	2305	Shmt2	-3.5188	9.25623	-23.881	1.98e-13	2.42e-11	21.1848
54125	54125	2925	Polm	-3.51797	1.63283	-8.26126	5.43e-07	2.9e-06	6.51288
381306	381306	2912	BC055324	-3.5118	4.42046	-17.374	2.08e-11	7.04e-10	16.5576
58994	58994	5148	Smpd3	-3.51137	0.912089	-7.85505	1.02e-06	4.97e-06	5.90874
621705	621705	501	Gemin6-ps	-3.50437	-0.505186	-3.98733	0.00117078	0.00240927	-0.828317
72119	72119	4365	Tpx2	-3.49563	7.41727	-14.5263	2.7e-10	5.29e-09	13.8937
319189	319189	493	Hist2h2bb	-3.48185	-0.98966	-5.06807	0.000135148	0.000353787	1.26621
13867	13867	4020	Erbb3	-3.47867	-0.0710328	-8.43514	4.18e-07	2.33e-06	6.79808
545384	545384	1294	Ifi214	-3.47834	-0.941966	-8.31495	5.01e-07	2.71e-06	6.44295
11787	11787	6937	Apbb2	-3.47115	1.71932	-8.16919	6.25e-07	3.28e-06	6.33126
12931	12931	1646	Crlf1	-3.46548	0.552667	-13.1843	1.06e-09	1.54e-08	12.6709
16647	16647	2038	Kpna2	-3.46542	5.38776	-7.45583	1.92e-06	8.52e-06	4.79005
108000	108000	11130	Cenpf	-3.46149	6.56674	-13.5336	7.33e-10	1.15e-08	12.8869
14297	14297	1095	Fxn	-3.45683	5.07415	-21.6249	8.56e-13	6.48e-11	19.7207
15129	15129	626	Hbb-b1	-3.44878	0.198111	-6.28065	1.41e-05	4.83e-05	3.39881
19301	19301	1019	Pxmp2	-3.4374	2.50011	-10.367	2.85e-08	2.36e-07	9.40404
319155	319155	312	Hist1h4c	-3.43644	1.16219	-5.74266	3.76e-05	0.000113295	2.41733
272551	272551	1038	Gins2	-3.43434	5.45504	-15.5707	1e-10	2.44e-09	14.9507
22142	22142	1591	Tuba1a	-3.43416	4.88318	-6.38064	1.19e-05	4.15e-05	2.91408
74429	74429	2060	4930478P22Rik	-3.43413	-1.35557	-7.93655	8.95e-07	4.45e-06	5.83882
13636	13636	1642	Efna1	-3.4341	0.0736651	-2.76433	0.014372	0.0230318	-3.11867
68875	68875	3410	Tmcc2	-3.43206	-0.518977	-4.25916	0.000673347	0.00147341	-0.287533
69953	69953	1194	2810025M15Rik	-3.43069	4.88186	-8.82802	2.34e-07	1.41e-06	7.33055
30959	30959	1675	Ddx25	-3.42326	1.11383	-5.01276	0.000150487	0.000389028	1.01502
211770	211770	4026	Trib1	-3.41708	3.77628	-5.7213	3.91e-05	0.000117184	2.07144
232227	232227	6812	Iqsec1	-3.41479	5.62263	-6.22533	1.56e-05	5.26e-05	2.56044
20810	20810	1328	Srm	-3.41421	7.45706	-30.065	6.51e-15	2.75e-12	24.4991
56506	56506	736	Cib2	-3.40927	-0.408473	-4.64494	0.000310391	0.000734862	0.484508
14718	14718	2058	Got1	-3.40681	6.55485	-12.458	2.33e-09	2.95e-08	11.6756
19366	19366	3076	Rad54l	-3.40569	4.47442	-15.1985	1.42e-10	3.15e-09	14.6563
19384	19384	2288	Ran	-3.39961	9.54739	-16.8239	3.31e-11	1.02e-09	16.0693
15201	15201	3019	Hells	-3.39786	6.07323	-21.9166	7.03e-13	5.5e-11	19.9414
320685	320685	2784	Dctd	-3.39065	4.59487	-20.1258	2.45e-12	1.41e-10	18.6637
241062	241062	10579	Pgap1	-3.38493	-1.10825	-4.75184	0.000251102	0.000608641	0.689067
66336	66336	1054	Cenpp	-3.38329	3.96389	-10.1941	3.57e-08	2.85e-07	9.14026
73914	73914	2969	Irak3	-3.37756	4.01841	-14.6364	2.43e-10	4.91e-09	14.1227
16332	16332	5096	Inppl1	-3.37611	6.14522	-21.4023	9.96e-13	7.13e-11	19.595
80838	80838	747	Hist1h1a	-3.3738	0.954515	-3.87659	0.0014687	0.00295794	-1.11639
107022	107022	2605	Gramd3	-3.37141	1.09271	-8.72883	2.71e-07	1.59e-06	7.21201
53605	53605	4094	Nap1l1	-3.3676	8.05572	-18.005	1.24e-11	4.76e-10	17.0506
666474	666474	688	Gm13167	-3.3613	4.94384	-6.51251	9.4e-06	3.38e-05	3.21505
208836	208836	4619	Fanci	-3.3593	4.30223	-12.8275	1.55e-09	2.1e-08	12.2474
100088	100088	2327	Rcc1	-3.35805	6.99689	-13.6313	6.63e-10	1.06e-08	12.9699
57875	57875	1903	Angptl4	-3.35562	2.49296	-14.4576	2.89e-10	5.52e-09	13.9224
102747	102747	3117	Lrrc49	-3.35196	2.60846	-12.1544	3.28e-09	3.91e-08	11.4979
21819	21819	8437	Tg	-3.34999	-0.310103	-6.59603	8.13e-06	2.99e-05	3.91053
67800	67800	2251	Dgat2	-3.34724	1.66684	-8.83868	2.31e-07	1.4e-06	7.3409
67141	67141	1807	Fbxo5	-3.34366	5.71389	-11.9332	4.22e-09	4.76e-08	11.1079
233280	233280	1885	Nipa1	-3.34294	-0.710354	-6.3997	1.15e-05	4.03e-05	3.5922
237211	237211	2956	Fancb	-3.34265	2.97994	-6.81952	5.53e-06	2.14e-05	4.10817
404710	404710	5676	Iqgap3	-3.34208	5.1557	-21.9395	6.92e-13	5.49e-11	19.939
15284	15284	2149	Hlx	-3.34047	1.05392	-9.2475	1.29e-07	8.43e-07	7.91262
67052	67052	2201	Ndc80	-3.33253	5.92644	-24.424	1.42e-13	1.89e-11	21.5089
53626	53626	3024	Insm1	-3.33029	4.06264	-7.9976	8.14e-07	4.13e-06	5.70476
57441	57441	977	Gmnn	-3.32029	6.05335	-9.43188	9.95e-08	6.82e-07	7.80348
68355	68355	946	2010204K13Rik	-3.31888	3.26007	-9.27509	1.24e-07	8.19e-07	7.96923
231327	231327	4008	Ppat	-3.31591	6.8053	-7.67273	1.36e-06	6.3e-06	5.06567
381293	381293	8770	Kif14	-3.31577	5.04127	-12.8095	1.58e-09	2.14e-08	12.2028
665622	665622	2121	Hist1h2br	-3.30806	1.60185	-6.92348	4.64e-06	1.82e-05	4.43751
226751	226751	8656	Cdc42bpa	-3.30749	0.227708	-7.70894	1.28e-06	6.01e-06	5.70917
18669	18669	4344	Abcb1b	-3.30409	4.49055	-16.3482	5e-11	1.41e-09	15.6996
22174	22174	3989	Tyro3	-3.30258	2.79103	-8.0567	7.43e-07	3.81e-06	6.17488
106572	106572	3476	Rab31	-3.29532	5.05414	-17.657	1.65e-11	5.89e-10	16.7981
330812	330812	9685	Rnf150	-3.29509	1.66244	-7.93883	8.92e-07	4.44e-06	6.06052
17215	17215	2886	Mcm3	-3.29149	8.53755	-11.6086	6.16e-09	6.57e-08	10.6745
16898	16898	999	Rps2	-3.28887	8.89945	-14.7644	2.14e-10	4.43e-09	14.1539
81535	81535	3324	Sgpp1	-3.28175	5.00257	-10.2331	3.39e-08	2.74e-07	9.00226
80986	80986	2601	Ckap2	-3.28003	5.7771	-14.3568	3.19e-10	5.94e-09	13.7565
74241	74241	3235	Chpf	-3.27951	0.14699	-8.84402	2.29e-07	1.39e-06	7.34305
666634	666634	881	Gm8203	-3.2793	9.34599	-9.35764	1.1e-07	7.44e-07	7.70421
319177	319177	384	Hist1h2ba	-3.27311	0.0701712	-5.51455	5.76e-05	0.000165304	2.04846
51797	51797	2705	Ctps	-3.27305	6.28456	-18.0049	1.24e-11	4.76e-10	17.0586
319159	319159	312	Hist1h4j	-3.27302	0.422924	-4.78768	0.000233943	0.000571979	0.679207
74105	74105	4891	Gga2	-3.27243	6.46726	-12.6775	1.83e-09	2.42e-08	11.9104
17319	17319	554	Mif	-3.26613	8.92277	-12.6634	1.86e-09	2.45e-08	11.9186
319187	319187	381	Hist1h2bn	-3.25852	-0.657172	-3.52817	0.0030066	0.00562648	-1.69146
65972	65972	982	Ifi30	-3.25648	4.41665	-2.67939	0.0170534	0.0268769	-4.48351
21928	21928	3570	Tnfaip2	-3.25385	2.11041	-5.89551	2.84e-05	8.82e-05	2.44634
22256	22256	2097	Ung	-3.25068	5.86496	-19.0445	5.49e-12	2.51e-10	17.8949
66401	66401	848	Nudt2	-3.24442	1.71097	-11.1595	1.06e-08	1.02e-07	10.401
69736	69736	1369	Nup37	-3.24404	5.51566	-8.32342	4.94e-07	2.68e-06	6.18097
19348	19348	3905	Kif20a	-3.24272	6.48386	-16.3179	5.13e-11	1.44e-09	15.6007
666351	666351	688	Gm13232	-3.24174	5.65079	-7.06091	3.68e-06	1.49e-05	4.08487
16906	16906	2843	Lmnb1	-3.23938	8.93937	-8.11001	6.84e-07	3.55e-06	5.79791
30935	30935	3268	Tor3a	-3.23039	5.13528	-4.76247	0.000245879	0.000596911	-0.13923
100568459	100568459	154	Bc1	-3.22986	2.83128	-3.73393	0.00196849	0.00385092	-1.70063
278676	278676	1461	AY358078	-3.22979	1.48504	-8.86269	2.23e-07	1.35e-06	7.41074
666514	666514	635	Gm13160	-3.22835	5.03471	-6.55908	8.67e-06	3.15e-05	3.28132
18645	18645	2020	Pfn2	-3.22488	0.435881	-5.52457	5.65e-05	0.000162491	2.00309
235043	235043	1102	Tmem205	-3.22448	3.94454	-12.1461	3.31e-09	3.94e-08	11.5316
214901	214901	3106	Chtf18	-3.22373	4.91379	-7.80673	1.1e-06	5.28e-06	5.42282
20342	20342	1695	Selenbp2	-3.21795	1.43727	-5.5502	5.38e-05	0.000155495	1.99224
26450	26450	2160	Rbbp9	-3.21697	0.149365	-4.21193	0.000740986	0.00160389	-0.376606
58867	58867	964	Syngr4	-3.21169	0.595956	-9.17575	1.42e-07	9.2e-07	7.78565
27221	27221	3308	Chaf1a	-3.20663	6.72265	-24.7961	1.14e-13	1.69e-11	21.7436
100041979	100041979	2919	Gm3604	-3.20569	0.399562	-5.92006	2.71e-05	8.48e-05	2.77078
52639	52639	1817	Wipi1	-3.20128	1.01096	-4.76386	0.000245209	0.000595878	0.527381
60530	60530	2974	Fignl1	-3.19991	6.37165	-7.12287	3.32e-06	1.36e-05	4.13922
13804	13804	1032	Endog	-3.19847	1.19186	-10.737	1.78e-08	1.56e-07	9.83594
236539	236539	1871	Phgdh	-3.19377	8.16882	-20.2175	2.29e-12	1.34e-10	18.7599
20341	20341	1685	Selenbp1	-3.18205	4.35239	-8.55614	3.49e-07	1.99e-06	6.66486
233406	233406	3011	Prc1	-3.18077	6.51877	-12.6062	1.98e-09	2.58e-08	11.8399
18972	18972	1610	Pold2	-3.1801	6.75685	-31.7712	2.86e-15	1.47e-12	25.2741
625421	625421	1461	C230062I16Rik	-3.17788	8.27246	-8.63481	3.11e-07	1.8e-06	6.58938
21425	21425	2827	Tfeb	-3.17574	5.8315	-17.972	1.27e-11	4.81e-10	17.0279
209334	209334	3283	Gen1	-3.17497	3.52755	-9.77139	6.26e-08	4.56e-07	8.59571
225875	225875	2919	Lrfn4	-3.16614	2.59694	-7.06799	3.64e-06	1.47e-05	4.61501
68298	68298	4514	Ncapd2	-3.16582	8.66155	-17.3779	2.07e-11	7.04e-10	16.54
71916	71916	1768	Dus4l	-3.16127	3.79015	-8.42147	4.27e-07	2.36e-06	6.65457
26934	26934	3065	Racgap1	-3.15883	7.38502	-12.3478	2.63e-09	3.27e-08	11.5356
224171	224171	3974	Cip2a	-3.15641	6.00109	-14.7178	2.24e-10	4.58e-09	14.1079
71093	71093	2355	Atoh8	-3.14894	0.181736	-6.10121	1.95e-05	6.35e-05	2.89938
17992	17992	492	Ndufa4	-3.14624	7.98478	-8.76391	2.57e-07	1.53e-06	6.79477
229841	229841	7813	Cenpe	-3.14614	5.8862	-13.5999	6.85e-10	1.09e-08	12.9704
270906	270906	3827	Prr11	-3.13904	5.59537	-6.83274	5.41e-06	2.09e-05	3.67668
20778	20778	3104	Scarb1	-3.13581	6.72668	-22.2186	5.75e-13	4.81e-11	20.1427
208691	208691	4992	Eif5a2	-3.13279	2.82962	-10.5207	2.34e-08	1.98e-07	9.57374
12615	12615	1337	Cenpa	-3.13125	8.08081	-9.80447	5.98e-08	4.4e-07	8.29769
666668	666668	879	Gm8225	-3.12652	5.60175	-13.4991	7.6e-10	1.19e-08	12.8835
228421	228421	3369	Kif18a	-3.12589	4.38561	-9.84206	5.69e-08	4.21e-07	8.57482
68481	68481	2356	Mpzl1	-3.12471	2.15155	-8.31311	5.02e-07	2.72e-06	6.61924
212439	212439	2909	AA986860	-3.12448	0.740307	-8.99612	1.84e-07	1.14e-06	7.53257
70385	70385	2510	Spdl1	-3.12446	4.5761	-11.4725	7.24e-09	7.4e-08	10.6685
320799	320799	4480	Zhx3	-3.12113	0.413775	-6.46838	1.02e-05	3.61e-05	3.68996
67149	67149	2552	Nkain1	-3.12017	2.68409	-7.16173	3.11e-06	1.29e-05	4.79903
270685	270685	4332	Mthfd1l	-3.1171	7.44965	-10.3227	3.02e-08	2.47e-07	9.00729
217166	217166	2627	Nr1d1	-3.11276	4.41661	-15.931	7.24e-11	1.86e-09	15.3324
114714	114714	2954	Rad51c	-3.1039	2.85313	-14.5902	2.54e-10	5.07e-09	14.0258
666390	666390	1056	Gm13237	-3.10066	6.69088	-6.11072	1.92e-05	6.25e-05	2.29944
106344	106344	1216	Rfc4	-3.09683	5.61409	-12.2473	2.95e-09	3.6e-08	11.4883
16592	16592	932	Fabp5	-3.09319	4.48147	-10.9294	1.4e-08	1.3e-07	10.1093
20460	20460	5333	Stil	-3.09179	5.31187	-15.5127	1.06e-10	2.56e-09	14.9233
12363	12363	1432	Casp4	-3.08296	-0.071132	-7.43798	1.98e-06	8.75e-06	5.22537
667686	667686	385	Mif-ps1	-3.07831	-0.0649927	-4.59292	0.000344262	0.000807127	0.35771
19075	19075	1533	Prim1	-3.07611	5.7857	-7.95004	8.76e-07	4.38e-06	5.57448
192657	192657	3652	Ell2	-3.07417	2.13365	-12.3822	2.54e-09	3.17e-08	11.801
20613	20613	1589	Snai1	-3.07351	-0.0399431	-4.90608	0.000185353	0.000467254	0.737471
66422	66422	634	Dctpp1	-3.07019	6.50354	-14.5781	2.57e-10	5.07e-09	13.9588
268930	268930	2039	Pkmyt1	-3.06874	5.4531	-8.04353	7.58e-07	3.87e-06	5.73765
239570	239570	3751	Ttc38	-3.06503	3.06048	-6.75988	6.13e-06	2.34e-05	3.94482
74196	74196	2820	Ttc27	-3.05194	5.69804	-18.7967	6.64e-12	2.92e-10	17.6984
235534	235534	3120	Pxylp1	-3.05064	2.96042	-8.00231	8.08e-07	4.11e-06	6.0988
330286	330286	10970	D630045J12Rik	-3.04669	3.57423	-6.74116	6.33e-06	2.4e-05	3.87595
14581	14581	2862	Gfi1	-3.04272	3.9482	-4.564	0.000364717	0.000849353	-0.182987
54153	54153	2914	Rasa4	-3.04188	4.70867	-11.0147	1.26e-08	1.19e-07	10.1313
67078	67078	1038	Pgp	-3.03521	5.29252	-18.5856	7.83e-12	3.31e-10	17.5409
74104	74104	2934	Abcb6	-3.02614	4.70142	-14.0227	4.45e-10	7.73e-09	13.4995
319876	319876	5045	Cobll1	-3.02413	4.15644	-21.038	1.28e-12	8.6e-11	19.3221
15354	15354	1656	Hmgb3	-3.02393	6.15249	-23.8506	2.02e-13	2.44e-11	21.1694
53381	53381	975	Prdx4	-3.02289	7.02132	-8.54251	3.56e-07	2.02e-06	6.42785
319166	319166	704	Hist1h2ae	-3.01925	0.200959	-4.69423	0.000281444	0.000673482	0.468014
100041639	100041639	787	Gm3448	-3.01857	0.891344	-6.85621	5.2e-06	2.02e-05	4.3558
208449	208449	4539	Sgms1	-3.01648	2.62195	-9.28629	1.22e-07	8.07e-07	7.95409
12235	12235	4337	Bub1	-3.01647	6.47954	-14.3766	3.13e-10	5.86e-09	13.7562
14228	14228	2167	Fkbp4	-3.00653	8.42082	-25.407	7.94e-14	1.36e-11	22.0883
67849	67849	1906	Cdca5	-3.00394	5.87022	-27.6728	2.24e-14	5.5e-12	23.2856
11910	11910	1977	Atf3	-3.00388	3.09287	-2.89948	0.0109276	0.0180004	-3.61245
15270	15270	1363	H2afx	-3.00305	8.2858	-11.5739	6.42e-09	6.75e-08	10.6358
68539	68539	1930	Tmem109	-3.00268	6.00143	-10.032	4.42e-08	3.42e-07	8.63825
100041230	100041230	405	Hist1h4m	-3.00059	0.944394	-3.71604	0.00204227	0.0039801	-1.47197
56376	56376	6812	Pdlim5	-2.99551	4.26768	-10.8043	1.64e-08	1.46e-07	9.8181
16780	16780	4055	Lamb3	-2.99362	4.98972	-8.14571	6.48e-07	3.39e-06	5.99218
67303	67303	1135	3110045C21Rik	-2.99018	-0.0011111	-5.1035	0.000126181	0.000332968	1.30384
75739	75739	5315	Mpp7	-2.97952	3.96878	-15.495	1.08e-10	2.58e-09	14.9351
108900	108900	2105	Fam72a	-2.97824	4.08789	-7.17167	3.06e-06	1.27e-05	4.593
68743	68743	5421	Anln	-2.97759	5.7816	-12.0556	3.67e-09	4.26e-08	11.2291
14955	14955	2615	H19	-2.97756	3.4513	-6.54681	8.85e-06	3.21e-05	3.25451
100503805	100503805	347	Gm19905	-2.97191	-0.855931	-5.42659	6.8e-05	0.000191783	1.91234
13555	13555	2460	E2f1	-2.96777	5.32988	-14.2949	3.39e-10	6.25e-09	13.7174
70472	70472	5683	Atad2	-2.96466	6.35479	-24.0039	1.84e-13	2.32e-11	21.2702
212919	212919	4266	Kctd7	-2.96205	2.6274	-10.3325	2.98e-08	2.45e-07	9.37184
12795	12795	2367	Plk3	-2.95357	1.24618	-3.6706	0.00224235	0.00432649	-1.71987
70458	70458	1266	2610318N02Rik	-2.95218	4.43831	-4.26999	0.000658749	0.00144414	-1.03866
21991	21991	1601	Tpi1	-2.95039	9.27553	-8.9724	1.9e-07	1.18e-06	7.12804
52009	52009	2606	Jpt2	-2.94747	6.48554	-6.74692	6.27e-06	2.38e-05	3.45111
22172	22172	1347	Tyms-ps	-2.94515	3.04866	-9.95069	4.92e-08	3.73e-07	8.863
434693	434693	738	Mrto4-ps2	-2.93838	3.49586	-11.0328	1.23e-08	1.17e-07	10.23
619309	619309	2063	Muc3a	-2.93593	-0.177213	-5.15491	0.000114245	0.00030467	1.39035
20017	20017	3998	Polr1b	-2.93524	5.75705	-8.53322	3.61e-07	2.04e-06	6.53828
108147	108147	2611	Atic	-2.92782	7.91771	-6.37249	1.2e-05	4.2e-05	2.78808
12236	12236	3669	Bub1b	-2.92394	7.40598	-14.5822	2.56e-10	5.07e-09	13.9487
56075	56075	1637	Pdss1	-2.92347	3.90953	-7.69473	1.31e-06	6.14e-06	5.44762
18392	18392	3014	Orc1	-2.92155	3.81395	-15.3083	1.28e-10	2.92e-09	14.7616
226090	226090	5394	Ermp1	-2.91988	5.74322	-11.7863	5.01e-09	5.51e-08	10.9119
20509	20509	2390	Slc19a1	-2.91821	5.9833	-22.4573	4.91e-13	4.27e-11	20.2895
19374	19374	3393	Rag2	-2.91547	3.2997	-8.16288	6.31e-07	3.31e-06	6.39174
67242	67242	1086	Gemin6	-2.91134	4.48275	-7.99927	8.12e-07	4.12e-06	5.8078
54124	54124	757	Cks1b	-2.91008	7.35042	-7.12902	3.29e-06	1.35e-05	4.12359
94187	94187	4907	Zfp423	-2.90957	-1.3013	-5.89901	2.82e-05	8.78e-05	2.74102
16997	16997	6603	Ltbp2	-2.90867	2.96005	-5.16936	0.000111106	0.000297375	1.15891
18655	18655	1801	Pgk1	-2.90781	8.35627	-5.14437	0.000116594	0.000310235	0.440981
13497	13497	6983	Drp2	-2.9071	-0.266132	-3.37126	0.00415394	0.00751986	-2.04199
50877	50877	3341	Neu3	-2.90126	-0.0295351	-4.31685	0.000599195	0.00132812	-0.243671
69071	69071	1333	Tmem97	-2.89842	6.04542	-14.6942	2.29e-10	4.67e-09	14.0895
20878	20878	1905	Aurka	-2.89259	6.44085	-12.0534	3.68e-09	4.27e-08	11.2079
353342	353342	4721	Peg13	-2.89009	4.73421	-7.76751	1.17e-06	5.57e-06	5.40126
100041490	100041490	1000	Gm20875	-2.88543	6.78698	-5.71835	3.93e-05	0.000117738	1.55207
319160	319160	312	Hist1h4k	-2.88329	1.07355	-4.87454	0.000197178	0.000492731	0.787667
76843	76843	4202	Dtl	-2.88274	6.69745	-13.1073	1.15e-09	1.65e-08	12.4128
66044	66044	1283	Dtd1	-2.87915	4.76783	-9.32179	1.16e-07	7.75e-07	7.79826
20356	20356	10809	Sema5a	-2.87856	0.42702	-4.41703	0.000489633	0.00110964	-0.0701774
65970	65970	4429	Lima1	-2.87792	-0.0407322	-7.35599	2.26e-06	9.81e-06	5.10855
75668	75668	1108	Rasl10a	-2.87778	-0.738143	-3.20946	0.005795	0.0101561	-2.25561
19895	19895	1772	Rpia	-2.87769	6.75674	-19.7621	3.2e-12	1.7e-10	18.4198
399566	399566	2098	Btbd6	-2.87741	1.42391	-4.9455	0.000171588	0.000436884	0.837043
665903	665903	467	Gm7846	-2.87462	4.94611	-10.91	1.43e-08	1.32e-07	9.85447
78733	78733	2266	Troap	-2.87198	5.0391	-16.2191	5.6e-11	1.54e-09	15.5747
677044	677044	1232	Gm10653	-2.86788	7.7621	-10.5941	2.13e-08	1.83e-07	9.37146
14211	14211	5322	Smc2	-2.86755	6.89094	-5.94178	2.61e-05	8.2e-05	1.97143
52637	52637	965	Cisd1	-2.86043	6.52995	-19.0501	5.46e-12	2.51e-10	17.881
209039	209039	4707	Tns2	-2.85378	-0.0276567	-6.45188	1.05e-05	3.71e-05	3.62003
654472	654472	1647	Gm12070	-2.85357	8.06333	-5.85692	3.04e-05	9.41e-05	1.82423
15983	15983	1980	Ifrd2	-2.85329	5.89963	-20.9084	1.4e-12	9.26e-11	19.253
20133	20133	3997	Rrm1	-2.85075	8.65053	-9.8823	5.39e-08	4.01e-07	8.42954
67389	67389	1321	C1qtnf12	-2.85022	2.85925	-4.9934	0.000156272	0.000402309	0.647244
12704	12704	6898	Cit	-2.84889	4.45908	-8.54029	3.57e-07	2.03e-06	6.69667
71238	71238	550	Sdhaf3	-2.84886	3.22749	-7.21457	2.85e-06	1.19e-05	4.67686
15510	15510	2332	Hspd1	-2.84784	8.32273	-19.2408	4.73e-12	2.26e-10	18.0301
69719	69719	7106	Cad	-2.84662	7.79408	-12.483	2.27e-09	2.89e-08	11.6959
76464	76464	6525	Knl1	-2.84215	4.62864	-7.2741	2.58e-06	1.1e-05	4.57945
66071	66071	1484	Ethe1	-2.84015	6.31034	-9.73043	6.61e-08	4.79e-07	8.18051
22171	22171	3808	Tyms	-2.82866	6.05172	-14.1056	4.09e-10	7.23e-09	13.485
216456	216456	2460	Gls2	-2.82402	-0.854493	-4.61143	0.000331795	0.000781309	0.427362
268465	268465	2228	Eme1	-2.81737	3.96775	-11.16	1.06e-08	1.02e-07	10.366
233781	233781	3070	Xylt1	-2.81111	-0.780679	-3.3685	0.00417759	0.00755805	-1.96869
171170	171170	8671	Mbnl3	-2.8088	6.02783	-6.85025	5.25e-06	2.04e-05	3.66952
72338	72338	2981	Wdr89	-2.80558	2.83831	-6.17929	1.7e-05	5.65e-05	3.02719
58186	58186	2701	Rad18	-2.80477	4.40079	-16.0829	6.32e-11	1.67e-09	15.4575
108156	108156	3324	Mthfd1	-2.79627	6.91698	-12.8269	1.55e-09	2.1e-08	12.0876
72155	72155	1768	Cenpn	-2.79559	5.46923	-20.7326	1.59e-12	1.01e-10	19.1298
22154	22154	2645	Tubb5	-2.79436	9.49781	-17.5264	1.83e-11	6.39e-10	16.6739
213539	213539	1815	Bag2	-2.78968	4.84893	-10.634	2.03e-08	1.75e-07	9.68084
81703	81703	1881	Jdp2	-2.78966	2.89628	-5.48267	6.11e-05	0.000174399	1.55633
260423	260423	1003	Hist1h3f	-2.78856	-0.0918254	-4.6077	0.000334268	0.000786505	0.370002
101612	101612	1902	Grwd1	-2.78579	5.70922	-19.1383	5.11e-12	2.39e-10	17.9622
629557	629557	1391	Gm6981	-2.78207	-0.0683295	-5.95479	2.54e-05	8.04e-05	2.83835
100861471	100861471	121	n-R5s100	-2.78067	-0.785552	-2.64333	0.0183324	0.028648	-3.3673
52530	52530	1004	Nhp2	-2.78004	7.52168	-14.2377	3.59e-10	6.54e-09	13.6018
75862	75862	774	4930572O13Rik	-2.77894	1.39454	-5.64263	4.53e-05	0.00013359	2.04463
623273	623273	1170	Alms1-ps2	-2.77195	-0.0142924	-5.65495	4.42e-05	0.000130884	2.30539
17217	17217	3589	Mcm4	-2.76909	7.92698	-5.76995	3.57e-05	0.000108378	1.66491
245676	245676	360	Gm4997	-2.76602	1.81284	-5.98644	2.4e-05	7.64e-05	2.74536
56419	56419	3516	Diaph3	-2.76568	5.21981	-6.29505	1.38e-05	4.73e-05	2.74022
19159	19159	4289	Cyth3	-2.76522	2.73331	-6.95405	4.4e-06	1.74e-05	4.3949
70572	70572	4595	Ipo5	-2.7607	8.86913	-23.9121	1.95e-13	2.41e-11	21.2096
54141	54141	3822	Spag5	-2.75339	6.25217	-7.67739	1.35e-06	6.28e-06	5.09391
97165	97165	2692	Hmgb2	-2.75003	7.67071	-6.12972	1.85e-05	6.08e-05	2.33235
17299	17299	887	Mettl1	-2.74651	3.96863	-14.9304	1.83e-10	3.91e-09	14.4118
353187	353187	4640	Nr1d2	-2.74241	4.1208	-9.12894	1.52e-07	9.71e-07	7.62444
66120	66120	736	Fkbp11	-2.74238	1.6144	-3.071	0.00769905	0.0131497	-3.0924
100038969	100038969	399	Rps12-ps18	-2.74102	-0.831314	-4.33912	0.000572853	0.00127548	-0.135891
26399	26399	2064	Map2k6	-2.74101	3.32252	-9.77433	6.23e-08	4.54e-07	8.58465
209032	209032	6538	Zc3hav1l	-2.74058	4.79974	-8.06755	7.31e-07	3.76e-06	5.86338
208084	208084	3680	Pif1	-2.74008	4.8093	-8.68247	2.9e-07	1.69e-06	6.91033
16828	16828	1930	Ldha	-2.73639	10.6069	-5.47967	6.15e-05	0.000175265	1.17451
18538	18538	1260	Pcna	-2.73616	8.32518	-5.63292	4.61e-05	0.000135763	1.4154
53857	53857	1432	Tuba8	-2.7327	-0.741055	-4.38107	0.00052639	0.0011807	-0.234303
54637	54637	1206	Praf2	-2.73133	4.02796	-11.8216	4.8e-09	5.33e-08	11.0618
12261	12261	1165	C1qbp	-2.72327	8.07895	-6.93541	4.55e-06	1.79e-05	3.79786
17864	17864	3564	Mybl1	-2.72029	1.48498	-6.47484	1e-05	3.58e-05	3.66983
69912	69912	1290	Nup43	-2.71462	5.06421	-10.9388	1.38e-08	1.29e-07	9.93152
100503981	100503981	828	Gm15484	-2.71249	5.824	-4.87132	0.000198431	0.000495407	-0.0323743
100038358	100038358	2796	Gm10857	-2.70735	0.323925	-7.12835	3.29e-06	1.35e-05	4.79762
217866	217866	6718	Cdc42bpb	-2.7058	0.303845	-2.74542	0.0149311	0.0238245	-3.51857
16010	16010	2069	Igfbp4	-2.70003	8.06082	-12.2504	2.94e-09	3.6e-08	11.4285
77782	77782	8552	Polq	-2.69909	4.0734	-5.3097	8.49e-05	0.000233355	1.12754
76561	76561	2171	Snx7	-2.69847	-0.0850463	-4.07675	0.000975441	0.00204251	-0.747594
19212	19212	3620	Pter	-2.69502	2.66897	-6.64884	7.42e-06	2.76e-05	3.92429
70699	70699	6229	Nup205	-2.69389	7.60155	-18.5447	8.08e-12	3.37e-10	17.4864
66488	66488	1606	Fam136a	-2.69308	6.48165	-8.04777	7.53e-07	3.85e-06	5.65766
93670	93670	1248	Tac4	-2.69176	1.95639	-8.0601	7.39e-07	3.79e-06	6.10703
633188	633188	546	Gm20762	-2.68854	2.1764	-3.05486	0.00795774	0.0135192	-3.02245
56459	56459	1871	Sae1	-2.68705	8.62518	-14.2878	3.41e-10	6.28e-09	13.673
66235	66235	926	Eif1ax	-2.6845	7.09937	-10.2071	3.51e-08	2.81e-07	8.84411
216799	216799	4021	Nlrp3	-2.68272	1.83656	-6.01028	2.3e-05	7.35e-05	2.71951
670832	670832	399	Rps12-ps10	-2.68074	4.0221	-6.27146	1.44e-05	4.9e-05	2.92786
621961	621961	758	Anp32b-ps1	-2.68055	6.08025	-8.56272	3.46e-07	1.97e-06	6.50223
15901	15901	911	Id1	-2.67524	0.693823	-7.53613	1.69e-06	7.62e-06	5.38489
68014	68014	2784	Zwilch	-2.66929	4.96733	-10.0672	4.22e-08	3.28e-07	8.79914
14130	14130	1547	Fcgr2b	-2.66394	5.21422	-12.375	2.56e-09	3.19e-08	11.7137
19363	19363	2837	Rad51b	-2.65706	3.56725	-12.9543	1.35e-09	1.88e-08	12.4309
67041	67041	3482	Oxct1	-2.65641	6.97483	-5.9781	2.44e-05	7.75e-05	2.03748
53901	53901	3710	Rcan2	-2.65353	-1.05356	-4.27579	0.000651063	0.00142888	-0.210263
108912	108912	3932	Cdca2	-2.65269	6.28627	-11.8506	4.65e-09	5.17e-08	10.9807
381810	381810	1515	Lpar5	-2.65146	2.74845	-4.88037	0.000194935	0.000488122	0.427668
26886	26886	1239	Cenph	-2.64775	5.00254	-16.7193	3.62e-11	1.09e-09	16.0118
68147	68147	1271	Gar1	-2.6434	6.27977	-16.6615	3.8e-11	1.13e-09	15.9203
17865	17865	3702	Mybl2	-2.64108	5.43597	-14.4783	2.83e-10	5.46e-09	13.9065
223732	223732	4426	Rtl6	-2.63607	1.06885	-7.05803	3.7e-06	1.49e-05	4.67731
433182	433182	1758	Eno1b	-2.6325	9.43293	-7.53046	1.7e-06	7.67e-06	4.84577
29870	29870	2780	Gtse1	-2.63234	6.14211	-13.9549	4.76e-10	8.16e-09	13.3197
69601	69601	7090	Dab2ip	-2.62536	3.40338	-11.6279	6.03e-09	6.46e-08	10.8711
66373	66373	501	Lsm5	-2.62419	3.4808	-9.14691	1.48e-07	9.51e-07	7.65507
13806	13806	1776	Eno1	-2.62223	9.31504	-6.61784	7.83e-06	2.9e-05	3.25858
433064	433064	600	Gm17748	-2.62159	3.6099	-13.0169	1.26e-09	1.77e-08	12.4951
14450	14450	3329	Gart	-2.61675	7.18534	-6.94075	4.5e-06	1.77e-05	3.79773
17219	17219	2901	Mcm6	-2.61483	8.87677	-13.6699	6.37e-10	1.03e-08	13.031
60411	60411	1832	Cenpk	-2.61482	4.31031	-14.5258	2.7e-10	5.29e-09	14.024
107652	107652	2283	Uap1	-2.61206	5.04411	-13.008	1.28e-09	1.79e-08	12.379
319158	319158	537	Hist1h4i	-2.61069	3.58484	-5.37526	7.49e-05	0.000208569	1.37544
83815	83815	1442	Cenpq	-2.60757	5.57719	-7.97907	8.38e-07	4.22e-06	5.58071
75939	75939	1970	4930579G24Rik	-2.60731	4.64532	-7.75368	1.19e-06	5.66e-06	5.33202
100502766	100502766	2322	Kifc1	-2.60461	6.56871	-15.1043	1.55e-10	3.4e-09	14.4626
384525	384525	447	Gm5321	-2.60304	1.4559	-6.36528	1.22e-05	4.24e-05	3.44228
69386	69386	479	Hist1h4h	-2.60093	1.05956	-4.8365	0.000212488	0.000526495	0.712281
20901	20901	2644	Strap	-2.60027	8.30102	-7.63482	1.44e-06	6.64e-06	5.00774
68281	68281	2419	4930430F08Rik	-2.59973	2.57586	-12.4006	2.48e-09	3.12e-08	11.8173
27973	27973	748	Vkorc1	-2.59624	2.77995	-4.17545	0.000797951	0.00171213	-1.01135
100042025	100042025	1233	Gapdh-ps15	-2.59552	7.03104	-6.00461	2.32e-05	7.42e-05	2.08895
234396	234396	2134	Ankle1	-2.59305	2.90321	-3.65107	0.00233431	0.00449117	-1.98821
235584	235584	3213	Dusp7	-2.58877	6.15139	-11.7443	5.26e-09	5.77e-08	10.8237
399548	399548	4244	Scn4b	-2.58687	4.10843	-11.8335	4.74e-09	5.27e-08	11.011
12176	12176	1756	Bnip3	-2.58388	6.5583	-5.7629	3.62e-05	0.000109688	1.64631
98415	98415	6096	Nucks1	-2.57614	8.63502	-5.99406	2.37e-05	7.55e-05	2.09994
383326	383326	1255	Gm5237	-2.5738	1.30125	-3.63273	0.00242411	0.00464608	-1.6626
59028	59028	1803	Rcl1	-2.57249	5.74938	-19.1817	4.94e-12	2.34e-10	17.9941
668455	668455	738	Mrto4-ps1	-2.57206	3.94851	-10.8797	1.49e-08	1.36e-07	9.99435
20515	20515	4165	Slc20a1	-2.56951	6.39258	-10.0131	4.53e-08	3.49e-07	8.59178
72657	72657	679	Selenoh	-2.569	7.09027	-14.116	4.05e-10	7.18e-09	13.4724
226922	226922	6980	Kcnq5	-2.56774	5.00666	-6.52216	9.24e-06	3.33e-05	3.2642
14433	14433	1232	Gapdh	-2.55383	7.71777	-11.6238	6.06e-09	6.48e-08	10.6757
70556	70556	1877	Slc25a33	-2.55145	4.30522	-18.3425	9.48e-12	3.83e-10	17.3392
319171	319171	393	Hist1h2ap	-2.55116	3.34316	-8.42503	4.24e-07	2.36e-06	6.64375
21933	21933	3179	Tnfrsf10b	-2.55081	0.668058	-6.65118	7.39e-06	2.75e-05	3.97338
67724	67724	3393	Pop1	-2.54601	5.60505	-11.5135	6.9e-09	7.14e-08	10.5911
53418	53418	2522	B4galt2	-2.54494	-0.0896972	-2.58004	0.0208035	0.0320559	-3.76452
50765	50765	2926	Tfr2	-2.54029	0.435056	-4.04858	0.00103311	0.0021526	-0.967662
22158	22158	3374	Tulp3	-2.5374	5.17817	-17.5972	1.73e-11	6.11e-10	16.741
100039062	100039062	3025	Gm2027	-2.53218	1.90077	-4.66088	0.000300706	0.000714365	0.211208
67267	67267	473	Uqcc2	-2.53043	6.83501	-11.8111	4.86e-09	5.37e-08	10.8988
54563	54563	7035	Nup210	-2.53038	8.8901	-11.6193	6.09e-09	6.5e-08	10.7123
100033459	100033459	2987	Ifi208	-2.52989	3.45667	-3.46496	0.00342474	0.00632186	-2.81532
78611	78611	2579	Btbd19	-2.52805	2.6455	-8.27965	5.28e-07	2.84e-06	6.43565
100043257	100043257	532	Rbm3-ps	-2.52519	8.33993	-4.10472	0.000921408	0.00194211	-1.64795
791299	791299	4598	Gm10069	-2.52421	4.29852	-9.84532	5.66e-08	4.19e-07	8.57842
230484	230484	3567	Usp1	-2.52295	7.10264	-6.60389	8.02e-06	2.96e-05	3.19028
18148	18148	1718	Npm1	-2.52274	9.49284	-9.90724	5.21e-08	3.9e-07	8.48215
114230	114230	1575	Aipl1	-2.52069	1.50817	-7.3471	2.29e-06	9.92e-06	5.13466
110351	110351	3398	Rap1gap	-2.50836	-0.349811	-3.26953	0.00512159	0.00908778	-2.21165
329384	329384	913	Ptrh1	-2.50737	0.982545	-4.8191	0.000219893	0.000542454	0.554378
21454	21454	2363	Tcp1	-2.50686	9.15462	-10.3874	2.78e-08	2.31e-07	9.13073
75778	75778	1730	Them4	-2.50629	2.85041	-11.8127	4.85e-09	5.36e-08	11.1695
20910	20910	4005	Stxbp1	-2.50597	5.80472	-12.083	3.56e-09	4.19e-08	11.2589
67054	67054	2378	Paics	-2.50518	8.92208	-9.00499	1.81e-07	1.13e-06	7.16802
665596	665596	2121	Hist1h2bq	-2.5049	1.619	-5.21253	0.000102245	0.00027597	1.35303
19679	19679	6620	Pitpnm2	-2.50376	5.91134	-7.59409	1.54e-06	7.03e-06	5.00905
68011	68011	393	Snrpg	-2.50263	7.17484	-12.5785	2.04e-09	2.63e-08	11.8042
214572	214572	2254	Prmt7	-2.50202	6.10923	-16.5281	4.27e-11	1.24e-09	15.8065
110109	110109	2623	Nop2	-2.50104	6.75901	-11.0408	1.22e-08	1.16e-07	9.94338
67628	67628	1367	Anp32b	-2.49733	8.90893	-20.6092	1.73e-12	1.09e-10	19.0429
13605	13605	4117	Ect2	-2.49505	6.18805	-4.84999	0.000206924	0.00051487	-0.129246
194401	194401	2894	Mical3	-2.49372	1.07069	-6.24925	1.5e-05	5.07e-05	3.25106
106795	106795	1773	Tcf19	-2.49022	6.22146	-18.5782	7.87e-12	3.31e-10	17.5099
70083	70083	1363	Metrn	-2.48782	6.80837	-21.0553	1.27e-12	8.55e-11	19.3532
80905	80905	2580	Polh	-2.48487	5.42899	-9.13191	1.51e-07	9.69e-07	7.39983
107569	107569	1780	Nt5c3	-2.48192	5.61988	-9.91131	5.18e-08	3.89e-07	8.47113
414110	414110	1510	A430072P03Rik	-2.48172	1.12384	-2.82631	0.0126781	0.0205374	-3.15519
69718	69718	5417	Ipmk	-2.47889	6.6375	-7.95523	8.69e-07	4.35e-06	5.50302
11768	11768	1738	Ap1m2	-2.47699	-0.683063	-2.69407	0.0165576	0.0261548	-3.30301
12865	12865	366	Cox7a1	-2.47662	1.55405	-3.53704	0.00295217	0.00553691	-1.97204
71835	71835	3657	Lancl2	-2.47438	5.94207	-7.63275	1.45e-06	6.65e-06	4.98417
56454	56454	3527	Aldh18a1	-2.47394	7.96955	-17.4471	1.96e-11	6.7e-10	16.5897
12447	12447	1956	Ccne1	-2.47365	5.08473	-11.5961	6.26e-09	6.62e-08	10.7267
27756	27756	1133	Lsm2	-2.47338	6.64014	-14.3682	3.15e-10	5.89e-09	13.7327
70564	70564	1537	Prxl2a	-2.46999	3.46212	-13.841	5.35e-10	8.96e-09	13.2822
15254	15254	576	Hint1	-2.46151	8.45585	-14.1144	4.06e-10	7.18e-09	13.4917
27401	27401	6197	Skp2	-2.46071	5.51569	-6.94699	4.46e-06	1.76e-05	3.94965
18792	18792	2343	Plau	-2.4484	1.60968	-5.51228	5.78e-05	0.000165931	1.93608
67767	67767	1260	Jagn1	-2.44591	5.863	-15.022	1.68e-10	3.64e-09	14.386
14012	14012	3216	Mpzl2	-2.44548	2.72997	-6.20464	1.62e-05	5.43e-05	2.8963
19385	19385	852	Ranbp1	-2.44459	7.80663	-13.4086	8.35e-10	1.27e-08	12.733
67916	67916	3162	Plpp3	-2.44426	1.55327	-11.1359	1.09e-08	1.05e-07	10.3667
17089	17089	1551	Lyar	-2.43928	6.89216	-15.2358	1.37e-10	3.06e-09	14.6075
68646	68646	3732	Nadk2	-2.43482	5.19085	-7.95293	8.73e-07	4.36e-06	5.63997
68240	68240	638	Rpa3	-2.43424	5.00043	-6.49003	9.78e-06	3.5e-05	3.05705
66131	66131	1211	Tipin	-2.43292	6.87662	-8.35804	4.69e-07	2.57e-06	6.14613
19335	19335	4487	Rab23	-2.42904	3.58738	-9.58763	8.03e-08	5.65e-07	8.31411
17076	17076	5172	Ly75	-2.42904	1.16903	-7.20171	2.91e-06	1.22e-05	4.7767
21781	21781	1700	Tfdp1	-2.42677	7.38463	-6.23279	1.54e-05	5.19e-05	2.51852
217378	217378	4713	Dnajc27	-2.42505	4.18725	-10.7947	1.66e-08	1.47e-07	9.86345
12908	12908	4393	Crat	-2.4246	3.19938	-9.35754	1.1e-07	7.44e-07	8.08272
66098	66098	1126	Chchd6	-2.42239	5.31663	-14.0933	4.14e-10	7.3e-09	13.5159
669393	669393	417	Gm9457	-2.42201	3.80923	-7.61436	1.49e-06	6.83e-06	5.28808
18812	18812	852	Prl2c3	-2.42024	0.543882	-4.43171	0.000475397	0.00108007	-0.272278
20496	20496	6520	Slc12a2	-2.41819	4.28063	-6.21078	1.6e-05	5.38e-05	2.66006
231642	231642	1065	Alkbh2	-2.41664	2.92056	-6.46981	1.01e-05	3.61e-05	3.55341
68876	68876	1366	Atp23	-2.41589	3.9608	-12.3881	2.52e-09	3.15e-08	11.804
15002	15002	2670	H2-Ob	-2.41318	4.80319	-5.48556	6.08e-05	0.000173577	1.42766
100042415	100042415	2774	Mnd1-ps	-2.41287	3.19631	-7.67283	1.36e-06	6.3e-06	5.50746
66140	66140	1349	Ska2	-2.41144	4.51184	-13.7778	5.7e-10	9.41e-09	13.2306
233876	233876	2511	Hirip3	-2.41079	6.05839	-8.73135	2.7e-07	1.59e-06	6.76172
384275	384275	1191	Gm5297	-2.41064	5.13064	-16.6848	3.73e-11	1.11e-09	15.979
66988	66988	2267	Lap3	-2.40975	6.59121	-8.17066	6.24e-07	3.28e-06	5.86508
72275	72275	507	2200002D01Rik	-2.40975	-0.458842	-3.15625	0.00646433	0.0112143	-2.68329
100503893	100503893	240	Gm19945	-2.40686	3.56277	-6.83633	5.38e-06	2.08e-05	3.95521
22166	22166	1051	Txn1	-2.4048	8.99215	-6.6727	7.12e-06	2.67e-05	3.36661
28126	28126	1734	Nop16	-2.40368	6.09154	-19.3715	4.28e-12	2.11e-10	18.1336
14113	14113	1159	Fbl	-2.40334	6.20205	-15.8574	7.74e-11	1.97e-09	15.1978
240660	240660	3471	Slc35g1	-2.40255	4.59562	-6.1519	1.78e-05	5.89e-05	2.64167
67196	67196	1079	Ube2t	-2.40074	4.63378	-11.8545	4.62e-09	5.15e-08	11.1177
668779	668779	471	Gm9354	-2.40058	1.77803	-4.67899	0.000290083	0.000691354	0.258025
12850	12850	871	Coq7	-2.39813	5.49638	-7.40987	2.07e-06	9.09e-06	4.69494
320472	320472	6315	Ppm1e	-2.39809	2.15321	-3.30221	0.00478858	0.00854567	-2.31922
621312	621312	932	Gm6211	-2.39258	1.55108	-5.05165	0.000139526	0.00036468	1.05833
76522	76522	750	Lsm8	-2.38943	6.06012	-6.01708	2.27e-05	7.28e-05	2.11568
100862223	100862223	399	Gm21571	-2.38849	3.7472	-7.37391	2.2e-06	9.57e-06	4.89657
17909	17909	8098	Myo10	-2.38795	2.70453	-9.53038	8.68e-08	6.06e-07	8.22266
70726	70726	1564	Angptl6	-2.38782	0.929402	-2.41554	0.0288058	0.0429686	-4.05858
17220	17220	2396	Mcm7	-2.38697	8.52535	-17.6234	1.69e-11	6.02e-10	16.7415
19428	19428	1009	Rasl2-9	-2.38694	0.471346	-4.69526	0.000280868	0.000672376	0.487498
547431	547431	2563	Btnl2	-2.38572	-0.900175	-2.98193	0.00923734	0.0154684	-2.80735
30059	30059	666	Timm10	-2.38409	4.89304	-9.59752	7.92e-08	5.59e-07	8.12331
66136	66136	686	Znrd1	-2.3835	5.78186	-11.7269	5.37e-09	5.85e-08	10.815
20019	20019	6109	Polr1a	-2.38345	6.6514	-16.3864	4.83e-11	1.37e-09	15.6589
114663	114663	1386	Impa2	-2.38052	6.13263	-19.6377	3.51e-12	1.81e-10	18.3321
229905	229905	2246	Kyat3	-2.38025	5.01765	-12.1463	3.31e-09	3.94e-08	11.4045
19734	19734	2335	Rgs16	-2.37883	1.36462	-3.02238	0.00850458	0.0143636	-2.97248
213211	213211	2271	Rnf26	-2.37766	6.17254	-10.5596	2.23e-08	1.9e-07	9.32922
68816	68816	1215	Ppil1	-2.37525	7.52172	-13.4235	8.22e-10	1.26e-08	12.7423
20112	20112	5406	Rps6ka2	-2.3715	3.94614	-6.48778	9.82e-06	3.51e-05	3.44413
66143	66143	1039	Eef1e1	-2.37112	5.5598	-5.13151	0.000119525	0.000316964	0.460243
319188	319188	594	Hist1h2bp	-2.36705	1.18093	-5.2092	0.000102903	0.000277428	1.38114
623169	623169	1356	Gm6402	-2.36601	4.87234	-9.0303	1.75e-07	1.09e-06	7.30107
73998	73998	4731	Herc3	-2.36359	3.21025	-11.3703	8.19e-09	8.2e-08	10.4974
56284	56284	5016	Mrpl19	-2.36338	6.26358	-14.9326	1.82e-10	3.91e-09	14.2999
67900	67900	1396	Mtfp1	-2.36171	2.42976	-7.03426	3.85e-06	1.54e-05	4.55128
232187	232187	2493	Smyd5	-2.35941	5.96182	-8.3622	4.66e-07	2.55e-06	6.17743
18408	18408	3455	Slc25a15	-2.35754	5.30831	-15.259	1.34e-10	3.01e-09	14.6548
211378	211378	2638	6720489N17Rik	-2.35587	1.29541	-7.20026	2.92e-06	1.22e-05	4.81218
20514	20514	2758	Slc1a5	-2.35566	8.21884	-5.16492	0.000112061	0.000299725	0.49257
208366	208366	2736	Rpp40	-2.35065	3.92536	-10.023	4.47e-08	3.45e-07	8.82977
20641	20641	837	Snrpd1	-2.34836	7.44708	-11.9335	4.22e-09	4.76e-08	11.0517
72544	72544	1261	Exosc6	-2.34743	5.18641	-9.97333	4.77e-08	3.64e-07	8.64241
66175	66175	1179	Mustn1	-2.34741	-0.210695	-3.26929	0.00512413	0.00909092	-2.55344
66230	66230	722	Mrps28	-2.34577	5.64354	-6.57743	8.4e-06	3.07e-05	3.22032
72828	72828	3243	Ubash3b	-2.3409	2.55282	-7.55898	1.63e-06	7.38e-06	5.39797
621697	621697	592	Rpl32l	-2.34016	7.33062	-12.1007	3.48e-09	4.12e-08	11.252
18103	18103	823	Nme2	-2.34012	8.20627	-12.3089	2.75e-09	3.39e-08	11.5067
19652	19652	3504	Rbm3	-2.33725	8.89018	-6.02267	2.25e-05	7.21e-05	2.17482
73212	73212	1461	3110082I17Rik	-2.33667	5.51228	-7.26366	2.63e-06	1.12e-05	4.49501
667631	667631	721	Gm8738	-2.33357	1.50222	-4.34202	0.000569511	0.00126875	-0.346296
11785	11785	3176	Apbb1	-2.33239	0.164072	-3.46474	0.00342629	0.00632372	-1.93874
27214	27214	2444	Dbf4	-2.3308	6.82198	-8.4003	4.4e-07	2.43e-06	6.2134
12445	12445	2261	Ccnd3	-2.32775	10.6052	-7.50224	1.78e-06	7.97e-06	4.86089
71449	71449	2791	Eef1aknmt	-2.32673	5.27624	-10.5099	2.37e-08	2.01e-07	9.36074
18813	18813	2432	Pa2g4	-2.32631	8.94074	-20.4872	1.89e-12	1.15e-10	18.9561
73420	73420	2673	Ccsap	-2.32503	3.4684	-7.18607	2.99e-06	1.24e-05	4.65908
228775	228775	2051	Trib3	-2.32469	5.66711	-5.86355	3.01e-05	9.31e-05	1.82788
70186	70186	635	Fam162a	-2.32388	6.20702	-9.68618	7.02e-08	5.03e-07	8.15601
68512	68512	687	Tomm5	-2.32351	6.21672	-9.34822	1.12e-07	7.51e-07	7.66443
209760	209760	4493	Tmc7	-2.32076	2.62943	-4.81393	0.000222144	0.000547207	0.497731
245474	245474	2803	Dkc1	-2.31975	7.21785	-11.9559	4.11e-09	4.68e-08	11.0769
18242	18242	2155	Oat	-2.31903	6.82414	-5.13951	0.000117692	0.000312664	0.412227
110460	110460	2076	Acat2	-2.31442	6.37597	-13.7239	6.03e-10	9.86e-09	13.0746
14645	14645	2782	Glul	-2.31369	6.54199	-4.7766	0.000239114	0.000582813	-0.309876
21853	21853	4515	Timeless	-2.31182	6.52223	-13.9674	4.7e-10	8.07e-09	13.3302
114716	114716	2872	Spred2	-2.31061	4.37392	-7.76286	1.18e-06	5.6e-06	5.35356
21335	21335	2626	Tacc3	-2.30562	7.31973	-21.8689	7.26e-13	5.6e-11	19.9102
667518	667518	407	Gm8680	-2.30267	8.2149	-10.4782	2.47e-08	2.08e-07	9.23771
668548	668548	705	Gm9234	-2.3025	3.54405	-6.32839	1.3e-05	4.5e-05	3.07142
20826	20826	1257	Snu13	-2.30022	7.51719	-6.15622	1.77e-05	5.86e-05	2.38025
319164	319164	2493	Hist1h2ac	-2.29822	0.142958	-3.48853	0.0032624	0.00605625	-1.85321
105148	105148	4396	Iars	-2.29744	7.62132	-12.2087	3.08e-09	3.72e-08	11.3844
76915	76915	874	Mnd1	-2.29678	3.39728	-8.76559	2.56e-07	1.53e-06	7.17807
72462	72462	5077	Rrp1b	-2.2965	6.25795	-12.2396	2.98e-09	3.62e-08	11.4405
16598	16598	1816	Klf2	-2.2953	2.38518	-2.51923	0.0234767	0.0357599	-4.11711
666377	666377	156	Gm8069	-2.29301	3.94191	-6.12275	1.88e-05	6.14e-05	2.65749
57377	57377	2770	Mogs	-2.29255	7.0086	-15.5287	1.04e-10	2.52e-09	14.8684
320158	320158	4179	Zmat4	-2.29115	0.521036	-4.99682	0.000155232	0.000400067	1.05383
63959	63959	2473	Slc29a1	-2.289	8.3479	-17.9057	1.34e-11	5.04e-10	16.9761
70683	70683	8831	Utp20	-2.28741	5.90492	-11.6798	5.67e-09	6.15e-08	10.7639
16431	16431	1632	Itm2a	-2.28714	0.367904	-12.1279	3.38e-09	4.01e-08	11.4232
104156	104156	3822	Etv5	-2.28541	5.36189	-8.4723	3.95e-07	2.22e-06	6.34724
66979	66979	1694	Pole4	-2.28494	6.06436	-12.5666	2.07e-09	2.67e-08	11.7846
72080	72080	3121	Sapcd2	-2.28481	5.83118	-8.02813	7.76e-07	3.96e-06	5.68723
236266	236266	9984	Alms1	-2.28361	3.71884	-8.4802	3.91e-07	2.2e-06	6.66031
51788	51788	957	H2afz	-2.28344	4.67896	-7.76659	1.17e-06	5.58e-06	5.37139
110175	110175	1362	Ggct	-2.28302	2.5295	-11.097	1.14e-08	1.09e-07	10.3276
665579	665579	399	Rps12-ps13	-2.28242	6.78574	-6.29167	1.39e-05	4.76e-05	2.63387
66637	66637	1133	Tsen15	-2.27954	4.67851	-8.11646	6.78e-07	3.52e-06	5.94872
243780	243780	1951	E330009J07Rik	-2.27824	1.32149	-5.19046	0.000106681	0.000286894	1.27766
432879	432879	2982	Kbtbd6	-2.2771	1.54497	-8.25563	5.48e-07	2.92e-06	6.51577
18744	18744	2700	Pja1	-2.27386	0.0948591	-7.99165	8.22e-07	4.16e-06	6.12735
331474	331474	4766	Rtl5	-2.27242	1.50799	-5.1534	0.000114578	0.000305491	1.2839
233726	233726	3117	Ipo7	-2.27191	7.02133	-4.9253	0.000178505	0.000452488	-0.0125548
72519	72519	2280	Pip4p2	-2.27118	5.23613	-8.94949	1.96e-07	1.21e-06	7.12815
433968	433968	659	Gm5566	-2.27057	5.95704	-10.6531	1.98e-08	1.71e-07	9.47673
224530	224530	1991	Acat3	-2.2696	3.46887	-5.54255	5.46e-05	0.000157589	1.66599
319581	319581	3176	Xkr5	-2.26776	3.70407	-12.4757	2.28e-09	2.91e-08	11.8951
665137	665137	778	Gm7511	-2.26419	3.26925	-10.4505	2.56e-08	2.15e-07	9.48845
12448	12448	3217	Ccne2	-2.26349	2.75447	-5.14142	0.000117261	0.000311727	0.986514
67429	67429	3447	Nudcd1	-2.26183	5.4798	-9.17473	1.43e-07	9.21e-07	7.44027
72136	72136	2089	Chst14	-2.25902	1.06668	-6.51458	9.37e-06	3.37e-05	3.73874
237911	237911	6933	Brip1	-2.25859	4.5421	-13.8022	5.56e-10	9.24e-09	13.2662
14786	14786	2397	Grb7	-2.2549	1.00899	-8.57659	3.39e-07	1.94e-06	6.8573
67270	67270	666	Mrpl42	-2.25486	6.24635	-12.6911	1.8e-09	2.39e-08	11.9436
14885	14885	1613	Gtf2h4	-2.2541	5.58659	-14.8752	1.93e-10	4.07e-09	14.2726
20422	20422	491	Sem1	-2.25344	8.03576	-8.72917	2.7e-07	1.59e-06	6.74664
217946	217946	2611	Cdca7l	-2.25274	5.97198	-7.05595	3.71e-06	1.5e-05	4.01893
103172	103172	948	Chchd10	-2.25139	9.12373	-9.46329	9.53e-08	6.58e-07	7.85881
236900	236900	2000	Pdk3	-2.24962	5.55073	-5.50061	5.91e-05	0.000169088	1.19701
229595	229595	3856	Adamtsl4	-2.24868	-0.542196	-6.21744	1.58e-05	5.32e-05	3.21189
18701	18701	980	Pigf	-2.2483	3.37502	-6.80883	5.64e-06	2.17e-05	3.93818
58996	58996	5450	Arhgap23	-2.24689	1.51264	-4.74462	0.000254713	0.00061651	0.475395
93734	93734	3036	Mpv17l	-2.24665	0.168851	-3.61961	0.00249047	0.00475706	-1.53657
20557	20557	1816	Slfn3	-2.24517	3.28838	-6.61639	7.85e-06	2.9e-05	3.64486
67144	67144	4092	Lrrc40	-2.24456	5.98907	-12.8931	1.45e-09	1.98e-08	12.1826
54364	54364	1156	Rpp30	-2.2434	4.83395	-10.7188	1.82e-08	1.59e-07	9.6487
100039419	100039419	1428	Gm2223	-2.2375	5.7225	-5.18414	0.000107986	0.000290018	0.519628
66414	66414	561	Ndufa12	-2.2354	3.06583	-5.5605	5.28e-05	0.000152737	1.75125
627375	627375	273	Gm6750	-2.23537	3.69465	-4.99364	0.000156199	0.000402296	0.479496
21917	21917	8127	Tmpo	-2.23505	8.74263	-10.9704	1.33e-08	1.24e-07	9.88541
68198	68198	455	Ndufb2	-2.23369	6.23272	-13.3664	8.73e-10	1.31e-08	12.6777
67678	67678	631	Lsm3	-2.23332	6.60837	-13.4001	8.43e-10	1.28e-08	12.7139
218877	218877	3686	Sema3g	-2.23179	1.01008	-3.8105	0.00168197	0.00333795	-1.44024
104884	104884	2058	Tdp1	-2.22796	5.81734	-15.0164	1.69e-10	3.65e-09	14.4137
664894	664894	471	Gm13215	-2.22766	3.00936	-4.2283	0.000716792	0.00155694	-0.881565
66902	66902	2558	Mtap	-2.22275	6.86833	-9.78482	6.14e-08	4.5e-07	8.2568
72416	72416	4621	Lrpprc	-2.22158	7.0148	-12.2098	3.08e-09	3.72e-08	11.3719
56488	56488	1101	Nxt1	-2.21721	5.99838	-8.83271	2.33e-07	1.41e-06	6.89481
14791	14791	1045	Emg1	-2.21709	6.94213	-16.5556	4.17e-11	1.22e-09	15.8083
19951	19951	504	Rpl32	-2.21114	10.9331	-11.0234	1.25e-08	1.18e-07	10.0186
21349	21349	4161	Tal1	-2.21055	2.6278	-6.47393	1.01e-05	3.59e-05	3.66337
52357	52357	5042	Wwc2	-2.21019	3.71919	-9.45034	9.7e-08	6.68e-07	8.11149
319168	319168	387	Hist1h2ah	-2.20745	2.49632	-7.01005	4.01e-06	1.6e-05	4.4688
218138	218138	1510	Gmds	-2.20314	5.83683	-7.47791	1.85e-06	8.25e-06	4.73956
69878	69878	813	Snrpf	-2.19672	4.06209	-6.6004	8.07e-06	2.97e-05	3.52583
100040220	100040220	1427	Gm9892	-2.19584	7.45842	-10.0252	4.46e-08	3.44e-07	8.60052
320560	320560	9833	Dennd5b	-2.19557	4.74367	-7.94191	8.88e-07	4.42e-06	5.65552
20525	20525	2573	Slc2a1	-2.19327	5.6991	-6.23558	1.53e-05	5.18e-05	2.58663
69902	69902	930	Mrto4	-2.1921	5.98865	-10.9818	1.31e-08	1.23e-07	9.90828
629499	629499	3460	Mroh8	-2.18916	-0.533304	-4.67522	0.000292266	0.000695855	0.515502
19222	19222	3334	Ptgir	-2.18674	2.18067	-3.58813	0.00265726	0.00504061	-2.05118
72171	72171	1990	Shq1	-2.1854	3.66993	-8.50114	3.79e-07	2.14e-06	6.67528
227937	227937	4614	Pkp4	-2.18434	5.5626	-11.9702	4.05e-09	4.62e-08	11.1505
23825	23825	821	Banf1	-2.18266	8.45578	-7.89536	9.55e-07	4.7e-06	5.43464
50709	50709	1931	Hist1h1e	-2.18066	1.2194	-2.9392	0.0100785	0.0167418	-3.05046
100040608	100040608	1691	Fancf	-2.17783	3.49909	-8.39739	4.42e-07	2.44e-06	6.5455
20042	20042	518	Rps12	-2.17744	7.45747	-9.19545	1.38e-07	8.97e-07	7.42494
73824	73824	407	Snhg6	-2.17547	6.39911	-9.77063	6.26e-08	4.56e-07	8.27912
213773	213773	2515	Tbl3	-2.17237	6.85931	-16.078	6.35e-11	1.67e-09	15.3775
66343	66343	3301	Tmem177	-2.17071	3.9087	-7.58187	1.57e-06	7.14e-06	5.26783
100042069	100042069	1650	Impdh2-ps	-2.1692	8.48364	-18.8912	6.17e-12	2.76e-10	17.7634
20652	20652	4785	Soat1	-2.16916	4.18886	-7.5654	1.61e-06	7.31e-06	5.16901
632352	632352	871	Gm7085	-2.16829	3.81203	-6.50897	9.46e-06	3.4e-05	3.38561
110750	110750	3604	Cse1l	-2.16699	7.59092	-5.83071	3.19e-05	9.81e-05	1.76666
408028	408028	1484	Arhgap20os	-2.16591	1.75551	-6.65336	7.36e-06	2.75e-05	3.94004
434401	434401	387	Gm5616	-2.16266	5.73494	-4.64595	0.000309768	0.000733829	-0.526417
77777	77777	1819	Ulbp1	-2.1556	3.96548	-5.42951	6.76e-05	0.000190829	1.25905
19650	19650	5416	Rbl1	-2.15557	6.2361	-6.0076	2.31e-05	7.38e-05	2.10103
103963	103963	3642	Rpn1	-2.15391	8.64321	-6.83037	5.43e-06	2.1e-05	3.64274
14156	14156	2215	Fen1	-2.15025	7.16262	-10.8888	1.47e-08	1.35e-07	9.74705
56282	56282	949	Mrpl12	-2.14739	6.0809	-13.1768	1.07e-09	1.55e-08	12.4939
230075	230075	534	Ndufb6	-2.14629	6.46694	-7.32591	2.37e-06	1.02e-05	4.4588
67711	67711	1066	Nsmce1	-2.14335	6.43722	-7.65047	1.41e-06	6.5e-06	5.00162
13429	13429	3784	Dnm1	-2.14294	-0.303157	-2.70618	0.0161593	0.0255837	-3.72305
652925	652925	988	Tmem243	-2.14043	5.4169	-5.38052	7.42e-05	0.000206737	0.969896
671641	671641	384	Rps12-ps24	-2.13715	8.83159	-10.6585	1.97e-08	1.7e-07	9.48809
66197	66197	694	Cks2	-2.13702	5.93316	-9.82282	5.84e-08	4.3e-07	8.33688
110052	110052	2602	Dek	-2.13677	7.79193	-13.1628	1.08e-09	1.57e-08	12.4667
18768	18768	6039	Pkib	-2.13646	-0.373182	-3.00592	0.00879555	0.0148021	-2.77299
237412	237412	2238	Gm4924	-2.13368	-0.21152	-2.64076	0.018427	0.0287844	-3.32113
16785	16785	1861	Rpsa	-2.1336	11.067	-11.7504	5.22e-09	5.73e-08	10.9141
17975	17975	8257	Ncl	-2.13358	10.7099	-15.3466	1.24e-10	2.85e-09	14.7447
66223	66223	3695	Mrpl35	-2.13298	6.05378	-11.3662	8.23e-09	8.23e-08	10.3657
338349	338349	6929	Cntln	-2.13261	4.66362	-11.7158	5.44e-09	5.91e-08	10.9129
22327	22327	1601	Vbp1	-2.13256	6.91077	-5.92374	2.69e-05	8.43e-05	1.93366
103080	103080	2654	2010-09-01	-2.12932	3.55368	-4.76275	0.000245747	0.000596885	0.191886
18102	18102	1235	Nme1	-2.12857	6.42994	-12.9735	1.33e-09	1.84e-08	12.2512
72515	72515	3450	Wdr43	-2.12846	7.72795	-18.1982	1.06e-11	4.23e-10	17.2071
12785	12785	2178	Cnbp	-2.12775	9.87564	-10.2688	3.24e-08	2.63e-07	9.0003
50933	50933	930	Uchl3	-2.12628	6.69694	-6.73597	6.38e-06	2.42e-05	3.43425
73124	73124	4149	Golim4	-2.1248	5.21465	-7.52459	1.72e-06	7.74e-06	4.87384
20975	20975	5597	Synj2	-2.12476	3.18427	-6.29429	1.38e-05	4.74e-05	3.16915
56505	56505	1655	Ruvbl1	-2.12445	5.68787	-13.2467	9.9e-10	1.46e-08	12.5822
70223	70223	2650	Nars	-2.12359	8.66934	-16.8923	3.12e-11	9.73e-10	16.1282
19387	19387	3002	Rangap1	-2.12296	7.88507	-17.6667	1.63e-11	5.88e-10	16.7726
56452	56452	1654	Orc6	-2.12257	6.18666	-13.5163	7.47e-10	1.17e-08	12.8512
230393	230393	5796	Focad	-2.12226	5.36282	-11.5902	6.3e-09	6.65e-08	10.7138
665611	665611	505	Rps12-ps14	-2.12221	6.73904	-6.45548	1.04e-05	3.69e-05	2.93435
68202	68202	549	Ndufa5	-2.1222	5.57613	-10.1637	3.71e-08	2.95e-07	8.80996
70769	70769	3636	Nolc1	-2.12079	7.8449	-13.0976	1.16e-09	1.66e-08	12.3936
13063	13063	3059	Cycs	-2.11922	6.32798	-9.63951	7.48e-08	5.33e-07	8.05566
67681	67681	959	Mrpl18	-2.11874	7.23399	-8.96837	1.91e-07	1.18e-06	7.07806
22036	22036	2697	Traip	-2.1179	4.90954	-12.0433	3.72e-09	4.29e-08	11.2846
11534	11534	1952	Adk	-2.11713	6.66952	-6.57317	8.46e-06	3.09e-05	3.15023
66249	66249	1565	Pno1	-2.11601	5.93433	-5.20805	0.000103131	0.000277957	0.578556
66497	66497	1171	Cmss1	-2.11543	4.82608	-11.4103	7.8e-09	7.89e-08	10.548
56088	56088	985	Psmg1	-2.1126	5.44736	-11.4686	7.28e-09	7.42e-08	10.5507
14773	14773	3168	Grk5	-2.10602	1.79236	-4.44671	0.000461288	0.00105064	-0.212877
55989	55989	1976	Nop58	-2.10499	8.17355	-17.5442	1.81e-11	6.31e-10	16.6707
11740	11740	1238	Slc25a5	-2.10486	9.29542	-4.36668	0.000541877	0.00121199	-1.07443
20103	20103	740	Rps5	-2.10457	9.36583	-10.8473	1.55e-08	1.41e-07	9.74808
72117	72117	4526	Naa50	-2.10419	7.83967	-9.09221	1.6e-07	1.01e-06	7.27509
20084	20084	524	Rps18	-2.10397	10.0622	-9.80758	5.96e-08	4.39e-07	8.37278
14635	14635	1506	Galk1	-2.10389	7.39399	-5.59987	4.9e-05	0.000143063	1.32217
17035	17035	1092	Lxn	-2.10344	7.11471	-8.45582	4.05e-07	2.27e-06	6.29502
50909	50909	2762	C1ra	-2.10117	0.206618	-3.15351	0.00650072	0.0112725	-2.71688
15528	15528	768	Hspe1	-2.10001	6.94156	-10.7445	1.76e-08	1.55e-07	9.56047
665522	665522	399	Rps12-ps15	-2.09905	6.90658	-7.38716	2.15e-06	9.38e-06	4.56785
67097	67097	573	Rps10	-2.09702	8.68943	-11.6962	5.56e-09	6.04e-08	10.7956
69684	69684	1334	Aarsd1	-2.09441	6.2537	-15.01	1.7e-10	3.67e-09	14.3834
66467	66467	1174	Gtf2h5	-2.09383	6.40735	-11.5977	6.25e-09	6.62e-08	10.6379
18263	18263	2547	Odc1	-2.09154	7.72715	-6.98706	4.17e-06	1.66e-05	3.87627
18746	18746	2599	Pkm	-2.09113	10.7818	-6.75277	6.2e-06	2.36e-05	3.55312
219072	219072	1587	Haus4	-2.08874	6.97145	-16.028	6.64e-11	1.73e-09	15.3331
66870	66870	6685	Serbp1	-2.0868	9.88123	-9.58357	8.07e-08	5.67e-07	8.05144
66634	66634	3203	Mcm8	-2.08413	3.95274	-9.3348	1.14e-07	7.62e-07	7.87577
12417	12417	1803	Cbx3	-2.08303	6.63082	-5.40538	7.07e-05	0.000198512	0.9368
234344	234344	2990	Naf1	-2.08285	5.28139	-12.1698	3.22e-09	3.86e-08	11.4051
29861	29861	2278	Dpf1	-2.08134	1.38104	-4.3882	0.00051888	0.00116652	-0.122034
14226	14226	980	Fkbp1b	-2.08108	0.904351	-3.09629	0.00731035	0.0125402	-2.68087
56717	56717	8595	Mtor	-2.0799	7.66208	-15.3925	1.18e-10	2.75e-09	14.7409
333433	333433	4393	Gpd1l	-2.07619	7.37829	-10.5529	2.25e-08	1.91e-07	9.31244
60504	60504	2607	Il21r	-2.07327	4.55324	-4.96485	0.000165222	0.000422587	0.25942
103468	103468	3092	Nup107	-2.07141	6.35711	-12.3571	2.61e-09	3.25e-08	11.5531
106582	106582	1464	Nrm	-2.07008	7.0529	-9.90221	5.25e-08	3.92e-07	8.42438
67223	67223	1213	Rrp15	-2.06983	5.48046	-12.9307	1.39e-09	1.91e-08	12.2647
53414	53414	3854	Bysl	-2.06946	5.464	-9.41295	1.02e-07	6.94e-07	7.79191
93841	93841	1162	Uchl4	-2.06936	5.80337	-4.82093	0.000219099	0.000540723	-0.156809
57905	57905	1620	Isy1	-2.06705	6.31853	-12.3928	2.51e-09	3.14e-08	11.5871
12468	12468	2452	Cct7	-2.06434	9.06907	-9.22202	1.33e-07	8.69e-07	7.50861
74205	74205	3950	Acsl3	-2.06412	4.74853	-4.4513	0.000457051	0.00104221	-0.799368
239760	239760	432	Ndufa11b	-2.06202	0.768155	-8.05002	7.51e-07	3.84e-06	6.22841
626048	626048	399	Rps12-ps16	-2.06087	6.77691	-5.95773	2.53e-05	8.01e-05	2.01053
20174	20174	1675	Ruvbl2	-2.06086	7.75729	-11.7803	5.04e-09	5.55e-08	10.8678
56292	56292	1056	Naa10	-2.05906	6.80318	-11.729	5.35e-09	5.85e-08	10.8041
72287	72287	1559	Plekhf1	-2.05708	1.62757	-6.1844	1.68e-05	5.6e-05	3.09356
14087	14087	4541	Fanca	-2.05671	4.09549	-5.4238	6.83e-05	0.000192549	1.23757
234865	234865	5808	Nup133	-2.05396	6.32659	-15.9532	7.1e-11	1.83e-09	15.2685
319154	319154	411	Hist2h3b	-2.05325	-0.109467	-2.9665	0.00953275	0.0159158	-2.84964
15452	15452	1349	Hprt	-2.05201	6.75626	-3.48983	0.00325367	0.00604099	-2.95477
231872	231872	1185	Aimp2	-2.05145	6.07173	-11.285	9.07e-09	8.96e-08	10.278
170459	170459	2985	Stard4	-2.05049	5.57604	-4.9137	0.000182605	0.000461716	0.0309607
70235	70235	1707	Poc1a	-2.04692	5.14886	-7.68288	1.33e-06	6.23e-06	5.19003
73327	73327	1296	Pradc1	-2.04491	4.46157	-9.50017	9.05e-08	6.27e-07	8.00416
100043718	100043718	371	Rpl36-ps12	-2.04315	8.49464	-6.71891	6.57e-06	2.49e-05	3.43168
237500	237500	6630	Tmtc3	-2.0417	4.09363	-4.36516	0.000543537	0.00121496	-0.787055
100038638	100038638	2743	Fmr1os	-2.04141	-0.605953	-4.0613	0.00100665	0.00210154	-0.694396
12419	12419	8986	Cbx5	-2.04064	7.97662	-9.39471	1.05e-07	7.1e-07	7.72004
20667	20667	4436	Sox12	-2.03994	2.70822	-2.83154	0.0125443	0.0203458	-3.10405
66481	66481	391	Rps21	-2.03948	8.26436	-10.5474	2.26e-08	1.92e-07	9.32488
14957	14957	2977	Hist1h1d	-2.03782	1.05461	-2.84371	0.0122387	0.0199129	-3.20646
13712	13712	3540	Elk1	-2.03655	3.87058	-16.0842	6.31e-11	1.67e-09	15.4685
381903	381903	2002	Alg8	-2.035	5.13602	-8.54801	3.53e-07	2.01e-06	6.51855
244329	244329	4620	Mcph1	-2.03327	4.29748	-11.513	6.9e-09	7.14e-08	10.7269
22272	22272	499	Uqcrq	-2.03168	7.8833	-6.64795	7.43e-06	2.77e-05	3.2909
66101	66101	2495	Ppih	-2.03079	4.28909	-7.98095	8.35e-07	4.21e-06	5.80879
75516	75516	1000	Ttc32	-2.02829	4.43277	-6.05874	2.11e-05	6.81e-05	2.46466
66441	66441	766	Magohb	-2.02467	3.97128	-5.41586	6.93e-05	0.000194928	1.19655
227613	227613	1600	Tubb4b	-2.02447	8.81704	-4.00981	0.00111821	0.00231156	-1.82545
54391	54391	2482	Rfk	-2.02435	4.55347	-5.56716	5.21e-05	0.000150987	1.35798
621832	621832	463	Nutf2-ps2	-2.02389	5.16069	-7.24448	2.71e-06	1.15e-05	4.41436
68230	68230	563	1700102H20Rik	-2.02384	0.671468	-5.0131	0.000150388	0.000388856	1.08648
12034	12034	1360	Phb2	-2.02254	8.7967	-14.4044	3.04e-10	5.72e-09	13.7985
100041585	100041585	3201	Amd2	-2.02242	5.71068	-10.1999	3.54e-08	2.83e-07	8.89637
17158	17158	6078	Man2a1	-2.02118	6.03954	-6.14209	1.81e-05	5.97e-05	2.35863
68197	68197	681	Ndufc2	-2.01983	7.3625	-6.2207	1.57e-05	5.29e-05	2.49704
20438	20438	1713	Siah1b	-2.01729	3.55878	-7.39402	2.12e-06	9.29e-06	4.96605
14719	14719	2345	Got2	-2.01537	7.81379	-9.50074	9.05e-08	6.27e-07	7.86584
244202	244202	4483	Nlrp10	-2.01426	3.89291	-5.50071	5.91e-05	0.000169088	1.53398
19072	19072	2719	Prep	-2.01303	7.14625	-5.23825	9.73e-05	0.000263633	0.608029
27374	27374	2641	Prmt5	-2.0121	7.91296	-8.70648	2.8e-07	1.64e-06	6.69527
17771	17771	3298	Tesmin	-2.00957	1.11989	-3.59832	0.00260209	0.00494887	-1.70662
66121	66121	595	Chchd1	-2.00849	6.85856	-12.218	3.05e-09	3.7e-08	11.381
29813	29813	2291	Zfp385a	-2.0079	6.17501	-13.0168	1.27e-09	1.77e-08	12.3173
66964	66964	2796	Golt1b	-2.00706	5.92505	-8.79926	2.44e-07	1.46e-06	6.83009
171211	171211	8103	Edaradd	-2.00627	4.69481	-2.97601	0.00934951	0.0156408	-3.80799
72662	72662	3722	Dis3	-2.00552	6.18328	-14.1685	3.84e-10	6.88e-09	13.5456
108067	108067	4022	Eif2b3	-2.00511	5.15214	-15.0834	1.58e-10	3.46e-09	14.5032
100504173	100504173	461	Gm15466	-2.00383	-0.607168	-2.74452	0.0149584	0.0238615	-3.26665
23874	23874	2132	Farsb	-2.00309	6.83774	-13.7027	6.16e-10	9.99e-09	13.0384
68151	68151	2769	Wls	-2.0022	6.51041	-7.80418	1.1e-06	5.3e-06	5.25485
12466	12466	2060	Cct6a	-2.00175	7.95323	-3.61753	0.00250118	0.00477674	-2.67707
195434	195434	3981	Utp14b	-2.00159	1.63355	-4.68096	0.000288953	0.000689356	0.285896
20630	20630	761	Snrpc	-2.00031	6.58637	-5.84053	3.14e-05	9.65e-05	1.77813
14869	14869	752	Gstp2	-1.99934	5.33199	-8.13319	6.6e-07	3.44e-06	5.85588
73192	73192	5989	Xpot	-1.99841	7.15796	-12.5996	1.99e-09	2.59e-08	11.8272
227541	227541	7111	Camk1d	-1.99531	4.16185	-9.11282	1.56e-07	9.92e-07	7.54657
18648	18648	1832	Pgam1	-1.9925	7.70767	-4.78309	0.00023607	0.000576225	-0.295462
68235	68235	1710	Mturn	-1.99247	-0.79918	-3.86801	0.00149477	0.00300428	-1.06273
546663	546663	240	Gm5963	-1.99038	8.37822	-7.17479	3.05e-06	1.26e-05	4.22982
70257	70257	365	Atp5mpl	-1.99028	7.60242	-8.62711	3.14e-07	1.81e-06	6.56548
53333	53333	1666	Tomm40	-1.98906	7.21452	-15.4054	1.17e-10	2.73e-09	14.7509
664969	664969	348	Gm7429	-1.98671	2.67682	-5.37296	7.52e-05	0.000209334	1.44817
28114	28114	4279	Nsun2	-1.98541	7.97887	-12.7362	1.71e-09	2.3e-08	11.9888
26380	26380	4621	Esrrb	-1.98278	0.409207	-6.3974	1.15e-05	4.04e-05	3.50299
100040123	100040123	408	Gm2614	-1.9823	7.54453	-10.2852	3.17e-08	2.58e-07	8.95786
50927	50927	3155	Nasp	-1.98158	7.08516	-17.7635	1.51e-11	5.48e-10	16.8476
212377	212377	4467	Mms22l	-1.98053	5.707	-10.8499	1.55e-08	1.41e-07	9.7234
76220	76220	4292	6530402F18Rik	-1.97583	4.31898	-9.26223	1.26e-07	8.31e-07	7.7319
57258	57258	3456	Xpo4	-1.97578	4.40498	-4.7713	0.000241628	0.000587848	-0.0597032
14700	14700	1120	Gng10	-1.97359	6.86868	-4.68131	0.000288752	0.000689155	-0.50796
13609	13609	3029	S1pr1	-1.97154	3.36036	-4.08909	0.000951222	0.00199889	-1.13726
19355	19355	1500	Rad1	-1.97118	3.79344	-6.0125	2.29e-05	7.32e-05	2.45
69906	69906	2945	Slc25a32	-1.97061	3.89569	-7.68872	1.32e-06	6.19e-06	5.35682
67204	67204	2513	Eif2s2	-1.96966	7.57705	-13.2211	1.02e-09	1.49e-08	12.5253
623505	623505	561	Gm6436	-1.96959	6.62152	-9.03675	1.73e-07	1.09e-06	7.18271
71876	71876	2467	Cenpu	-1.96688	2.42704	-8.33623	4.85e-07	2.64e-06	6.59769
17427	17427	1807	Mns1	-1.96584	3.77955	-5.51408	5.76e-05	0.000165411	1.54824
434460	434460	762	Rps15a-ps2	-1.96558	0.368927	-4.67832	0.000290471	0.000692139	0.431195
110033	110033	2064	Kif22	-1.96417	7.1571	-12.3517	2.62e-09	3.26e-08	11.5399
445007	445007	2159	Nup85	-1.96183	6.59873	-13.4239	8.22e-10	1.26e-08	12.7413
54127	54127	328	Rps28	-1.96155	8.65116	-9.68811	7e-08	5.02e-07	8.16412
67895	67895	1292	Ppa1	-1.96136	6.42127	-6.14907	1.79e-05	5.92e-05	2.3795
20068	20068	474	Rps17	-1.96122	8.54818	-12.2063	3.09e-09	3.73e-08	11.3994
14590	14590	1326	Ggh	-1.9609	-1.21029	-3.32508	0.00456829	0.00819338	-2.28018
12483	12483	4314	Cd22	-1.95985	6.27161	-9.29942	1.2e-07	7.95e-07	7.59772
27405	27405	3034	Abcg3	-1.95933	3.27245	-5.91692	2.73e-05	8.52e-05	2.3856
210992	210992	1605	Lpcat1	-1.95743	4.17878	-4.44674	0.000461253	0.00105064	-0.778912
629595	629595	385	Gm6988	-1.95677	7.79093	-10.2626	3.26e-08	2.64e-07	8.9315
72649	72649	3403	Tmem209	-1.9544	5.72844	-9.34835	1.12e-07	7.51e-07	7.64427
100039422	100039422	432	Gm2225	-1.9537	8.40919	-11.6757	5.7e-09	6.17e-08	10.7597
13601	13601	1899	Ecm1	-1.95262	2.82126	-2.60615	0.0197476	0.0306165	-4.57033
13433	13433	6304	Dnmt1	-1.95153	8.31092	-12.9582	1.35e-09	1.87e-08	12.2522
76459	76459	3716	Car12	-1.95138	3.87675	-3.23162	0.00553689	0.00974421	-2.81415
232210	232210	1408	Hmces	-1.94948	0.562135	-3.16823	0.00630726	0.0109789	-2.86681
18451	18451	4043	P4ha1	-1.94928	6.36886	-6.36054	1.23e-05	4.27e-05	2.76347
100042625	100042625	720	Gstp-ps	-1.94798	7.32471	-13.8319	5.4e-10	9.02e-09	13.176
69928	69928	930	Cenps	-1.9458	5.03592	-11.3324	8.57e-09	8.53e-08	10.3951
16364	16364	4683	Irf4	-1.94565	5.66328	-7.97475	8.43e-07	4.24e-06	5.537
66310	66310	1108	Dpy30	-1.94343	6.39993	-7.61262	1.49e-06	6.84e-06	4.93786
20892	20892	636	Cenpx	-1.943	5.72886	-12.8247	1.56e-09	2.11e-08	12.1155
11792	11792	1307	Apex1	-1.94277	4.92316	-5.69908	4.07e-05	0.000121504	1.67083
72170	72170	1245	Chchd4	-1.94244	5.64415	-12.6013	1.99e-09	2.59e-08	11.8584
18432	18432	4117	Mybbp1a	-1.94065	8.61967	-11.4301	7.62e-09	7.73e-08	10.4614
77891	77891	988	Ube2s	-1.93972	4.09861	-5.28883	8.83e-05	0.000242003	0.982173
100503799	100503799	273	Gm7931	-1.9393	5.19343	-4.20175	0.000756448	0.00163466	-1.40085
70454	70454	4327	Cenpl	-1.93913	4.90138	-9.04988	1.7e-07	1.07e-06	7.35302
16319	16319	3217	Incenp	-1.93669	7.43908	-11.9277	4.25e-09	4.79e-08	11.0417
54217	54217	407	Rpl36	-1.93542	8.60776	-6.55635	8.71e-06	3.16e-05	3.14433
64010	64010	2524	Sav1	-1.93512	6.25809	-5.34168	7.99e-05	0.000221189	0.822085
12578	12578	1136	Cdkn2a	-1.93496	2.81337	-2.39514	0.0299812	0.0445279	-4.45609
75617	75617	684	Rps25	-1.93476	8.75747	-9.80346	5.99e-08	4.4e-07	8.32522
217653	217653	4017	Mis18bp1	-1.93185	5.48078	-10.1995	3.54e-08	2.83e-07	8.9214
100043805	100043805	694	Gm10224	-1.93087	6.59554	-8.43584	4.17e-07	2.33e-06	6.27255
75033	75033	3061	Mei4	-1.93068	3.58319	-4.86256	0.000201876	0.00050305	0.227835
233107	233107	2413	Kctd15	-1.93052	0.408221	-3.90514	0.00138523	0.00280706	-1.17261
64655	64655	1216	Mrps22	-1.92959	5.27337	-6.61469	7.87e-06	2.91e-05	3.31857
241489	241489	2848	Pde11a	-1.92789	-0.0841485	-4.07441	0.000980113	0.00205085	-0.852139
170643	170643	7287	Kirrel	-1.92344	3.44779	-6.69623	6.84e-06	2.57e-05	3.56848
30954	30954	782	Siva1	-1.92188	6.19105	-8.84676	2.28e-07	1.38e-06	6.91642
78244	78244	2053	Dnajc21	-1.9217	5.88345	-10.1969	3.56e-08	2.84e-07	8.85641
226844	226844	4087	Flvcr1	-1.91825	5.44065	-4.8323	0.000214252	0.000530199	-0.0920138
71995	71995	3378	Erv3	-1.91796	-0.697226	-2.88852	0.0111738	0.0183574	-2.98695
66225	66225	1162	Llph	-1.91698	2.11916	-4.76072	0.000246733	0.000598666	0.379065
11702	11702	3206	Amd1	-1.91593	5.89957	-6.81493	5.58e-06	2.15e-05	3.62002
382265	382265	687	Cldn34c3	-1.91517	-0.124833	-2.90812	0.0107372	0.0177217	-3.11406
107094	107094	4320	Rrp12	-1.91478	5.42765	-10.9875	1.3e-08	1.22e-07	9.93177
108961	108961	3691	E2f8	-1.91426	6.50617	-5.33367	8.11e-05	0.000224329	0.802346
667013	667013	1048	Gm14730	-1.91277	3.74021	-3.72372	0.00201026	0.00392289	-2.10393
213068	213068	2931	Tmem71	-1.91153	2.62541	-7.89563	9.54e-07	4.7e-06	5.70044
233064	233064	4744	Wdr62	-1.91047	4.98501	-6.62279	7.76e-06	2.88e-05	3.335
68278	68278	1659	Ddx39	-1.90938	7.65206	-12.3879	2.52e-09	3.15e-08	11.5881
14870	14870	744	Gstp1	-1.90884	7.29735	-14.4676	2.86e-10	5.5e-09	13.8314
12892	12892	3186	Cpox	-1.90724	4.88592	-4.87595	0.000196634	0.000491712	0.0339885
68979	68979	3161	Nol11	-1.90365	6.24917	-12.4687	2.3e-09	2.92e-08	11.6806
237082	237082	2545	Nxt2	-1.90344	3.67373	-5.09831	0.000127454	0.000335877	0.692752
100043508	100043508	483	Ptges3-ps	-1.90252	6.33297	-3.70623	0.00208389	0.00405119	-2.50335
11947	11947	1879	Atp5b	-1.90178	10.7386	-9.03188	1.75e-07	1.09e-06	7.27035
69737	69737	4562	Ttl	-1.90065	2.07741	-5.75523	3.67e-05	0.000111056	2.45218
671878	671878	1615	Sms-ps	-1.89896	6.08059	-14.9025	1.88e-10	4e-09	14.2671
114679	114679	872	Selenom	-1.8986	4.68756	-4.08187	0.000965314	0.0020249	-1.39164
67177	67177	2191	Cdt1	-1.89698	6.80631	-13.7008	6.17e-10	1e-08	13.0368
75786	75786	6577	Ckap5	-1.89637	7.42081	-7.03925	3.82e-06	1.53e-05	3.96561
16580	16580	2627	Kifc5b	-1.89566	5.36673	-9.41574	1.02e-07	6.92e-07	7.79712
67673	67673	508	Elob	-1.89524	7.64565	-9.83207	5.76e-08	4.26e-07	8.33552
68493	68493	3632	Ndufaf4	-1.89375	4.99679	-16.7772	3.44e-11	1.05e-09	16.0471
100043462	100043462	917	Nutf2-ps1	-1.89267	6.00482	-7.59701	1.53e-06	7e-06	4.93046
66162	66162	337	Bola2	-1.8919	6.04028	-6.43219	1.08e-05	3.83e-05	2.90756
18226	18226	2385	Nup62	-1.89121	7.40291	-10.1693	3.69e-08	2.93e-07	8.79682
20597	20597	2412	Smpd1	-1.89073	4.22542	-12.1676	3.23e-09	3.87e-08	11.4299
70574	70574	5195	Cpm	-1.88964	3.41576	-4.35121	0.000559046	0.00124685	-0.547819
272396	272396	3194	Tarsl2	-1.88765	3.63569	-6.71743	6.59e-06	2.49e-05	3.78251
14732	14732	3828	Gpam	-1.88704	5.31065	-4.23453	0.000707805	0.00153996	-1.26359
13684	13684	2882	Eif4e	-1.88584	7.14955	-5.22538	9.98e-05	0.000269856	0.584739
623796	623796	2231	Gm12504	-1.88539	1.0325	-3.66243	0.00228038	0.00439413	-1.69895
78653	78653	530	Bola3	-1.8852	5.20016	-7.21539	2.85e-06	1.19e-05	4.32089
67949	67949	1894	Nifk	-1.88516	6.97482	-9.03512	1.74e-07	1.09e-06	7.18016
68041	68041	2059	Mid1ip1	-1.88476	6.22119	-5.28795	8.85e-05	0.000242242	0.709722
94063	94063	1134	Mrpl16	-1.88431	5.53774	-6.90874	4.76e-06	1.86e-05	3.80083
64136	64136	1108	Sdf2l1	-1.88403	6.902	-3.73018	0.00198375	0.00387564	-2.4571
53893	53893	1590	Nudt5	-1.88392	6.00722	-13.3983	8.44e-10	1.28e-08	12.73
15384	15384	2545	Hnrnpab	-1.88314	9.77246	-5.81711	3.28e-05	0.00010027	1.81354
74600	74600	872	Mrpl47	-1.88167	4.89045	-9.31051	1.18e-07	7.84e-07	7.72701
28106	28106	913	Mydgf	-1.88009	6.26364	-11.4152	7.76e-09	7.85e-08	10.4129
68177	68177	2077	Ebpl	-1.87872	4.73992	-6.78257	5.89e-06	2.26e-05	3.61798
20917	20917	2279	Suclg2	-1.87837	5.12393	-4.90591	0.000185415	0.000467254	0.0380475
66164	66164	3129	Nip7	-1.87813	6.37463	-10.9312	1.4e-08	1.3e-07	9.80631
20016	20016	1305	Polr1c	-1.87726	6.27959	-12.8061	1.59e-09	2.14e-08	12.0636
14923	14923	1137	Guk1	-1.87655	5.7648	-10.0018	4.6e-08	3.53e-07	8.60354
243302	243302	385	Gm4963	-1.87598	7.78679	-10.7119	1.84e-08	1.6e-07	9.52802
14042	14042	3464	Ext1	-1.87568	4.779	-7.47207	1.87e-06	8.32e-06	4.8184
56351	56351	1954	Ptges3	-1.87561	4.65772	-4.3333	0.000579615	0.00128908	-1.0403
14976	14976	719	Pfdn6	-1.87536	6.78433	-7.81287	1.09e-06	5.25e-06	5.26742
27041	27041	2685	G3bp1	-1.87314	8.20277	-16.3043	5.19e-11	1.44e-09	15.5952
17161	17161	4161	Maoa	-1.873	6.03196	-6.88004	4.99e-06	1.94e-05	3.70587
59014	59014	2048	Rrs1	-1.87279	6.57285	-7.82581	1.06e-06	5.16e-06	5.30324
27398	27398	1012	Mrpl2	-1.86898	6.78637	-9.71012	6.8e-08	4.9e-07	8.15442
76508	76508	1840	Ube2d-ps	-1.86792	2.66182	-8.33324	4.87e-07	2.65e-06	6.54331
110816	110816	3871	Pwp2	-1.86682	5.64657	-13.4629	7.89e-10	1.21e-08	12.8136
98956	98956	3856	Nat10	-1.86673	5.92087	-4.60034	0.00033921	0.00079718	-0.636386
52653	52653	1602	Nudcd2	-1.86632	6.63363	-7.43708	1.98e-06	8.75e-06	4.64529
94192	94192	2065	C1galt1	-1.8662	5.02537	-5.45865	6.4e-05	0.000181532	1.10541
73674	73674	2612	Wdr75	-1.86455	6.46034	-16.1857	5.77e-11	1.57e-09	15.4849
57741	57741	2785	Noc2l	-1.86333	7.82999	-10.6989	1.87e-08	1.63e-07	9.51022
65967	65967	2679	Eefsec	-1.86283	5.55197	-16.1368	6.03e-11	1.62e-09	15.4439
104444	104444	1075	Rexo2	-1.86254	5.91838	-10.3946	2.75e-08	2.29e-07	9.11219
77579	77579	7783	Myh10	-1.85985	7.11291	-7.17634	3.04e-06	1.26e-05	4.19552
14282	14282	3776	Fosb	-1.85804	2.50627	-2.66953	0.0173945	0.0273524	-4.1638
67427	67427	502	Rps20	-1.85474	9.8274	-7.88218	9.74e-07	4.78e-06	5.46274
212679	212679	2882	Mars2	-1.85454	4.59762	-9.4197	1.01e-07	6.89e-07	7.97483
100042049	100042049	810	Gm15421	-1.85321	7.00861	-7.05194	3.74e-06	1.51e-05	3.99214
11951	11951	868	Atp5g1	-1.85285	6.28016	-8.26806	5.38e-07	2.88e-06	6.01768
448850	448850	983	Znhit3	-1.85055	4.17583	-7.1741	3.05e-06	1.27e-05	4.43342
66973	66973	1053	Mrps18b	-1.84844	3.77027	-9.59921	7.9e-08	5.58e-07	8.27238
22390	22390	3419	Wee1	-1.84428	5.41742	-6.5162	9.34e-06	3.36e-05	3.10876
381269	381269	2493	Mreg	-1.84341	5.23845	-3.41444	0.00380044	0.00693519	-2.97969
77744	77744	2293	Bora	-1.84155	6.16029	-8.4695	3.97e-07	2.23e-06	6.34423
29871	29871	3394	Scmh1	-1.84146	5.62861	-10.7586	1.73e-08	1.53e-07	9.61373
17254	17254	2958	Slc3a2	-1.8406	8.15858	-7.29989	2.48e-06	1.06e-05	4.44561
72057	72057	1665	Phf10	-1.84044	6.90793	-10.8085	1.63e-08	1.45e-07	9.64097
628327	628327	507	Gm6867	-1.84004	0.646429	-2.99402	0.00901209	0.0151385	-2.98176
228033	228033	679	Atp5g3	-1.83901	8.93211	-5.28487	8.9e-05	0.000243485	0.758383
231474	231474	1375	Paqr3	-1.83765	-0.470627	-2.69164	0.016639	0.0262728	-3.3279
100041925	100041925	463	Gm14586	-1.83728	10.2369	-9.42142	1.01e-07	6.88e-07	7.82754
234839	234839	8216	Piezo1	-1.83689	5.88003	-5.86144	3.02e-05	9.34e-05	1.84284
14548	14548	1055	Mrps33	-1.83632	4.31399	-6.14371	1.81e-05	5.96e-05	2.52562
69482	69482	2873	Nup35	-1.83532	3.75066	-11.0823	1.16e-08	1.11e-07	10.2076
67390	67390	1492	Mrm3	-1.83453	3.52602	-8.71363	2.77e-07	1.62e-06	7.05865
50783	50783	942	Lsm4	-1.83421	7.19088	-10.8826	1.48e-08	1.36e-07	9.73755
66614	66614	1768	Gpatch4	-1.83398	5.60865	-6.6018	8.05e-06	2.96e-05	3.26334
276829	276829	2624	Smtnl2	-1.83225	1.95527	-4.54066	0.000382129	0.000886931	0.1566
72151	72151	1730	Rfc5	-1.83135	5.85701	-14.7959	2.08e-10	4.33e-09	14.1821
17777	17777	4410	Mttp	-1.83122	1.60119	-4.81571	0.000221362	0.000545624	0.661602
100039748	100039748	726	Gm10020	-1.82993	9.45556	-9.25363	1.28e-07	8.39e-07	7.56189
72290	72290	6453	Lsm11	-1.82852	4.15979	-12.5654	2.07e-09	2.67e-08	11.9751
668090	668090	392	Gm8971	-1.82834	6.67109	-10.0735	4.18e-08	3.26e-07	8.6593
19656	19656	1725	Rbmxl1	-1.82813	7.1629	-6.39775	1.15e-05	4.04e-05	2.81844
66119	66119	1007	Tomm6	-1.82787	7.25529	-11.4842	7.14e-09	7.33e-08	10.4985
78294	78294	821	Rps27a	-1.82786	8.36644	-6.15084	1.78e-05	5.9e-05	2.39453
545531	545531	357	Gm5848	-1.82784	3.23497	-7.14787	3.18e-06	1.31e-05	4.60295
70047	70047	3539	Trnt1	-1.82649	5.04514	-11.5549	6.57e-09	6.88e-08	10.6585
56086	56086	3101	Set	-1.82575	8.64412	-12.4021	2.48e-09	3.12e-08	11.6239
14151	14151	2901	Fech	-1.8247	4.32153	-6.44083	1.07e-05	3.78e-05	3.07949
52163	52163	1434	Camk1	-1.82448	0.228704	-3.07019	0.00771191	0.0131698	-2.92763
68981	68981	1250	Snrpa1	-1.82422	6.82704	-13.7876	5.65e-10	9.34e-09	13.1299
67187	67187	1231	Zmynd19	-1.82354	5.2229	-13.0818	1.18e-09	1.69e-08	12.4487
64707	64707	4282	Suv39h2	-1.82286	4.08822	-5.41215	6.98e-05	0.000196165	1.29421
12313	12313	4001	Calm1	-1.82186	9.4496	-6.56836	8.53e-06	3.11e-05	3.2003
15331	15331	1254	Hmgn2	-1.82148	7.8454	-5.73918	3.78e-05	0.000113824	1.6066
217109	217109	2613	Utp18	-1.821	5.87722	-7.15576	3.14e-06	1.3e-05	4.19851
53895	53895	1207	Clpp	-1.81958	5.96559	-6.59003	8.21e-06	3.01e-05	3.19086
67236	67236	2179	Cinp	-1.8195	5.30121	-14.2307	3.61e-10	6.57e-09	13.6657
100038999	100038999	438	Gm13552	-1.81824	3.60155	-9.09205	1.6e-07	1.01e-06	7.59109
171171	171171	1770	Ntng2	-1.81823	3.69015	-6.1253	1.87e-05	6.12e-05	2.71671
626175	626175	626	Gm6654	-1.81771	6.22497	-6.30452	1.36e-05	4.66e-05	2.66499
107271	107271	2874	Yars	-1.81605	7.13284	-5.66096	4.37e-05	0.000129523	1.4371
56390	56390	690	Sssca1	-1.81554	5.02224	-11.597	6.25e-09	6.62e-08	10.7476
20480	20480	4492	Clpb	-1.81428	5.3507	-12.1484	3.3e-09	3.93e-08	11.3754
436332	436332	1977	Gm5766	-1.81291	0.328897	-3.84759	0.00155867	0.00311787	-1.21014
67522	67522	845	1700097N02Rik	-1.81277	1.30697	-7.34469	2.3e-06	9.96e-06	4.98304
69551	69551	3307	2310022B05Rik	-1.81196	5.55272	-5.77144	3.56e-05	0.000108192	1.72561
272538	272538	4409	Tango6	-1.81002	3.82305	-8.27925	5.29e-07	2.84e-06	6.33403
100504573	100504573	431	Gm15464	-1.80964	6.47428	-7.49453	1.8e-06	8.06e-06	4.75027
66912	66912	1871	Bzw2	-1.80918	7.99638	-16.3848	4.84e-11	1.37e-09	15.6617
381511	381511	4298	Pdp1	-1.80903	4.29307	-10.2204	3.45e-08	2.78e-07	9.02215
79560	79560	2138	Ublcp1	-1.80901	3.5629	-10.2183	3.46e-08	2.78e-07	9.04353
75530	75530	2180	Lyrm7	-1.80774	1.57918	-4.3757	0.000532113	0.00119151	-0.307258
74041	74041	3450	Ddias	-1.80544	3.99922	-9.31365	1.17e-07	7.82e-07	7.79114
66632	66632	2700	Dph6	-1.80426	4.97273	-6.1324	1.84e-05	6.06e-05	2.43579
11958	11958	292	Atp5k	-1.80175	7.15142	-7.81308	1.09e-06	5.25e-06	5.26877
107373	107373	3199	Fam111a	-1.80126	7.12454	-13.6852	6.27e-10	1.01e-08	13.0204
80515	80515	1779	Rnf227	-1.80078	2.14486	-6.35374	1.24e-05	4.32e-05	3.29601
27397	27397	6712	Mrpl17	-1.79992	5.81946	-9.84966	5.63e-08	4.17e-07	8.37573
628308	628308	4664	Zfp970	-1.79833	1.01915	-6.08259	2.02e-05	6.54e-05	2.89364
70348	70348	1828	Ube2cbp	-1.79824	2.21273	-6.81873	5.54e-06	2.14e-05	4.15763
269823	269823	1784	Pon3	-1.7982	4.53314	-6.21955	1.58e-05	5.3e-05	2.57174
667284	667284	1277	Gm8556	-1.79786	2.51865	-4.14207	0.000853966	0.0018155	-0.889172
547023	547023	478	Gm6014	-1.79691	7.00779	-11.3114	8.79e-09	8.72e-08	10.2843
66521	66521	1082	Rwdd1	-1.79462	5.38825	-11.0449	1.21e-08	1.15e-07	10.0012
320119	320119	3995	Rps6kc1	-1.79357	0.0911933	-3.47779	0.0033354	0.0061772	-1.95486
665029	665029	580	Gm12704	-1.79149	2.1319	-3.15043	0.00654193	0.011339	-2.85902
72440	72440	1957	Rhno1	-1.78966	6.16312	-8.84668	2.28e-07	1.38e-06	6.89899
74008	74008	3396	Arsg	-1.78922	0.971463	-4.41704	0.000489624	0.00110964	-0.148054
68044	68044	1328	Chac2	-1.78495	3.22812	-3.88119	0.0014549	0.00293564	-1.66306
545091	545091	1165	Hnrnpa1l2-ps2	-1.7839	3.4446	-3.84531	0.00156598	0.0031309	-1.69114
667035	667035	550	Gm8430	-1.783	10.2304	-9.42288	1.01e-07	6.87e-07	7.82896
231834	231834	2612	Snx8	-1.78267	5.37488	-4.81752	0.000220578	0.000543918	-0.0801033
21854	21854	917	Timm17a	-1.7821	5.34978	-8.74406	2.65e-07	1.57e-06	6.82154
73316	73316	1863	Calr3	-1.78144	0.624846	-4.44335	0.000464404	0.00105753	0.00440667
216134	216134	5094	Pdxk	-1.78053	5.6091	-11.9053	4.36e-09	4.9e-08	11.0439
66126	66126	1053	Elof1	-1.78033	7.22353	-10.7266	1.8e-08	1.58e-07	9.53298
107029	107029	2455	Me2	-1.77897	7.58965	-7.979	8.38e-07	4.22e-06	5.54683
67832	67832	2654	Brix1	-1.77826	6.84646	-9.80219	6e-08	4.41e-07	8.28385
100862012	100862012	921	Gm21399	-1.77789	7.20287	-3.41503	0.0037958	0.0069278	-3.1051
12469	12469	2391	Cct8	-1.77738	8.89384	-8.3915	4.46e-07	2.46e-06	6.24016
546336	546336	3965	Prrg1	-1.77595	2.15031	-4.55662	0.000370134	0.000861288	-0.117628
67834	67834	2404	Idh3a	-1.77455	7.35292	-5.59346	4.96e-05	0.000144646	1.30851
20638	20638	1121	Snrpb	-1.77385	8.55181	-9.16535	1.44e-07	9.33e-07	7.4085
100043670	100043670	708	Gm4581	-1.77378	8.8037	-8.65843	3e-07	1.74e-06	6.6526
245688	245688	2272	Rbbp7	-1.77345	8.22573	-8.26926	5.37e-07	2.88e-06	6.03036
627828	627828	1604	Gm6793	-1.77124	7.46567	-6.98726	4.17e-06	1.66e-05	3.87688
320974	320974	3475	Lrrn4	-1.77116	3.76916	-5.04867	0.000140336	0.00036644	0.563562
27966	27966	1537	Rrp9	-1.77024	5.97047	-13.2164	1.02e-09	1.5e-08	12.5319
67804	67804	2013	Snx2	-1.76835	8.3769	-12.061	3.65e-09	4.26e-08	11.2261
13121	13121	4353	Cyp51	-1.76822	7.28531	-3.45938	0.00346438	0.00638369	-3.01864
22117	22117	1096	Tst	-1.76765	2.12269	-5.09977	0.000127095	0.000335008	1.05894
22608	22608	2191	Ybx1	-1.76718	9.76161	-7.83757	1.05e-06	5.08e-06	5.37969
223723	223723	3770	Ttll12	-1.76716	6.77169	-15.5084	1.06e-10	2.56e-09	14.8461
59025	59025	4185	Usp14	-1.76636	7.52475	-13.0093	1.28e-09	1.79e-08	12.2932
268980	268980	3942	Strn	-1.76626	3.99367	-4.65234	0.000305853	0.00072528	-0.340919
75216	75216	4807	Cep128	-1.76589	4.98932	-10.4495	2.56e-08	2.15e-07	9.27873
66525	66525	1179	Timm50	-1.76539	6.68151	-11.8023	4.91e-09	5.41e-08	10.8867
107522	107522	4113	Ece2	-1.76481	4.53352	-10.7778	1.69e-08	1.5e-07	9.73986
79456	79456	3922	Recql4	-1.76222	3.98035	-2.65839	0.0177874	0.0278922	-4.25887
109054	109054	1059	Pfdn4	-1.76172	4.89552	-4.56529	0.000363778	0.000847667	-0.605537
104725	104725	1363	Sptssa	-1.76125	6.62026	-10.1646	3.71e-08	2.95e-07	8.78269
66307	66307	2563	Isoc1	-1.7604	6.3372	-3.42973	0.00368262	0.00674413	-3.07538
27632	27632	1610	Nelfe	-1.76025	5.97596	-12.8974	1.44e-09	1.97e-08	12.1731
544717	544717	748	1190007I07Rik	-1.75798	4.51624	-9.68872	7e-08	5.02e-07	8.32701
434858	434858	1733	Gm5643	-1.75795	7.58455	-7.8112	1.09e-06	5.25e-06	5.26932
74155	74155	3018	Errfi1	-1.75607	0.915616	-5.48887	6.04e-05	0.000172664	1.52818
269378	269378	2543	Ahcy	-1.75603	7.4175	-9.9864	4.69e-08	3.59e-07	8.54875
66108	66108	1322	Ndufa9	-1.75596	7.49716	-5.14808	0.000115761	0.000308435	0.444885
595139	595139	6361	E030024N20Rik	-1.75312	7.9624	-6.15476	1.77e-05	5.87e-05	2.39039
229937	229937	2813	Znhit6	-1.75244	4.67094	-8.60386	3.25e-07	1.86e-06	6.68891
328162	328162	2433	Trmt61a	-1.75216	4.50867	-10.7449	1.76e-08	1.55e-07	9.73491
14225	14225	1641	Fkbp1a	-1.75203	8.46352	-6.43102	1.08e-05	3.84e-05	2.91917
14056	14056	2667	Ezh2	-1.75096	8.01489	-14.6628	2.36e-10	4.81e-09	14.0448
11674	11674	1824	Aldoa	-1.75081	10.2663	-3.46194	0.00344616	0.00635543	-2.91814
666704	666704	2071	Samd1	-1.75066	5.39973	-9.92012	5.12e-08	3.85e-07	8.50203
58207	58207	2601	Slc43a3	-1.74913	6.78239	-11.5088	6.94e-09	7.16e-08	10.5264
19192	19192	2620	Psme3	-1.74715	8.23295	-5.42055	6.87e-05	0.000193387	0.998916
18641	18641	3719	Pfkl	-1.74688	7.3163	-6.66503	7.21e-06	2.7e-05	3.30206
20382	20382	1903	Srsf2	-1.74565	9.20949	-4.63297	0.000317866	0.000751506	-0.537925
19982	19982	489	Rpl36a	-1.74519	5.66159	-7.48358	1.84e-06	8.19e-06	4.77134
231380	231380	5097	Uba6	-1.74455	4.8986	-5.31759	8.36e-05	0.000230242	0.934896
21771	21771	2249	Utp4	-1.74376	6.44053	-7.97036	8.49e-07	4.27e-06	5.53228
66656	66656	2847	Eef1d	-1.74346	7.88821	-11.5077	6.95e-09	7.17e-08	10.5403
268481	268481	2735	Krt222	-1.74336	-0.767541	-2.79072	0.0136256	0.0219518	-3.05037
66694	66694	1313	Uqcrfs1	-1.73952	7.31689	-4.14838	0.000843083	0.00179463	-1.58916
26894	26894	2265	Cops7a	-1.73938	6.38855	-14.846	1.98e-10	4.15e-09	14.2076
66117	66117	441	Fmc1	-1.73924	5.19623	-7.01996	3.94e-06	1.58e-05	4.04382
101867	101867	3177	Rrp8	-1.73909	5.13293	-7.21991	2.83e-06	1.19e-05	4.35691
68971	68971	1166	Tamm41	-1.73851	5.14626	-8.45532	4.05e-07	2.27e-06	6.37791
64660	64660	1007	Mrps24	-1.73809	5.62391	-11.206	9.98e-09	9.74e-08	10.1812
71924	71924	2929	Tube1	-1.73782	3.70801	-10.8332	1.58e-08	1.43e-07	9.93319
105372	105372	4071	Utp15	-1.73716	5.96065	-11.147	1.07e-08	1.03e-07	10.0979
20492	20492	1631	Slbp	-1.73671	7.09614	-3.15048	0.00654131	0.011339	-3.64759
27370	27370	448	Rps26	-1.73612	9.78812	-9.77365	6.24e-08	4.54e-07	8.31374
107045	107045	3806	Lars	-1.73538	7.84408	-9.24389	1.29e-07	8.46e-07	7.50513
11641	11641	6869	Akap2	-1.73414	2.06742	-7.51084	1.76e-06	7.89e-06	5.26136
19248	19248	3166	Ptpn12	-1.73381	4.36987	-6.14537	1.8e-05	5.95e-05	2.56809
66152	66152	441	Uqcr10	-1.73366	7.26375	-7.35336	2.27e-06	9.85e-06	4.50649
100678	100678	1537	Psph	-1.733	6.57477	-4.23401	0.000708542	0.00154128	-1.40257
78372	78372	833	Snrnp25	-1.73215	5.67504	-10.1777	3.65e-08	2.9e-07	8.84352
16428	16428	4272	Itk	-1.73207	0.214034	-3.64324	0.00237222	0.00455773	-1.63348
21453	21453	4630	Tcof1	-1.73072	8.18234	-6.41885	1.11e-05	3.91e-05	2.88815
626009	626009	1369	Gm6644	-1.7305	6.86875	-7.48009	1.85e-06	8.23e-06	4.71629
18393	18393	3371	Orc2	-1.7293	6.53523	-13.2469	9.9e-10	1.46e-08	12.5516
100036521	100036521	2174	Umad1	-1.72915	4.44308	-5.46597	6.31e-05	0.000179336	1.20034
53382	53382	2558	Txnl1	-1.72844	7.73593	-7.58782	1.55e-06	7.09e-06	4.91552
15191	15191	2245	Hdgf	-1.72687	9.08053	-13.2746	9.62e-10	1.43e-08	12.6147
67486	67486	3060	Polr3g	-1.72672	4.65925	-8.35765	4.69e-07	2.57e-06	6.3319
665463	665463	505	Rps12-ps12	-1.72624	0.876727	-3.13773	0.00671476	0.0116215	-2.69444
140494	140494	3285	Atp6v0a4	-1.72537	-0.992444	-2.63495	0.0186428	0.0290792	-3.46327
544741	544741	612	Gm5781	-1.72501	0.505011	-2.39832	0.029795	0.044282	-4.08591
16975	16975	7677	Lrp8	-1.72431	4.43916	-7.67433	1.35e-06	6.3e-06	5.28673
227715	227715	1635	Exosc2	-1.72271	5.88322	-8.83166	2.33e-07	1.41e-06	6.89663
666202	666202	748	Gm7977	-1.72239	1.64334	-3.16696	0.00632363	0.0110042	-2.82981
18673	18673	1799	Phb	-1.72232	6.88038	-7.86992	9.93e-07	4.87e-06	5.36527
20335	20335	779	Sec61g	-1.72231	3.16505	-7.23697	2.75e-06	1.16e-05	4.72485
100526514	100526514	82	Mir3112	-1.72079	0.381079	-3.22419	0.00562211	0.00987799	-2.42889
100034726	100034726	539	Gm15772	-1.72039	7.5114	-9.26624	1.25e-07	8.27e-07	7.52775
19935	19935	582	Mrpl23	-1.71819	5.38397	-6.51227	9.4e-06	3.38e-05	3.11668
268480	268480	4163	Rapgefl1	-1.71809	1.40944	-2.43692	0.0276205	0.0413887	-3.98386
224481	224481	1334	Tfb1m	-1.71806	3.75721	-7.07414	3.6e-06	1.46e-05	4.309
28035	28035	2237	Usp39	-1.71745	6.51769	-11.2978	8.93e-09	8.84e-08	10.2632
320438	320438	3114	Alg6	-1.71619	3.92155	-10.3111	3.06e-08	2.51e-07	9.16915
12567	12567	1347	Cdk4	-1.71608	9.12214	-5.96153	2.51e-05	7.96e-05	2.07274
108012	108012	3184	Ap1s2	-1.71501	3.20217	-5.9286	2.67e-05	8.36e-05	2.31199
13434	13434	2637	Trdmt1	-1.71458	3.52552	-4.95068	0.000169861	0.000432953	0.478344
18618	18618	834	Pemt	-1.71249	3.01074	-7.9733	8.45e-07	4.25e-06	6.0067
226169	226169	5244	Pprc1	-1.71186	6.31787	-12.1632	3.24e-09	3.88e-08	11.3277
107047	107047	1059	Psmg2	-1.71181	5.09664	-11.6671	5.76e-09	6.22e-08	10.7883
74229	74229	4420	Paqr8	-1.71047	-0.877497	-4.95909	0.000167092	0.000426448	0.933644
18477	18477	1417	Prdx1	-1.70944	8.97607	-5.60302	4.87e-05	0.000142468	1.38114
76375	76375	2217	Det1	-1.70849	4.4802	-11.2023	1e-08	9.78e-08	10.2818
668936	668936	1113	Rpl5-ps2	-1.70617	8.09479	-11.006	1.27e-08	1.2e-07	9.90769
654467	654467	1428	Gm10052	-1.70408	8.58189	-3.82273	0.00164026	0.0032656	-2.23328
24075	24075	757	Taf10	-1.70314	5.78449	-8.76405	2.57e-07	1.53e-06	6.79597
78697	78697	3309	Pus7	-1.7029	6.02931	-12.8831	1.46e-09	1.99e-08	12.214
69399	69399	9754	1700025G04Rik	-1.70206	1.68334	-4.10211	0.000926313	0.0019514	-0.766046
19826	19826	1923	Rnps1	-1.7017	7.80519	-8.84037	2.3e-07	1.39e-06	6.89754
15516	15516	2507	Hsp90ab1	-1.7015	12.0244	-8.79672	2.45e-07	1.47e-06	6.95723
245841	245841	787	Polr2h	-1.70051	5.40533	-9.01292	1.79e-07	1.12e-06	7.21122
67941	67941	464	Rps27l	-1.70044	7.36627	-6.09289	1.98e-05	6.44e-05	2.26312
11991	11991	6810	Hnrnpd	-1.70031	9.27855	-4.53064	0.00038986	0.000902923	-0.748973
66942	66942	2249	Ddx18	-1.69987	4.9622	-5.87031	2.97e-05	9.2e-05	1.9716
212531	212531	3501	Sh3bgrl2	-1.69959	-0.869829	-2.9813	0.00924913	0.015486	-2.81488
103136	103136	2579	Pwp1	-1.6993	6.3151	-6.57402	8.44e-06	3.08e-05	3.14529
76416	76416	977	Znrd1as	-1.69833	0.341966	-2.93734	0.0101169	0.0167937	-3.07294
229715	229715	5031	Amigo1	-1.69829	2.95845	-5.54952	5.39e-05	0.000155653	1.89194
16597	16597	5742	Klf12	-1.6977	0.414775	-3.40285	0.00389222	0.00708734	-2.11418
72612	72612	1183	Hpf1	-1.69569	6.16948	-7.55844	1.63e-06	7.38e-06	4.85902
22335	22335	1423	Vdac3	-1.69531	6.3162	-9.02516	1.76e-07	1.1e-06	7.16537
269113	269113	2332	Nup54	-1.69459	5.90963	-14.1266	4.01e-10	7.12e-09	13.5192
67383	67383	2094	Carnmt1	-1.69422	4.49639	-5.91729	2.73e-05	8.52e-05	2.13404
13665	13665	3152	Eif2s1	-1.69352	7.56281	-7.53456	1.69e-06	7.63e-06	4.81031
67669	67669	1045	Hikeshi	-1.69076	5.65291	-4.81501	0.000221672	0.000546273	-0.209473
54369	54369	1025	Nme6	-1.69044	4.70328	-13.5217	7.42e-10	1.16e-08	12.9472
20775	20775	2748	Sqle	-1.68951	7.07791	-4.27094	0.000657475	0.00144215	-1.34624
14102	14102	1801	Fas	-1.68917	-0.257786	-2.60663	0.0197288	0.0305954	-3.45512
20085	20085	629	Rps19	-1.68856	8.67715	-4.69925	0.000278656	0.000667757	-0.417657
108888	108888	2419	Atad3a	-1.68706	6.60604	-5.6173	4.75e-05	0.000139258	1.3745
67153	67153	1457	Rnaseh2b	-1.68642	6.85288	-12.8079	1.59e-09	2.14e-08	12.0591
26912	26912	2977	Gcat	-1.68639	5.173	-7.40985	2.07e-06	9.09e-06	4.74204
20014	20014	2716	Rpn2	-1.68625	7.74503	-3.25952	0.00522824	0.00924924	-3.40721
67042	67042	1014	Ift27	-1.68603	5.26669	-7.95605	8.68e-07	4.35e-06	5.5553
232679	232679	1847	Zc3hc1	-1.68576	5.62308	-6.63397	7.61e-06	2.83e-05	3.27995
193043	193043	1823	Zfp3	-1.68088	-1.22715	-2.71403	0.015906	0.02523	-3.29939
14797	14797	1347	Tle5	-1.68055	6.4294	-3.72649	0.00199883	0.00390188	-2.44332
66480	66480	1841	Rpl15	-1.68018	9.24165	-8.4813	3.9e-07	2.2e-06	6.39264
433926	433926	2841	Lrrc8b	-1.67936	2.94871	-2.70847	0.0160852	0.0254767	-3.84514
545578	545578	465	Gm5858	-1.67917	1.71561	-4.90718	0.000184953	0.000466687	0.70475
252875	252875	3705	Mios	-1.67838	5.58176	-6.95947	4.36e-06	1.72e-05	3.85774
20656	20656	3824	Sod2	-1.67791	6.84034	-4.45725	0.000451627	0.00103042	-0.961273
20833	20833	2854	Ssrp1	-1.67763	8.54828	-10.4975	2.41e-08	2.04e-07	9.26783
276919	276919	3448	Gemin4	-1.67246	5.48937	-6.48299	9.9e-06	3.54e-05	3.04046
27993	27993	2249	Imp4	-1.66999	6.37186	-12.7181	1.75e-09	2.34e-08	11.9667
51792	51792	2256	Ppp2r1a	-1.66933	8.81802	-6.46828	1.02e-05	3.61e-05	2.99753
269261	269261	638	Rpl12	-1.668	6.36672	-5.31632	8.38e-05	0.000230745	0.773567
667422	667422	785	Gm8623	-1.66797	9.75167	-8.13517	6.58e-07	3.43e-06	5.86687
242864	242864	3673	Napepld	-1.66781	2.48901	-4.69763	0.000279555	0.000669775	0.222077
68219	68219	1111	Nudt21	-1.66759	4.67943	-7.07473	3.6e-06	1.46e-05	4.18645
225745	225745	1004	Haus1	-1.66741	5.17365	-10.0091	4.55e-08	3.5e-07	8.66543
21681	21681	1132	Alyref	-1.6647	6.44192	-11.9333	4.22e-09	4.76e-08	11.0496
56412	56412	2303	Noa1	-1.66448	5.90902	-8.7937	2.46e-07	1.47e-06	6.87829
27979	27979	2966	Eif3b	-1.66376	9.19556	-11.5834	6.35e-09	6.69e-08	10.658
68149	68149	3715	Otub2	-1.66176	4.48184	-10.2694	3.24e-08	2.63e-07	9.17872
319996	319996	4367	Casc4	-1.66068	4.62691	-3.73574	0.00196119	0.00383855	-2.194
56068	56068	3109	Ammecr1	-1.66024	3.52392	-4.97217	0.000162879	0.000416956	0.513038
12321	12321	3410	Calu	-1.65998	7.45674	-6.23256	1.54e-05	5.19e-05	2.53164
69740	69740	1567	Dph5	-1.65889	4.6904	-5.96613	2.49e-05	7.9e-05	2.25172
68729	68729	5631	Trim37	-1.65855	6.2163	-11.0077	1.27e-08	1.2e-07	9.90606
237823	237823	6369	Pfas	-1.65851	6.21317	-13.6109	6.77e-10	1.08e-08	12.9551
11677	11677	1402	Akr1b3	-1.65778	6.58244	-12.0716	3.6e-09	4.23e-08	11.2066
100503394	100503394	1802	Gm17494	-1.65737	8.07283	-4.75392	0.000250071	0.000606267	-0.33118
53600	53600	1162	Timm23	-1.65689	6.41242	-7.08844	3.52e-06	1.43e-05	4.05287
67870	67870	1829	Enoph1	-1.65569	5.6696	-8.29482	5.16e-07	2.79e-06	6.1173
74044	74044	4541	Ttf2	-1.65501	5.74133	-12.1243	3.39e-09	4.02e-08	11.3013
628061	628061	456	Rps13-ps4	-1.65471	7.26767	-8.68418	2.89e-07	1.69e-06	6.65487
66493	66493	1515	Mrpl51	-1.65421	6.02435	-8.39843	4.42e-07	2.44e-06	6.20916
56520	56520	863	Nme4	-1.65367	5.23838	-5.86175	3.02e-05	9.34e-05	1.91925
59031	59031	1786	Chst12	-1.65109	5.54312	-11.6135	6.13e-09	6.54e-08	10.7476
11821	11821	866	Aprt	-1.65077	7.07663	-9.13109	1.52e-07	9.69e-07	7.31837
102626	102626	2816	Mapkapk3	-1.64892	3.28978	-12.3451	2.64e-09	3.28e-08	11.6368
241627	241627	4245	Wdr76	-1.64865	5.10445	-7.1435	3.21e-06	1.32e-05	4.2481
21915	21915	1310	Dtymk	-1.64705	6.96809	-8.68439	2.89e-07	1.69e-06	6.6477
629480	629480	861	Gm6978	-1.64692	6.41293	-13.5287	7.37e-10	1.16e-08	12.8587
12390	12390	2473	Cav2	-1.64579	1.60358	-5.63514	4.59e-05	0.000135304	1.5976
627585	627585	1195	Gm13034	-1.64466	1.44783	-3.53723	0.00295102	0.00553562	-2.03761
100043876	100043876	354	Gm4705	-1.64464	7.08804	-6.451	1.05e-05	3.72e-05	2.91671
107435	107435	1576	Hat1	-1.64409	5.48562	-4.24849	0.000688063	0.00150199	-1.3487
68241	68241	816	Mcrip2	-1.64359	4.06384	-4.84399	0.000209379	0.000519556	0.259958
19891	19891	1782	Rpa2	-1.64351	6.76668	-14.213	3.68e-10	6.67e-09	13.5701
277692	277692	426	Rps19-ps3	-1.64311	4.22301	-3.26288	0.00519221	0.00919652	-3.17013
72103	72103	3278	Aplf	-1.64304	3.30374	-9.61563	7.73e-08	5.47e-07	8.32634
54632	54632	3425	Ftsj1	-1.64276	5.55415	-11.1786	1.03e-08	1e-07	10.1569
100043160	100043160	372	Gm10012	-1.64213	3.72099	-4.97552	0.000161817	0.000414776	0.445229
76781	76781	2150	Mettl4	-1.64164	3.43278	-5.24425	9.62e-05	0.000260977	1.01061
23983	23983	1678	Pcbp1	-1.64093	9.10408	-3.88453	0.00144498	0.00291613	-2.06484
56275	56275	2809	Rbm14	-1.64073	7.17085	-6.68121	7.01e-06	2.63e-05	3.33004
140858	140858	2900	Wdr5	-1.6392	7.08469	-10.9029	1.45e-08	1.33e-07	9.76393
280047	280047	662	Gm5075	-1.63787	5.08935	-9.15375	1.47e-07	9.44e-07	7.45421
68738	68738	3594	Acss1	-1.63709	6.22679	-3.3727	0.00414161	0.00750099	-3.18719
22340	22340	1282	Vegfb	-1.6361	5.89353	-9.78846	6.11e-08	4.48e-07	8.29487
12464	12464	1966	Cct4	-1.63549	8.79517	-8.67405	2.93e-07	1.71e-06	6.67591
56207	56207	1851	Uchl5	-1.63139	6.96343	-11.4927	7.07e-09	7.28e-08	10.5117
52123	52123	3829	Agpat5	-1.62939	6.5127	-14.2667	3.49e-10	6.4e-09	13.6289
68099	68099	1326	Fam92a	-1.62922	3.88007	-10.7282	1.8e-08	1.58e-07	9.56535
100039252	100039252	661	Gm12693	-1.62732	5.25782	-9.28888	1.21e-07	8.04e-07	7.62173
100042503	100042503	390	Ndufb4b	-1.62647	5.45848	-5.27837	9.01e-05	0.000245984	0.751802
24015	24015	3813	Abce1	-1.62639	7.88924	-5.05619	0.000138302	0.000361641	0.266572
12144	12144	4946	Blm	-1.62606	5.25975	-10.4676	2.51e-08	2.11e-07	9.28467
100040298	100040298	677	Gm15501	-1.62592	8.45716	-8.68964	2.87e-07	1.68e-06	6.68923
328451	328451	3224	Gm5088	-1.62543	6.97772	-9.10043	1.58e-07	1.01e-06	7.27339
56524	56524	2222	Mpp6	-1.62491	5.89235	-12.1802	3.18e-09	3.82e-08	11.3762
268373	268373	736	Ppia	-1.62447	9.09419	-5.42449	6.82e-05	0.000192362	1.03816
11982	11982	5469	Atp10a	-1.62241	5.54977	-6.64204	7.51e-06	2.79e-05	3.31317
107476	107476	9032	Acaca	-1.62208	6.09524	-8.92883	2.02e-07	1.25e-06	7.05899
319182	319182	381	Hist1h2bh	-1.62105	0.83042	-3.77	0.00182783	0.003602	-1.43716
68028	68028	477	Rpl22l1	-1.6205	5.68166	-6.8396	5.35e-06	2.07e-05	3.64325
68611	68611	1065	Mrpl28	-1.61952	6.90011	-8.63099	3.12e-07	1.8e-06	6.56454
73061	73061	920	Cldn34c1	-1.61906	1.03253	-3.82954	0.00161751	0.00322627	-1.42476
74646	74646	3055	Spsb1	-1.61902	2.61345	-5.22475	9.99e-05	0.00027006	1.23206
641376	641376	2920	Tomm40l	-1.6183	5.44722	-11.9495	4.14e-09	4.7e-08	11.1145
19357	19357	3605	Rad21	-1.61699	8.36739	-2.73189	0.015344	0.0244239	-4.44054
26961	26961	862	Rpl8	-1.61694	11.5649	-8.89085	2.14e-07	1.31e-06	7.08458
50995	50995	2524	Uba2	-1.61681	7.93969	-4.93433	0.000175378	0.000445573	0.0289507
665333	665333	853	Gm7591	-1.61581	2.77851	-6.4907	9.77e-06	3.5e-05	3.49129
56040	56040	468	Rplp1	-1.61525	11.1279	-8.8924	2.13e-07	1.31e-06	7.07888
19934	19934	2040	Rpl22	-1.6145	9.30823	-9.89505	5.3e-08	3.96e-07	8.47171
634834	634834	1197	Gm11821	-1.61338	-0.671201	-2.88327	0.0112939	0.0185289	-3.01212
20448	20448	4368	St6galnac4	-1.61325	6.71306	-9.88717	5.35e-08	3.99e-07	8.4034
276770	276770	2017	Eif5a	-1.61299	10.828	-8.58563	3.34e-07	1.91e-06	6.60117
70396	70396	2362	Asnsd1	-1.61277	6.91875	-6.61366	7.88e-06	2.91e-05	3.20532
20055	20055	615	Rps16	-1.61276	7.5029	-6.05235	2.13e-05	6.88e-05	2.18778
66094	66094	468	Lsm7	-1.60966	4.94825	-5.629	4.64e-05	0.00013659	1.53558
18938	18938	919	Ppp1r14b	-1.60957	7.72386	-9.41549	1.02e-07	6.92e-07	7.7429
193280	193280	1056	C030037D09Rik	-1.6094	0.195564	-3.92212	0.00133789	0.00271811	-1.11162
69875	69875	2661	Ndufa11	-1.60853	7.05345	-8.57156	3.41e-07	1.95e-06	6.47452
68537	68537	786	Mrpl13	-1.60753	6.51623	-9.69606	6.93e-08	4.99e-07	8.13699
12462	12462	1977	Cct3	-1.6074	8.89039	-9.33527	1.14e-07	7.62e-07	7.66293
107508	107508	4850	Eprs	-1.60674	8.10744	-12.9848	1.31e-09	1.82e-08	12.2733
104303	104303	842	Arl1	-1.60669	5.50598	-3.60874	0.00254688	0.00485695	-2.66318
108673	108673	3003	Ccdc86	-1.60667	4.95779	-9.62494	7.63e-08	5.41e-07	8.13815
73660	73660	1433	Cabp4	-1.60547	1.48964	-3.86078	0.00151709	0.00304346	-1.23809
433466	433466	1383	Jmjd7	-1.6033	4.01688	-7.69595	1.31e-06	6.13e-06	5.38222
100042014	100042014	748	Gm3625	-1.60279	3.79628	-7.52102	1.73e-06	7.77e-06	5.04616
27218	27218	2688	Slamf1	-1.60278	2.62458	-6.14415	1.81e-05	5.96e-05	2.93961
27267	27267	3222	Cars	-1.60274	6.82114	-3.8532	0.00154086	0.00308589	-2.203
14489	14489	4042	Mtpn	-1.60228	8.59882	-3.64901	0.00234425	0.00450764	-2.56455
110960	110960	2636	Tars	-1.60149	7.57183	-15.2012	1.42e-10	3.15e-09	14.5613
67676	67676	500	Rpp21	-1.60082	4.65625	-3.97161	0.00120903	0.00248193	-1.78927
72562	72562	546	Pcbd2	-1.60081	4.39516	-8.30159	5.11e-07	2.76e-06	6.23345
226830	226830	1605	Smyd2	-1.60078	6.09075	-3.34187	0.00441309	0.00794155	-3.19945
68082	68082	1463	Dusp19	-1.60039	3.73801	-6.36916	1.21e-05	4.22e-05	3.069
66125	66125	734	Sf3b5	-1.60009	6.81211	-8.42352	4.25e-07	2.36e-06	6.24296
670994	670994	509	Gm9512	-1.59989	5.95691	-6.28704	1.4e-05	4.79e-05	2.63634
17463	17463	1600	Psmd7	-1.5989	7.48441	-11.8791	4.49e-09	5.03e-08	10.9834
60364	60364	2323	Donson	-1.59847	4.27773	-7.95751	8.66e-07	4.34e-06	5.69991
54219	54219	2209	Cd320	-1.59743	4.89418	-10.5252	2.33e-08	1.97e-07	9.38052
14137	14137	2863	Fdft1	-1.59714	6.41625	-4.5229	0.000395944	0.000916295	-0.823874
382099	382099	846	Gm5161	-1.59624	1.53767	-4.96344	0.000165679	0.000423299	0.857622
621119	621119	544	Rps11-ps1	-1.59603	8.96312	-5.78254	3.49e-05	0.000106239	1.72553
217666	217666	3338	L2hgdh	-1.59461	4.61426	-4.87421	0.000197306	0.000492911	0.152941
20655	20655	648	Sod1	-1.59402	8.27711	-7.63416	1.44e-06	6.65e-06	5.00222
73681	73681	2359	Trmt11	-1.59282	4.21207	-7.64108	1.43e-06	6.59e-06	5.21387
14062	14062	3296	F2r	-1.59219	0.67405	-2.3517	0.0326371	0.0481127	-4.69747
66181	66181	695	Nop10	-1.59157	7.18985	-6.18972	1.66e-05	5.56e-05	2.43962
17149	17149	608	Magoh	-1.59101	6.59642	-5.72259	3.9e-05	0.000116992	1.55162
30795	30795	945	Fkbp3	-1.591	6.50894	-8.82528	2.35e-07	1.42e-06	6.86585
216766	216766	6214	Gemin5	-1.58993	6.2566	-13.9228	4.92e-10	8.38e-09	13.2813
17535	17535	3004	Mre11a	-1.58974	5.54538	-11.4698	7.27e-09	7.41e-08	10.5282
14155	14155	6496	Fem1b	-1.58808	6.56379	-7.51079	1.76e-06	7.89e-06	4.77213
52513	52513	3287	Ddx56	-1.58735	6.30436	-7.96346	8.58e-07	4.3e-06	5.52016
23918	23918	1632	Impdh2	-1.58693	5.37449	-10.6177	2.07e-08	1.78e-07	9.47221
105245	105245	2617	Txndc5	-1.58676	7.341	-5.03846	0.000143148	0.000372335	0.219742
100041273	100041273	454	Ndufb4c	-1.5862	4.69876	-4.83542	0.000212937	0.000527389	-0.0332838
64658	64658	6076	Mrps25	-1.58501	5.44464	-9.5267	8.73e-08	6.08e-07	7.93698
218506	218506	1848	Mrps27	-1.58468	5.49419	-15.5498	1.02e-10	2.48e-09	14.9263
246102	246102	7269	Rttn	-1.58381	4.96881	-4.89749	0.000188498	0.000473711	0.0288124
28080	28080	772	Atp5o	-1.58247	7.83442	-8.17744	6.17e-07	3.25e-06	5.87131
328329	328329	10671	Mast4	-1.58239	2.34795	-6.56866	8.52e-06	3.11e-05	3.6567
66282	66282	1088	Tma16	-1.58134	4.58307	-8.38404	4.51e-07	2.48e-06	6.37019
67164	67164	1229	Lipt2	-1.58122	2.69542	-3.7629	0.0018547	0.00364584	-1.73612
16987	16987	3102	Lss	-1.58009	4.90369	-4.20929	0.000744967	0.00161162	-1.30258
69863	69863	8764	Ttc39b	-1.57892	3.60872	-8.6292	3.13e-07	1.81e-06	6.76354
100043039	100043039	308	Gm4184	-1.57853	2.78854	-5.29561	8.72e-05	0.000239053	1.24757
72322	72322	3709	Xpo5	-1.57851	6.41387	-7.18653	2.99e-06	1.24e-05	4.21564
17156	17156	7944	Man1a2	-1.57851	6.60309	-6.79358	5.78e-06	2.22e-05	3.52767
74741	74741	4468	C2cd5	-1.5785	6.18648	-8.3625	4.66e-07	2.55e-06	6.15003
20116	20116	740	Rps8	-1.57689	9.51095	-5.71167	3.98e-05	0.000119087	1.60514
75619	75619	3205	Fastkd2	-1.57689	4.76404	-4.96315	0.000165771	0.000423442	0.259478
408058	408058	598	BC048507	-1.57629	0.297635	-4.20232	0.000755585	0.00163309	-0.522348
76947	76947	1082	Ndufaf6	-1.57621	3.81183	-7.65341	1.4e-06	6.47e-06	5.34319
668212	668212	6547	Efr3b	-1.57556	-0.383754	-2.34285	0.0332043	0.0488635	-4.04541
59029	59029	1541	Psmd14	-1.57396	7.59086	-10.1971	3.55e-08	2.84e-07	8.83934
67281	67281	867	Rpl37	-1.57271	7.87956	-6.92769	4.61e-06	1.81e-05	3.7862
66506	66506	839	Psmg3	-1.57198	5.6332	-11.5564	6.56e-09	6.87e-08	10.6444
214498	214498	2678	Cdc73	-1.57196	5.27642	-4.53611	0.00038562	0.00089433	-0.7163
108671	108671	1631	Dnajc9	-1.57124	7.66169	-4.98694	0.000158251	0.000406694	0.124602
11692	11692	1775	Gfer	-1.57023	5.44577	-6.94898	4.44e-06	1.75e-05	3.86892
75593	75593	785	Malsu1	-1.56987	4.36707	-8.79593	2.45e-07	1.47e-06	6.99343
67671	67671	369	Rpl38	-1.56987	3.85475	-5.72944	3.85e-05	0.000115603	1.89959
547166	547166	612	Gm6023	-1.56972	2.70272	-2.41702	0.0287222	0.0428656	-4.47765
67332	67332	604	Snrpd3	-1.5692	7.38082	-5.09182	0.000129067	0.000339818	0.326049
70544	70544	971	Tmem242	-1.56805	6.43088	-10.9742	1.33e-08	1.24e-07	9.85489
18974	18974	1695	Pole2	-1.56756	5.79696	-12.3388	2.66e-09	3.3e-08	11.5822
15289	15289	2310	Hmgb1	-1.56729	8.67767	-4.67152	0.000294418	0.000700696	-0.488615
73338	73338	3756	Itpripl1	-1.56601	4.75448	-8.6546	3.02e-07	1.75e-06	6.73117
236792	236792	4084	Mmgt1	-1.56457	5.97065	-6.14175	1.81e-05	5.98e-05	2.35855
75430	75430	799	Anapc15	-1.56451	4.65063	-8.84082	2.3e-07	1.39e-06	7.03655
108176	108176	986	Npm3-ps1	-1.56434	6.12052	-6.46832	1.02e-05	3.61e-05	2.98133
60406	60406	1183	Sap30	-1.56406	5.64769	-3.80865	0.00168837	0.00334839	-2.21387
18150	18150	860	Npm3	-1.56368	5.84975	-8.78597	2.49e-07	1.49e-06	6.85865
66362	66362	1035	Exosc3	-1.56185	6.39606	-5.27848	9.01e-05	0.000245984	0.693528
12934	12934	4432	Dpysl2	-1.56167	6.30116	-5.04124	0.000142376	0.00037049	0.225593
22759	22759	2763	Zfp97	-1.5609	2.42158	-6.7633	6.09e-06	2.33e-05	4.03898
28071	28071	2324	Twistnb	-1.55833	5.58717	-7.78711	1.13e-06	5.42e-06	5.29567
66585	66585	1591	Snrnp40	-1.5579	7.14909	-5.92885	2.67e-05	8.36e-05	1.94651
230721	230721	3019	Pabpc4	-1.55753	6.97542	-4.61546	0.000329143	0.000775837	-0.63819
68001	68001	1163	Cfap298	-1.55753	5.34016	-8.89046	2.14e-07	1.31e-06	7.07757
545555	545555	635	Gm5853	-1.55717	3.88921	-3.76545	0.00184501	0.00363162	-1.95846
13494	13494	1524	Drg1	-1.55638	6.78018	-13.1681	1.08e-09	1.57e-08	12.4589
26905	26905	3587	Eif2s3x	-1.55389	7.45477	-5.7986	3.39e-05	0.000103483	1.7123
75805	75805	3780	Nln	-1.55385	4.99795	-7.92108	9.17e-07	4.54e-06	5.57418
67420	67420	3972	Far1	-1.55323	6.22086	-3.99403	0.00115486	0.00238023	-1.91153
71991	71991	2107	Ercc8	-1.55316	4.28023	-8.43784	4.16e-07	2.32e-06	6.4886
14694	14694	1254	Rack1	-1.55275	10.8982	-8.76214	2.58e-07	1.53e-06	6.87596
217737	217737	1320	Ahsa1	-1.55109	7.68406	-11.005	1.28e-08	1.2e-07	9.90164
546052	546052	447	Gm5908	-1.551	5.48593	-6.03807	2.19e-05	7.04e-05	2.21715
67553	67553	2620	Gstcd	-1.55043	5.17845	-4.18055	0.00078972	0.00169632	-1.43812
224523	224523	3174	4732491K20Rik	-1.55026	1.2102	-5.14513	0.000116424	0.000309851	1.24376
77721	77721	1434	Mrps5	-1.54895	4.79214	-5.39659	7.19e-05	0.000201373	1.08797
101831	101831	1788	Faap24	-1.54874	4.27558	-9.52211	8.78e-08	6.1e-07	8.09338
386612	386612	1431	Thoc6	-1.54801	5.73066	-11.0476	1.21e-08	1.15e-07	9.9801
218490	218490	1129	Btf3	-1.54784	7.82807	-6.27184	1.44e-05	4.89e-05	2.5995
99138	99138	3118	Stard7	-1.54739	7.33861	-6.60584	7.99e-06	2.95e-05	3.19525
18971	18971	3424	Pold1	-1.54561	8.01761	-7.81784	1.08e-06	5.22e-06	5.30194
14367	14367	6914	Fzd5	-1.54529	2.10539	-3.04877	0.00805762	0.0136771	-3.06686
66971	66971	1970	Cdk5rap1	-1.54519	3.9147	-11.1746	1.04e-08	1.01e-07	10.2755
232449	232449	1688	Dera	-1.54485	6.48697	-4.37661	0.00053114	0.00118978	-1.12978
75914	75914	5440	Exoc6b	-1.54463	-0.0600149	-5.23968	9.71e-05	0.000263033	1.4231
66520	66520	1803	2610001J05Rik	-1.54461	6.00548	-4.78681	0.000234345	0.000572751	-0.293083
15481	15481	2104	Hspa8	-1.54296	9.82062	-3.88671	0.00143853	0.00290459	-2.03861
330064	330064	3889	Slc5a6	-1.54257	3.63722	-6.31595	1.33e-05	4.58e-05	3.09399
108098	108098	780	Med21	-1.54235	5.71805	-5.426	6.8e-05	0.000191948	0.992638
59054	59054	1590	Mrps30	-1.54162	6.03416	-8.23957	5.61e-07	2.99e-06	5.97454
217431	217431	2986	Nol10	-1.5402	5.11154	-8.78092	2.51e-07	1.5e-06	6.89645
11946	11946	2432	Atp5a1	-1.54001	10.8605	-5.86328	3.01e-05	9.31e-05	1.94488
71952	71952	2346	Riox1	-1.53992	5.71768	-8.57327	3.4e-07	1.94e-06	6.5572
59052	59052	1823	Mettl9	-1.53964	6.90608	-4.64629	0.000309556	0.000733489	-0.578827
100041586	100041586	787	Gm3417	-1.53939	0.61487	-3.31132	0.00469954	0.00840326	-2.2839
75623	75623	1265	Tex30	-1.53914	6.21546	-4.88752	0.000192219	0.000482036	-0.070669
224674	224674	3634	Slc37a1	-1.53856	1.75354	-2.37497	0.0311877	0.0461777	-3.96411
67952	67952	4986	Tomm20	-1.53806	7.71393	-5.99838	2.35e-05	7.49e-05	2.0898
17855	17855	1660	Mvk	-1.53759	5.32964	-9.22891	1.32e-07	8.62e-07	7.55898
69151	69151	1778	Lzic	-1.53719	5.45811	-5.08564	0.000130621	0.000343459	0.351359
67160	67160	1565	Eef1g	-1.53426	9.4992	-10.3877	2.78e-08	2.31e-07	9.14558
11911	11911	1725	Atf4	-1.53413	7.77436	-4.19402	0.000768417	0.00165719	-1.47126
67186	67186	441	Rplp2	-1.53312	9.03835	-7.82042	1.07e-06	5.2e-06	5.33694
546049	546049	1621	C330021F23Rik	-1.53269	9.37739	-8.36478	4.64e-07	2.55e-06	6.21841
101943	101943	4299	Sf3b3	-1.53211	8.54792	-10.6717	1.93e-08	1.68e-07	9.50174
73467	73467	3008	1700066M21Rik	-1.53173	3.98773	-8.21141	5.86e-07	3.1e-06	6.19002
28000	28000	6333	Prpf19	-1.52942	7.92089	-13.8472	5.31e-10	8.92e-09	13.204
52504	52504	4343	Cenpo	-1.52583	5.14386	-7.87055	9.92e-07	4.87e-06	5.47381
19183	19183	972	Psmc3ip	-1.52477	3.90692	-8.87251	2.2e-07	1.34e-06	7.16074
320727	320727	5359	Ipo8	-1.52457	6.19239	-8.6785	2.91e-07	1.7e-06	6.63801
269529	269529	4634	Fbxo10	-1.52285	1.682	-2.81448	0.0129858	0.0209984	-3.28374
100043726	100043726	905	Gm4610	-1.52253	-1.45089	-3.15811	0.00643965	0.0111781	-2.39027
110196	110196	1461	Fdps	-1.52253	6.19022	-5.14241	0.000117035	0.000311198	0.44352
666548	666548	468	Gm8158	-1.52151	-0.214535	-3.41231	0.0038171	0.00696236	-2.03744
103573	103573	5144	Xpo1	-1.51893	7.98583	-16.3907	4.81e-11	1.37e-09	15.6718
66048	66048	1436	Emc6	-1.51831	6.5489	-4.95452	0.000168589	0.000429989	0.0459289
56200	56200	4743	Ddx21	-1.51797	7.68888	-3.21315	0.0057512	0.0100853	-3.50752
58184	58184	3266	Cnot9	-1.51772	7.1687	-6.36168	1.23e-05	4.27e-05	2.74928
66377	66377	414	Ndufc1	-1.51508	5.70418	-6.65711	7.31e-06	2.73e-05	3.32514
70316	70316	800	Ndufab1	-1.51466	3.94327	-6.67214	7.13e-06	2.67e-05	3.6094
69727	69727	3225	Usp46	-1.51273	4.10784	-4.60012	0.000339358	0.000797371	-0.350069
72201	72201	3259	Otud6b	-1.51262	5.51704	-5.10998	0.000124608	0.000329038	0.404825
105837	105837	4451	Mtbp	-1.51205	5.13699	-6.05058	2.14e-05	6.9e-05	2.27339
100040410	100040410	694	Gm14957	-1.51081	0.00375895	-2.96607	0.00954114	0.0159275	-3.02017
110959	110959	1922	Nudt19	-1.50963	6.61434	-8.85356	2.26e-07	1.37e-06	6.90604
433748	433748	390	Llph-ps1	-1.5079	2.81373	-6.74049	6.33e-06	2.41e-05	3.95193
100041948	100041948	920	Gm9800	-1.50741	9.89352	-3.33201	0.0045036	0.00808964	-3.18577
74252	74252	2931	Armc1	-1.50739	6.12749	-7.76604	1.17e-06	5.58e-06	5.19641
66475	66475	555	Rps23	-1.50734	8.39278	-7.75661	1.19e-06	5.64e-06	5.21076
229211	229211	3913	Acad9	-1.50672	5.64673	-10.9529	1.36e-08	1.27e-07	9.87267
28030	28030	2598	Gfm1	-1.50657	6.04937	-5.11932	0.000122377	0.000323944	0.39367
11804	11804	3694	Aplp2	-1.50613	6.14676	-5.11025	0.000124544	0.000328942	0.379443
100039731	100039731	557	Gm10051	-1.50607	7.45117	-6.43614	1.07e-05	3.81e-05	2.89297
68106	68106	2025	Nt5c3b	-1.50606	5.94894	-9.99106	4.66e-08	3.57e-07	8.55746
102060	102060	1734	Gadd45gip1	-1.50522	6.22594	-10.7736	1.7e-08	1.5e-07	9.61329
27207	27207	602	Rps11	-1.50447	10.1795	-7.55001	1.65e-06	7.47e-06	4.92833
16412	16412	4194	Itgb1	-1.50333	7.58302	-4.56715	0.00036243	0.000845026	-0.725465
69263	69263	1215	Rfc3	-1.50313	6.08049	-6.80998	5.62e-06	2.17e-05	3.57317
107686	107686	488	Snrpd2	-1.50245	7.16257	-7.67175	1.36e-06	6.31e-06	5.03654
100972	100972	1636	Rab28	-1.50088	5.96049	-8.23611	5.64e-07	3e-06	5.97027
21346	21346	1382	Tagln2	-1.50077	8.33384	-2.55552	0.0218445	0.0334983	-4.77666
68194	68194	454	Ndufb4	-1.49914	4.98574	-5.68257	4.2e-05	0.000124914	1.58806
66949	66949	2920	Trim59	-1.49855	6.27629	-3.33701	0.00445745	0.00801282	-3.2556
620454	620454	1602	Gm6153	-1.49806	2.59119	-3.89173	0.0014238	0.00287968	-1.50086
66586	66586	2059	Crls1	-1.49748	5.52106	-10.7556	1.74e-08	1.53e-07	9.61633
381438	381438	1215	Gm5148	-1.49739	10.7181	-9.08325	1.62e-07	1.02e-06	7.35069
116914	116914	3546	Slc19a2	-1.4954	4.30661	-7.563	1.62e-06	7.33e-06	5.1269
50524	50524	5336	Sall2	-1.49502	0.0908139	-3.55653	0.00283594	0.00534437	-1.79796
105675	105675	1549	Ppif	-1.49497	6.61314	-9.91324	5.17e-08	3.88e-07	8.44342
66406	66406	1374	Sac3d1	-1.49494	5.23454	-10.2102	3.49e-08	2.8e-07	8.91409
319520	319520	2427	Dusp4	-1.49455	2.01289	-2.79341	0.0135516	0.0218385	-3.57951
71963	71963	2420	Cdca4	-1.49436	7.03079	-4.23012	0.000714155	0.00155149	-1.43051
58520	58520	1185	Erg28	-1.49409	6.48079	-3.2826	0.00498572	0.00887335	-3.37656
69259	69259	2457	Kctd5	-1.49339	6.43674	-4.81203	0.000222975	0.000548796	-0.240995
20643	20643	492	Snrpe	-1.4931	7.11267	-7.68602	1.33e-06	6.21e-06	5.05963
76809	76809	6988	Bri3bp	-1.49256	7.28717	-8.08437	7.12e-07	3.67e-06	5.70848
100504160	100504160	207	Gm20094	-1.49191	3.97345	-8.51309	3.72e-07	2.1e-06	6.61933
232536	232536	1067	Mrps35	-1.49186	6.05397	-9.24665	1.29e-07	8.44e-07	7.49864
12729	12729	3395	Clns1a	-1.4917	7.23433	-6.16776	1.73e-05	5.75e-05	2.39427
65102	65102	2105	Nif3l1	-1.49121	5.18633	-8.56043	3.47e-07	1.98e-06	6.56278
67059	67059	2304	Ola1	-1.49092	7.35943	-6.61267	7.9e-06	2.92e-05	3.20898
55949	55949	1933	Eef1b2	-1.49017	10.4626	-8.76125	2.58e-07	1.53e-06	6.85769
68201	68201	2079	Ccdc34	-1.48994	5.57655	-4.28438	0.000639836	0.00140738	-1.24556
227885	227885	2163	Gm13498	-1.48965	5.56482	-5.15723	0.000113736	0.000303382	0.5106
228859	228859	1643	Fitm2	-1.48892	2.23225	-3.93589	0.00130068	0.00265072	-1.31261
20624	20624	3333	Eftud2	-1.48889	7.82536	-10.9306	1.4e-08	1.3e-07	9.81377
72351	72351	2064	Ptar1	-1.48815	1.07029	-3.36182	0.00423548	0.00764989	-2.32037
224008	224008	3261	Spidr	-1.48724	4.46672	-3.5213	0.00304945	0.00570035	-2.6862
72900	72900	1472	Ndufv2	-1.4846	8.09095	-6.41443	1.12e-05	3.94e-05	2.87506
117591	117591	3865	Slc2a9	-1.48418	5.18409	-7.49382	1.81e-06	8.07e-06	4.81729
100101806	100101806	2516	Srp54c	-1.48252	5.20045	-4.73417	0.000260034	0.000627972	-0.311991
66583	66583	1622	Exosc1	-1.48235	5.69549	-11.4244	7.67e-09	7.78e-08	10.4686
68499	68499	620	Mrpl53	-1.48127	5.34707	-8.27693	5.3e-07	2.85e-06	6.06192
100044193	100044193	2491	Gm20939	-1.48126	2.14496	-7.1765	3.04e-06	1.26e-05	4.76527
67942	67942	647	Atp5g2	-1.48112	6.35718	-6.53804	8.99e-06	3.25e-05	3.08236
11431	11431	3221	Acp1	-1.48103	6.25825	-9.35436	1.11e-07	7.47e-07	7.65876
67442	67442	1937	Retsat	-1.48097	4.63356	-7.38741	2.15e-06	9.38e-06	4.68578
57753	57753	3977	Noc3l	-1.48052	4.90198	-7.9598	8.63e-07	4.33e-06	5.61044
67115	67115	935	Rpl14	-1.48033	9.40448	-5.61938	4.73e-05	0.000138827	1.42251
15469	15469	1508	Prmt1	-1.47955	8.41514	-9.77702	6.21e-08	4.53e-07	8.27958
108909	108909	3293	Aida	-1.47851	5.50835	-4.94689	0.000171123	0.000435888	0.0700427
14630	14630	1470	Gclm	-1.47819	4.67992	-4.51062	0.000405796	0.000936526	-0.715864
76687	76687	3466	Spcs3	-1.47791	7.74416	-4.51086	0.0004056	0.000936256	-0.831631
66578	66578	1300	Mis18a	-1.47759	5.80728	-6.68472	6.97e-06	2.62e-05	3.35099
100503260	100503260	571	Gm19617	-1.4775	-0.231215	-3.9882	0.00116871	0.00240626	-0.874733
57750	57750	3376	Wdr12	-1.47732	6.36675	-11.9517	4.13e-09	4.69e-08	11.0877
226409	226409	4154	Zranb3	-1.47704	3.81899	-3.93082	0.00131427	0.00267473	-1.63654
26446	26446	731	Psmb3	-1.47697	7.05043	-8.07809	7.19e-07	3.7e-06	5.69784
20102	20102	885	Rps4x	-1.47694	8.25546	-7.43256	2e-06	8.81e-06	4.66868
66169	66169	1109	Tomm7	-1.47627	7.39141	-6.31797	1.32e-05	4.57e-05	2.67175
15258	15258	4488	Hipk2	-1.4755	3.64989	-6.04173	2.17e-05	7e-05	2.52732
241568	241568	3475	Lrrc4c	-1.47463	-0.446834	-3.05842	0.00789993	0.0134365	-2.78376
56403	56403	7340	Syncrip	-1.4741	8.17171	-5.51148	5.79e-05	0.000166142	1.1747
319554	319554	2867	Idi1	-1.4734	6.22046	-2.66885	0.017418	0.027382	-4.58508
12237	12237	2055	Bub3	-1.47157	8.0057	-3.67582	0.0022184	0.00428377	-2.54643
72504	72504	5149	Taf4b	-1.47125	4.87165	-6.96946	4.29e-06	1.7e-05	3.9968
11758	11758	2334	Prdx6	-1.47113	8.1553	-10.4587	2.53e-08	2.13e-07	9.19614
17330	17330	2619	Minpp1	-1.47113	5.5402	-6.42506	1.1e-05	3.87e-05	2.91728
226414	226414	2509	Dars	-1.47101	7.52903	-4.7048	0.000275609	0.000661261	-0.452381
52014	52014	4614	Nus1	-1.47086	6.60675	-6.02145	2.25e-05	7.23e-05	2.11794
12848	12848	3250	Cops2	-1.46992	7.15754	-5.20959	0.000102825	0.000277282	0.552689
66445	66445	1194	Cyc1	-1.4698	7.76583	-10.6766	1.92e-08	1.67e-07	9.48197
104175	104175	4092	Sbk1	-1.46968	6.84899	-6.60797	7.96e-06	2.94e-05	3.19497
68275	68275	3106	Rpa1	-1.46952	6.6845	-5.04166	0.000142261	0.000370437	0.217455
20822	20822	8721	Ro60	-1.46947	4.53189	-9.16088	1.45e-07	9.36e-07	7.56616
100862258	100862258	648	Gm21596	-1.46827	7.89854	-3.78415	0.00177546	0.00350582	-2.33815
100043674	100043674	423	Rbx1-ps	-1.46708	5.55269	-4.90017	0.000187509	0.000471628	-0.0297178
76582	76582	4282	Ipo11	-1.46705	6.53005	-14.8585	1.96e-10	4.13e-09	14.2198
20104	20104	1394	Rps6	-1.46585	10.0997	-8.74955	2.63e-07	1.55e-06	6.83242
12190	12190	10734	Brca2	-1.46556	5.00372	-6.32029	1.32e-05	4.55e-05	2.8516
66234	66234	1824	Msmo1	-1.46554	6.80041	-3.06683	0.00776519	0.0132435	-3.81764
23897	23897	1117	Hax1	-1.46539	4.61171	-10.3377	2.96e-08	2.44e-07	9.13732
67708	67708	4420	Pcnx4	-1.46465	2.44255	-5.57412	5.15e-05	0.000149247	1.95346
666642	666642	647	Gm8210	-1.46352	3.62043	-6.09178	1.98e-05	6.45e-05	2.64701
19896	19896	830	Rpl10a	-1.4633	8.9876	-6.60692	7.98e-06	2.94e-05	3.25192
56298	56298	3616	Atl2	-1.46236	6.18061	-7.39598	2.12e-06	9.27e-06	4.57917
433256	433256	3151	Acsl5	-1.4615	8.19592	-6.59114	8.2e-06	3.01e-05	3.19877
67264	67264	641	Ndufb8	-1.46137	7.92418	-4.39612	0.000510677	0.0011518	-1.06291
11637	11637	1909	Ak2	-1.46111	7.93677	-13.6891	6.25e-10	1.01e-08	13.0393
213781	213781	843	Gm4786	-1.46067	7.77111	-7.64785	1.41e-06	6.52e-06	5.01106
76775	76775	3630	Slc10a7	-1.46062	6.06017	-4.66875	0.000296045	0.000704285	-0.521304
76813	76813	2199	Armc6	-1.46059	3.42211	-7.98978	8.24e-07	4.17e-06	5.89409
69893	69893	2876	Coa7	-1.46035	3.92912	-6.75098	6.22e-06	2.37e-05	3.783
230145	230145	2216	Galnt12	-1.46017	5.35525	-11.4322	7.6e-09	7.72e-08	10.5083
98221	98221	1230	Eif3m	-1.45935	7.11953	-4.13537	0.000865678	0.00183677	-1.62139
74754	74754	4028	Dhcr24	-1.45875	6.93148	-4.24079	0.000698872	0.00152305	-1.4072
19170	19170	1036	Psmb1	-1.458	8.92859	-7.72385	1.25e-06	5.89e-06	5.17565
242248	242248	3248	Bank1	-1.45588	4.47297	-4.839	0.000211444	0.00052402	0.11313
69833	69833	520	Polr2f	-1.45554	6.33773	-8.66499	2.97e-07	1.72e-06	6.62342
68268	68268	8751	Zdhhc21	-1.45427	6.00587	-3.82186	0.0016432	0.00327034	-2.25924
69726	69726	3769	Smyd3	-1.45338	4.62454	-5.88296	2.9e-05	9.01e-05	2.08434
28028	28028	2103	Mrpl50	-1.45264	5.82848	-5.88279	2.9e-05	9.01e-05	1.89395
66246	66246	1608	Osgep	-1.45195	6.73944	-9.81706	5.88e-08	4.34e-07	8.30285
70377	70377	1336	Derl3	-1.45168	0.284356	-3.78532	0.00177122	0.00349979	-1.48848
67872	67872	1435	Nsmce4a	-1.45154	6.92733	-11.2302	9.69e-09	9.49e-08	10.1791
12400	12400	2914	Cbfb	-1.45113	7.49512	-3.21624	0.00571481	0.010026	-3.49837
19231	19231	1192	Ptma	-1.45027	10.0622	-3.76517	0.00184607	0.00363309	-2.29064
76265	76265	1972	Tsen54	-1.44862	4.39373	-5.28262	8.94e-05	0.000244331	0.91492
66628	66628	939	Thg1l	-1.44794	3.99707	-4.94107	0.000173081	0.000440307	0.328147
225348	225348	3551	Wdr36	-1.44773	7.20735	-13.7974	5.59e-10	9.27e-09	13.1403
54630	54630	2376	Prickle3	-1.44714	1.37517	-4.60065	0.000338997	0.00079684	-0.0944211
19946	19946	629	Rpl30	-1.44699	7.30832	-8.7524	2.61e-07	1.55e-06	6.75508
70247	70247	3256	Psmd1	-1.44608	8.16315	-13.741	5.92e-10	9.7e-09	13.0949
216395	216395	1378	Rxylt1	-1.44471	5.29433	-6.97076	4.28e-06	1.69e-05	3.90682
60321	60321	2722	Wbp11	-1.44465	7.85524	-3.99588	0.00115051	0.0023721	-1.87944
171567	171567	3011	Nme7	-1.44444	5.26456	-6.12212	1.88e-05	6.14e-05	2.42274
667739	667739	851	Rps6-ps4	-1.44417	9.86148	-7.0798	3.57e-06	1.45e-05	4.11605
69072	69072	2960	Ebna1bp2	-1.44368	6.79163	-12.6062	1.98e-09	2.58e-08	11.8313
170461	170461	1402	Stard6	-1.44217	0.707431	-3.15057	0.00654006	0.011339	-2.64023
12330	12330	4289	Canx	-1.44191	9.15933	-6.77661	5.95e-06	2.28e-05	3.56166
15574	15574	4581	Hus1	-1.44181	4.65827	-5.77655	3.53e-05	0.000107283	1.81169
57315	57315	2164	Wdr46	-1.44141	6.18438	-4.94995	0.000170104	0.000433478	0.0507713
67568	67568	1630	Mrfap1	-1.43892	8.30024	-8.26423	5.41e-07	2.89e-06	6.0176
30960	30960	1643	Vapa	-1.43808	7.32683	-2.98624	0.00915632	0.015348	-3.97074
100609	100609	2242	Nsun5	-1.43673	4.59249	-2.61873	0.0192574	0.0299311	-4.41348
69790	69790	871	Med30	-1.43574	5.64543	-4.23056	0.000713513	0.00155038	-1.39508
226432	226432	6236	Ipo9	-1.43534	7.03406	-6.3835	1.18e-05	4.13e-05	2.7877
270106	270106	780	Rpl13	-1.43422	5.09447	-4.49925	0.000415143	0.00095567	-0.767665
380773	380773	419	Slirp	-1.43365	5.59274	-5.01511	0.000149799	0.000387587	0.246121
66491	66491	1671	Polr2l	-1.43344	3.26807	-7.48598	1.83e-06	8.16e-06	5.10357
59053	59053	1967	Hgh1	-1.43269	4.78295	-7.47918	1.85e-06	8.24e-06	4.86758
100503724	100503724	526	Dnajc19-ps	-1.43193	5.2923	-5.74365	3.75e-05	0.000113174	1.65698
98758	98758	2990	Hnrnpf	-1.43129	8.9022	-3.32293	0.00458859	0.0082273	-3.22572
243574	243574	4703	Kbtbd8	-1.43115	2.54427	-4.55265	0.000373081	0.000867292	-0.132422
19359	19359	3811	Rad23b	-1.43059	8.35162	-5.14761	0.000115867	0.000308648	0.465437
12301	12301	2115	Cacybp	-1.42976	7.7724	-4.38558	0.000521624	0.00117157	-1.0978
620750	620750	465	Gm6177	-1.42949	0.305348	-4.14025	0.000857138	0.00182159	-0.65659
15526	15526	3043	Hspa9	-1.42903	9.58135	-9.64798	7.39e-08	5.27e-07	8.13378
735265	735265	109	Mir703	-1.42889	3.9763	-2.98755	0.0091318	0.0153091	-3.62723
78651	78651	3801	Lsm6	-1.42876	6.66854	-8.37679	4.56e-07	2.51e-06	6.16973
12858	12858	693	Cox5a	-1.4287	7.98907	-4.02937	0.00107443	0.00222924	-1.81469
225215	225215	1522	Rsl24d1	-1.42793	6.23511	-8.84741	2.28e-07	1.38e-06	6.90933
100039988	100039988	632	Gm11826	-1.42717	7.2968	-8.1788	6.16e-07	3.25e-06	5.86503
75273	75273	3440	Pelp1	-1.42696	6.36968	-8.19165	6.04e-07	3.19e-06	5.88198
67276	67276	5067	Eri1	-1.42581	6.42048	-5.31366	8.42e-05	0.000231648	0.759246
20226	20226	3704	Sars	-1.42571	8.21812	-6.77096	6.01e-06	2.3e-05	3.52532
14571	14571	5931	Gpd2	-1.42552	5.29495	-4.48543	0.000426806	0.000979638	-0.857802
100043695	100043695	456	Gm15483	-1.42551	7.92904	-7.18285	3e-06	1.25e-05	4.23512
623286	623286	351	Ndufs6b	-1.42415	5.0448	-7.29255	2.51e-06	1.07e-05	4.51221
94254	94254	2310	Rcc1l	-1.42223	5.73759	-5.24912	9.53e-05	0.000258727	0.713578
20317	20317	1494	Serpinf1	-1.42159	4.36179	-5.10895	0.000124856	0.000329619	0.609481
56749	56749	2318	Dhodh	-1.42116	5.33668	-12.245	2.96e-09	3.61e-08	11.4653
15312	15312	1200	Hmgn1	-1.42105	8.09973	-11.6533	5.85e-09	6.31e-08	10.7296
13877	13877	812	Erh	-1.4204	6.96415	-6.72879	6.46e-06	2.45e-05	3.41555
11837	11837	1360	Rplp0	-1.41944	11.6834	-9.10558	1.57e-07	1e-06	7.4018
74355	74355	7052	Smchd1	-1.4187	7.28508	-10.0672	4.22e-08	3.28e-07	8.65694
13167	13167	745	Dbi	-1.41858	7.44341	-6.65997	7.28e-06	2.72e-05	3.29541
16351	16351	2118	Ipp	-1.41852	3.9587	-5.39646	7.19e-05	0.000201376	1.18169
21423	21423	3547	Tcf3	-1.41837	8.91543	-11.2543	9.41e-09	9.27e-08	10.2519
19299	19299	3399	Abcd3	-1.41817	5.0773	-7.8069	1.1e-06	5.28e-06	5.35245
19645	19645	4625	Rb1	-1.41787	6.09013	-4.92031	0.000180255	0.000456492	-0.0184607
70804	70804	3007	Pgrmc2	-1.41725	6.20688	-5.84545	3.11e-05	9.58e-05	1.7972
14688	14688	3143	Gnb1	-1.41642	8.82182	-8.0642	7.34e-07	3.77e-06	5.72918
107701	107701	1697	Sf3b4	-1.41585	6.77679	-4.11368	0.000904758	0.00191145	-1.67009
72371	72371	5633	2210408I21Rik	-1.41574	1.50506	-5.24219	9.66e-05	0.000261891	1.37574
13629	13629	3100	Eef2	-1.41539	11.7829	-3.44326	0.00358137	0.006574	-2.88398
665155	665155	3286	Srp54b	-1.41504	5.93267	-6.25043	1.49e-05	5.06e-05	2.56157
227059	227059	4961	Slc39a10	-1.41293	5.79127	-3.81859	0.00165426	0.00328682	-2.20144
14057	14057	2811	Sfxn1	-1.41172	7.3194	-14.1919	3.76e-10	6.78e-09	13.5522
17869	17869	2399	Myc	-1.41124	8.12235	-11.6676	5.75e-09	6.22e-08	10.7384
74111	74111	3952	Rbm19	-1.41036	5.30418	-6.33469	1.29e-05	4.45e-05	2.81354
74268	74268	1521	Aven	-1.41018	4.88764	-9.86918	5.48e-08	4.07e-07	8.53131
630579	630579	3114	Zfp808	-1.41016	2.65568	-7.07581	3.59e-06	1.46e-05	4.48431
69178	69178	2621	Snx5	-1.40982	8.77475	-7.66562	1.37e-06	6.37e-06	5.07238
434434	434434	737	Gm5621	-1.40966	4.88075	-6.89048	4.9e-06	1.91e-05	3.82148
66989	66989	2400	Kctd20	-1.40958	6.12485	-4.6876	0.000285171	0.000681572	-0.491103
223691	223691	1893	Eif3l	-1.40889	8.42541	-11.2284	9.71e-09	9.51e-08	10.2072
76497	76497	1679	Ppp1r11	-1.40884	5.92222	-7.7571	1.19e-06	5.64e-06	5.17939
17713	17713	3338	Grpel1	-1.40837	6.91781	-9.25997	1.26e-07	8.33e-07	7.50631
225363	225363	3705	Etf1	-1.40732	8.35507	-10.5259	2.33e-08	1.97e-07	9.30355
100039532	100039532	333	Gm10029	-1.40677	6.60502	-7.19964	2.92e-06	1.22e-05	4.23768
66477	66477	341	Atp5md	-1.40516	4.20666	-5.07659	0.000132933	0.000348374	0.516142
94062	94062	1531	Mrpl3	-1.40462	6.44845	-7.88555	9.69e-07	4.76e-06	5.3866
68776	68776	1220	Taf11	-1.40416	5.60475	-8.38094	4.53e-07	2.49e-06	6.21358
77809	77809	1756	Lrrc42	-1.40363	5.42451	-6.48964	9.78e-06	3.5e-05	3.04306
56095	56095	2865	Ftsj3	-1.40328	6.93738	-5.04128	0.000142366	0.00037049	0.218406
72124	72124	4121	Seh1l	-1.40316	7.31131	-4.34801	0.000562669	0.00125446	-1.17919
319953	319953	2074	Ttll1	-1.40285	4.00723	-8.28685	5.22e-07	2.81e-06	6.2682
11572	11572	1387	Crisp3	-1.40264	1.4406	-4.17808	0.000793696	0.00170391	-0.91815
75115	75115	1191	4930509E16Rik	-1.40215	2.87753	-4.50472	0.000410623	0.000946186	-0.218141
100503670	100503670	2019	Rpl5	-1.40113	8.69526	-6.63194	7.64e-06	2.83e-05	3.27329
71844	71844	2394	Nupl1	-1.40108	5.79214	-3.87748	0.00146603	0.00295386	-2.12832
230376	230376	3696	Haus6	-1.40076	4.84381	-9.52359	8.77e-08	6.1e-07	8.00033
11757	11757	1445	Prdx3	-1.40061	6.91	-4.2644	0.000666238	0.0014592	-1.35885
110749	110749	1913	Chaf1b	-1.40046	6.10508	-6.83264	5.41e-06	2.09e-05	3.61595
244141	244141	3756	Nars2	-1.39951	4.31289	-4.12524	0.000883709	0.00187133	-1.35892
[truncated: 6,047 more rows]

## Sheet: P190_creERT2_Erg162
	GeneID	Length	Symbol	logFC	AveExpr	t	P.Value	adj.P.Val	B
12931	12931	1646	Crlf1	-8.5473	0.63023	-18.3121	2.3097e-10	2.58655e-07	11.7631
13024	13024	1394	Ctla2a	-7.62399	2.52837	-15.5472	1.6303e-09	5.10192e-07	10.4443
330305	330305	964	Gm5111	-6.34506	3.05076	-10.7526	1.17884e-07	8.85385e-06	7.47947
13025	13025	1147	Ctla2b	-6.09873	1.25604	-13.6318	7.67425e-09	1.51681e-06	9.07227
235633	235633	5224	Als2cl	-5.43023	0.447967	-8.74463	1.16138e-06	4.08877e-05	5.46779
74559	74559	5439	Elovl7	-5.18167	2.24801	-10.13	2.30452e-07	1.36646e-05	6.89053
93670	93670	1248	Tac4	-4.55822	1.96551	-12.2349	2.69602e-08	3.71229e-06	8.88091
214523	214523	2267	Tmprss4	-4.33913	2.16829	-7.84676	3.68083e-06	9.09392e-05	4.54715
14425	14425	3684	Galnt3	-4.24851	-0.439618	-3.32211	0.0058259	0.0206074	-2.1218
94047	94047	4869	Tmem121b	-4.18059	0.862265	-7.72868	4.31312e-06	0.000101869	4.39132
50722	50722	903	Dkkl1	-3.98923	2.39188	-5.8994	6.30234e-05	0.000711444	2.05953
192897	192897	6169	Itgb4	-3.83522	0.955335	-12.6874	1.77116e-08	2.73341e-06	9.61491
100502704	100502704	1206	Gm19331	-3.82904	0.995974	-5.61946	9.88715e-05	0.000977951	1.61613
14073	14073	3816	Faah	-3.8285	1.05232	-7.45504	6.26809e-06	0.00013349	4.03475
216799	216799	4021	Nlrp3	-3.73334	3.68489	-17.7332	3.39595e-10	2.58655e-07	13.3371
21809	21809	3385	Tgfb3	-3.69528	4.83827	-15.6661	1.48948e-09	4.92833e-07	12.4541
381290	381290	8292	Atp2b4	-3.6692	6.96102	-10.2168	2.09493e-07	1.29577e-05	7.59616
57757	57757	2068	Pglyrp2	-3.6687	4.20547	-12.5234	2.05943e-08	3.09354e-06	9.68532
16421	16421	2674	Itgb7	-3.66867	0.464606	-6.76813	1.66943e-05	0.000270227	3.19819
19415	19415	3208	Rasal1	-3.62908	1.76147	-7.07331	1.07231e-05	0.000197719	3.60852
408059	408059	1683	BC049352	-3.62071	2.13775	-4.78188	0.00040601	0.00276901	0.317016
214639	214639	1373	4930486L24Rik	-3.55866	1.47058	-4.43149	0.000753831	0.00436641	-0.247121
320183	320183	3709	Msrb3	-3.52801	2.03897	-9.20804	6.62306e-07	2.83257e-05	6.31061
74407	74407	2818	Ttc25	-3.49426	-0.664688	-5.81838	7.17159e-05	0.000782141	1.93152
18106	18106	3758	Cd244a	-3.37443	3.65968	-5.60126	0.000101848	0.00099762	1.49244
14620	14620	1922	Gjb3	-3.36217	1.60249	-9.49829	4.70979e-07	2.27728e-05	6.75341
76411	76411	809	Ift43	-3.35333	-0.647685	-6.61172	2.10454e-05	0.000320403	3.09079
353156	353156	1626	Egfl7	-3.28156	5.68811	-17.6259	3.65212e-10	2.58655e-07	13.8425
58220	58220	3399	Pard6b	-3.26899	0.275119	-4.15443	0.00124268	0.00633197	-0.699757
70335	70335	2016	Reep6	-3.2674	2.17735	-11.3881	6.14042e-08	5.91176e-06	8.66423
72007	72007	6875	Fndc3b	-3.25274	0.0163186	-4.17879	0.00118883	0.00612971	-0.654172
432958	432958	632	Gm20740	-3.2215	-1.35996	-5.10202	0.000233941	0.00183027	0.820347
52882	52882	5828	Rgs7bp	-3.18451	0.557974	-5.98927	5.46679e-05	0.00064155	2.15428
107766	107766	1224	Haao	-3.181	3.8172	-6.75993	1.68967e-05	0.00027233	3.32166
74023	74023	3720	Rd3	-3.08172	-0.101741	-6.43468	2.74619e-05	0.000384484	2.80896
78826	78826	2827	P2ry10	-3.07875	3.82716	-7.28184	7.97908e-06	0.000160522	3.97367
654824	654824	904	Ankrd37	-3.0582	3.16695	-7.13225	9.85815e-06	0.000186346	3.70738
228775	228775	2051	Trib3	-3.05541	5.66673	-5.40498	0.000140652	0.00126672	0.719742
66270	66270	3346	Retreg1	-3.03561	3.56999	-6.92645	1.32488e-05	0.000231499	3.44901
780884	780884	294	Ighv1-23	-3.00056	-0.873694	-3.92722	0.00188395	0.0087087	-1.12216
112407	112407	2676	Egln3	-2.97305	0.601493	-6.31089	3.3162e-05	0.000442133	2.62663
108682	108682	3596	Gpt2	-2.95558	4.78987	-5.22767	0.000189145	0.00157962	0.691775
69534	69534	976	Avpi1	-2.95511	2.70676	-7.36124	7.14003e-06	0.000148413	4.16011
14686	14686	1629	Gnat2	-2.93747	0.487187	-7.07522	1.06939e-05	0.000197503	3.67011
56312	56312	626	Nupr1	-2.93648	-0.66451	-3.34442	0.00558632	0.0199415	-2.11128
67586	67586	1577	Ubxn11	-2.90652	1.38905	-4.06932	0.00145138	0.00712471	-0.853564
93966	93966	2310	Hemgn	-2.87891	1.77936	-4.84795	0.00036194	0.00252954	0.431935
77619	77619	724	Prelid2	-2.87515	2.79896	-8.08111	2.70023e-06	7.24306e-05	5.10277
58218	58218	994	Trem3	-2.8666	-0.871576	-3.58048	0.00358706	0.0142536	-1.66248
170736	170736	3705	Parvb	-2.7784	2.58939	-4.38969	0.000812422	0.00460631	-0.31018
66071	66071	1484	Ethe1	-2.77645	5.61357	-10.9872	9.23256e-08	8.00108e-06	8.33861
13449	13449	1717	Dok2	-2.761	3.90401	-6.43442	2.74729e-05	0.000384484	2.84871
12489	12489	2571	Cd33	-2.74302	1.19425	-3.19245	0.00743856	0.0250307	-2.29973
22780	22780	4098	Ikzf3	-2.66708	0.702219	-7.12787	9.91984e-06	0.000187197	3.81326
14955	14955	2615	H19	-2.66569	1.48045	-9.12927	7.27534e-07	3.01338e-05	6.10315
19217	19217	3768	Ptger2	-2.64842	1.08721	-6.94129	1.29669e-05	0.000229333	3.52469
11910	11910	1977	Atf3	-2.63094	0.837245	-7.58351	5.25324e-06	0.000117427	4.40444
53321	53321	5360	Cntnap1	-2.62919	0.708469	-3.45047	0.0045766	0.0171867	-1.90814
100038969	100038969	399	Rps12-ps18	-2.62335	2.54944	-3.79547	0.00240349	0.0104668	-1.59869
56702	56702	672	H1f5	-2.6122	-0.49802	-6.35481	3.10081e-05	0.000420889	2.72652
12176	12176	1756	Bnip3	-2.60982	5.39243	-8.99448	8.55634e-07	3.32399e-05	5.98158
54153	54153	2914	Rasa4	-2.60554	4.24255	-16.1899	1.00759e-09	3.55431e-07	12.8486
12766	12766	1608	Cxcr3	-2.58478	-0.642049	-4.86456	0.000351662	0.00247931	0.459054
75146	75146	2280	Mfsd13a	-2.56213	2.9538	-11.2238	7.24643e-08	6.63726e-06	8.6183
27371	27371	4758	Sh2d2a	-2.55572	5.28385	-8.77009	1.12545e-06	3.98721e-05	5.94619
66214	66214	914	Rgcc	-2.52732	4.61259	-6.26734	3.54545e-05	0.000463915	2.51885
20667	20667	4436	Sox12	-2.52674	2.64304	-9.89023	3.00997e-07	1.6225e-05	7.2282
244416	244416	4221	Ppp1r3b	-2.51231	4.25828	-8.86269	1.00444e-06	3.74704e-05	6.06495
67149	67149	2552	Nkain1	-2.50649	0.31983	-6.19566	3.96011e-05	0.000505261	2.51499
18655	18655	1801	Pgk1	-2.48948	8.35314	-8.83131	1.04382e-06	3.83052e-05	5.72824
76074	76074	2459	Gbp8	-2.48238	2.7061	-4.90472	0.00032806	0.0023601	0.523274
16450	16450	4054	Jag2	-2.48071	4.04038	-7.61432	5.03687e-06	0.000113947	4.44523
73287	73287	1238	Cabcoco1	-2.4665	0.897309	-5.67647	9.01282e-05	0.000918069	1.68738
75470	75470	544	Iqcf5	-2.46238	-0.333472	-3.94364	0.00182784	0.00851281	-1.05499
60425	60425	1397	Doc2g	-2.45361	0.845962	-3.24283	0.00676442	0.0231988	-2.29057
13853	13853	1079	Epm2a	-2.44027	-1.72541	-4.80963	0.000386854	0.00267053	0.368279
13723	13723	2622	Emb	-2.43353	2.73929	-6.19693	3.95235e-05	0.000504844	2.50417
20341	20341	1685	Selenbp1	-2.43015	3.55477	-8.16426	2.42283e-06	6.73965e-05	4.91418
18030	18030	1992	Nfil3	-2.42212	1.75634	-4.09253	0.0013911	0.00691013	-0.804181
50909	50909	2762	C1ra	-2.41845	0.325469	-4.62271	0.000536756	0.00339153	-0.0041469
67685	67685	1978	Dnaaf4	-2.40543	0.152953	-5.91559	6.14244e-05	0.000699704	2.04957
382018	382018	7960	Unc13a	-2.40259	1.45018	-5.26504	0.000177632	0.00150806	1.02957
74318	74318	1510	Hopx	-2.39239	1.74175	-4.27001	0.00100771	0.00542033	-0.566147
73106	73106	2693	Prss57	-2.38704	2.52493	-5.39493	0.000143016	0.00127672	1.27259
14664	14664	3272	Slc6a9	-2.37811	3.83199	-6.02259	5.1874e-05	0.000618763	1.97107
626578	626578	3528	Gbp10	-2.3767	-0.213799	-3.00754	0.0105443	0.0329156	-2.62313
230863	230863	3140	Sh2d5	-2.372	3.02276	-4.1975	0.0011491	0.00597683	-0.718813
380701	380701	2377	Slc47a2	-2.35828	1.01395	-6.34936	3.12674e-05	0.000422372	2.71604
19250	19250	10746	Ptpn14	-2.35188	5.25132	-8.62111	1.354e-06	4.56711e-05	5.61121
446101	446101	2631	Xrra1	-2.34893	-0.820791	-4.71229	0.00045853	0.00301213	0.215076
51800	51800	1432	Bok	-2.34631	4.98716	-12.0346	3.26067e-08	3.9929e-06	9.41335
228911	228911	5113	Tshz2	-2.33079	0.157887	-5.10317	0.000233484	0.00183027	0.816276
72307	72307	1232	2510002D24Rik	-2.32843	2.2564	-6.84667	1.48793e-05	0.000250881	3.39026
15893	15893	2075	Ica1	-2.32569	1.59898	-4.97876	0.000288789	0.00213905	0.396075
67800	67800	2251	Dgat2	-2.31595	1.54428	-6.97968	1.22672e-05	0.000219717	3.62169
18612	18612	2336	Etv4	-2.31533	1.85738	-4.53479	0.000627124	0.00381078	-0.169514
69634	69634	1241	Clybl	-2.30296	4.65524	-8.91554	9.41696e-07	3.58417e-05	5.99766
17988	17988	2890	Ndrg1	-2.27457	5.21514	-6.72668	1.77453e-05	0.000281355	3.04763
17750	17750	556	Mt2	-2.27035	1.46009	-7.99777	3.01252e-06	7.7842e-05	4.62255
100503569	100503569	2078	Gm16754	-2.26779	-0.263754	-4.22751	0.00108824	0.00574514	-0.657695
319765	319765	3899	Igf2bp2	-2.26681	0.522491	-4.82419	0.000377182	0.00261981	0.232915
230806	230806	4761	Crybg2	-2.2601	1.75867	-5.93708	5.93671e-05	0.00068248	2.07214
56279	56279	1622	Dipk1b	-2.24798	1.13423	-8.87513	9.89286e-07	3.71442e-05	5.97566
70186	70186	635	Fam162a	-2.23019	5.81184	-7.64388	4.83818e-06	0.000110786	4.16475
71670	71670	1505	Acy3	-2.22947	3.48085	-11.3918	6.11782e-08	5.91176e-06	8.812
64931	64931	1841	Izumo1r	-2.22822	0.860647	-4.02162	0.00158386	0.0076223	-0.951835
72873	72873	2190	Bbof1	-2.21324	0.650642	-5.12668	0.000224344	0.00178619	0.873182
228026	228026	5137	Pdk1	-2.19742	7.73634	-13.5141	8.49322e-09	1.62032e-06	10.7032
71532	71532	2280	Fam217b	-2.18704	-0.799534	-3.61014	0.0033936	0.013669	-1.65763
50765	50765	2926	Tfr2	-2.17879	0.975478	-6.41119	2.84581e-05	0.000396243	2.65939
232408	232408	1708	Klrb1f	-2.17743	1.8864	-5.20074	0.000197925	0.00163717	0.995328
73316	73316	1863	Calr3	-2.16225	0.349848	-5.48644	0.000122935	0.00114462	1.44082
20733	20733	1460	Spint2	-2.15432	2.77898	-3.61967	0.00333374	0.0135003	-1.9546
20342	20342	1695	Selenbp2	-2.15255	0.690314	-4.43117	0.000754267	0.00436669	-0.615342
79221	79221	4428	Hdac9	-2.14532	4.58147	-7.04152	1.12228e-05	0.000204921	3.57347
415115	415115	1156	Neurl2	-2.13361	0.515357	-4.51949	0.000644399	0.00388021	-0.124029
15277	15277	5513	Hk2	-2.12986	5.97494	-13.4958	8.62944e-09	1.62032e-06	10.7151
69226	69226	1894	Snx24	-2.12276	0.407376	-5.76513	7.81111e-05	0.000830188	1.83065
21410	21410	2741	Hnf1b	-2.11348	4.81248	-9.57919	4.28907e-07	2.11007e-05	6.89936
71962	71962	1548	Castor1	-2.10987	-0.164655	-4.63525	0.000525016	0.00333042	0.0359579
12043	12043	7749	Bcl2	-2.09949	6.10325	-11.7508	4.28951e-08	4.6918e-06	9.15739
23921	23921	2848	Sh2b2	-2.0988	-0.0010821	-10.2624	1.99303e-07	1.25439e-05	7.65148
69573	69573	1106	Hilpda	-2.08511	4.25856	-6.07682	4.76454e-05	0.000580296	2.05096
15208	15208	1273	Hes5	-2.06954	2.35198	-4.97258	0.000291869	0.00215196	0.582793
12393	12393	6928	Runx2	-2.06643	0.352854	-4.35971	0.000857332	0.00478864	-0.357675
80838	80838	747	H1f1	-2.05685	0.905517	-6.35558	3.09717e-05	0.000420889	2.62006
79459	79459	1575	Aldoart2	-2.0547	4.7611	-8.61499	1.36439e-06	4.58068e-05	5.54622
16878	16878	4040	Lif	-2.05459	3.18863	-4.77237	0.000412802	0.00279485	0.201374
17533	17533	5318	Mrc1	-2.05391	2.84204	-3.75068	0.00261183	0.0111558	-1.38104
353204	353204	2052	Aldoart1	-2.05013	6.3786	-9.00103	8.48877e-07	3.30915e-05	5.93521
19212	19212	3620	Pter	-2.04906	0.370102	-4.32273	0.000916287	0.00504787	-0.417554
50527	50527	4418	Ero1a	-2.0457	6.5117	-6.72794	1.77125e-05	0.000281355	2.74907
242669	242669	1917	Azin2	-2.04083	0.263981	-4.51529	0.000649217	0.00390084	-0.104729
245865	245865	1502	Spag4	-2.03668	0.61467	-5.77888	7.64037e-05	0.000817185	1.88613
20525	20525	2573	Slc2a1	-2.02966	5.60556	-9.91292	2.93422e-07	1.58928e-05	7.06693
332175	332175	1278	Zdhhc23	-2.02671	0.176399	-4.3327	0.000899997	0.00497925	-0.459606
21991	21991	1601	Tpi1	-2.02022	9.03086	-9.09915	7.54261e-07	3.05666e-05	6.08787
19275	19275	3535	Ptprn	-2.01546	0.177816	-4.43396	0.000750515	0.00435297	-0.237197
100041230	100041230	405	H4c17	-2.01204	2.03945	-7.57358	5.32509e-06	0.000118328	4.41813
58521	58521	2544	Eid1	-2.01019	5.65161	-8.7783	1.11412e-06	3.98465e-05	5.89317
16592	16592	932	Fabp5	-2.00713	4.10261	-5.22177	0.000191032	0.00159184	0.604944
68177	68177	2077	Ebpl	-2.0062	3.78987	-11.2689	6.92335e-08	6.39331e-06	8.62734
330050	330050	3082	Fam185a	-1.99653	5.35297	-10.0271	2.58277e-07	1.46045e-05	7.25124
74155	74155	3018	Errfi1	-1.9951	-0.416686	-5.19479	0.000199919	0.00164521	0.939779
11674	11674	1824	Aldoa	-1.98211	9.8499	-7.10537	1.0243e-05	0.00019169	3.40141
56490	56490	3145	Zbtb20	-1.97728	-0.148457	-4.81641	0.000382318	0.00264577	0.378848
14957	14957	2977	H1f3	-1.96981	1.05741	-5.59931	0.000102172	0.00099833	1.40912
215445	215445	5188	Rab11fip3	-1.96176	1.31966	-4.04484	0.00151787	0.00738354	-0.974088
434197	434197	2818	Fam169b	-1.96031	-0.771552	-4.39314	0.000807402	0.00458246	-0.390701
70726	70726	1564	Angptl6	-1.95572	0.530845	-4.52419	0.00063903	0.00386229	-0.144521
16992	16992	1383	Lta	-1.93561	6.24862	-10.843	1.0723e-07	8.36442e-06	8.0823
66222	66222	1918	Serpinb1a	-1.93246	5.55165	-7.55024	5.49803e-06	0.000121452	4.13731
102075	102075	4167	Plekhg4	-1.92721	0.246983	-2.74647	0.01724	0.0477782	-3.10968
66659	66659	1756	Acp6	-1.91974	6.47551	-13.076	1.24747e-08	2.09761e-06	10.3134
59310	59310	880	Myl10	-1.90247	10.1931	-9.95533	2.79806e-07	1.54524e-05	7.1146
107526	107526	1810	Gimap4	-1.89891	5.63667	-7.60378	5.10983e-06	0.000114905	4.47444
633947	633947	1700	Gm6225	-1.89766	-0.729308	-2.88374	0.0133165	0.0393763	-2.8513
18563	18563	4272	Pcx	-1.88933	4.55783	-4.42287	0.000765544	0.00440481	-0.640171
68166	68166	5083	Spire1	-1.88589	3.2487	-14.4912	3.74404e-09	9.3734e-07	11.5759
209027	209027	2914	Pycr1	-1.87861	3.92746	-10.0319	2.56918e-07	1.46045e-05	7.37975
227357	227357	5442	Espnl	-1.86997	1.06082	-3.76817	0.00252835	0.010876	-1.39208
225875	225875	2919	Lrfn4	-1.86368	3.31674	-10.1658	2.21544e-07	1.32761e-05	7.54745
271849	271849	4820	Shc4	-1.86248	-0.504231	-4.29071	0.000970738	0.0052807	-0.471936
18551	18551	2514	Pcsk4	-1.85815	3.61925	-8.48273	1.61106e-06	5.02777e-05	5.56053
29861	29861	2278	Dpf1	-1.85547	1.23454	-7.31542	7.61204e-06	0.000155922	4.05686
18648	18648	1832	Pgam1	-1.85263	8.32451	-8.1778	2.3806e-06	6.65506e-05	4.85567
12557	12557	3462	Cdh17	-1.85143	4.73641	-4.23919	0.00106547	0.00564345	-1.3777
14255	14255	3657	Flt3	-1.84312	3.12681	-4.32371	0.000914667	0.00504402	-0.46801
72258	72258	2533	Kcnk10	-1.84156	0.699523	-6.69523	1.85897e-05	0.000290408	3.15311
272396	272396	3194	Tarsl2	-1.84029	4.11736	-8.36994	1.85917e-06	5.58544e-05	5.37901
111175	111175	1186	Pecr	-1.82972	3.81698	-7.70902	4.42919e-06	0.000104103	4.51585
105445	105445	8881	Dock9	-1.82321	3.69801	-4.16546	0.00121799	0.0062514	-0.782068
16797	16797	1235	Lat	-1.82149	3.01136	-8.02122	2.92093e-06	7.61097e-05	4.94733
497106	497106	438	Rnase12	-1.81542	3.56281	-12.2333	2.70004e-08	3.71229e-06	9.51516
21926	21926	1619	Tnf	-1.81464	3.4294	-6.57992	2.20689e-05	0.000329323	2.83524
68097	68097	2819	Dynll2	-1.81401	4.85922	-6.14899	4.25744e-05	0.000533529	2.2705
17869	17869	2399	Myc	-1.81046	8.46225	-9.44337	5.02049e-07	2.30861e-05	6.47637
18746	18746	2599	Pkm	-1.80664	10.53	-8.40622	1.77519e-06	5.41986e-05	5.25234
14783	14783	5158	Grb10	-1.80614	6.07211	-7.92222	3.32905e-06	8.46616e-05	4.50543
75870	75870	2985	Tcam1	-1.80606	0.724665	-4.40575	0.000789371	0.00450738	-0.613784
68285	68285	2687	C630043F03Rik	-1.80543	0.355328	-3.32415	0.00580359	0.0205414	-2.10479
15937	15937	1090	Ier3	-1.80429	1.21756	-6.92678	1.32424e-05	0.000231499	3.39
16994	16994	1095	Ltb	-1.80381	3.82511	-6.06555	4.8493e-05	0.00058884	1.8717
74953	74953	1237	4930483K19Rik	-1.80374	-0.00317957	-4.04832	0.00150824	0.00734696	-0.984946
14385	14385	2086	Slc37a4	-1.80341	4.87611	-8.49858	1.57914e-06	4.9556e-05	5.3916
66387	66387	786	Nudt8	-1.80205	4.02613	-4.74182	0.000435426	0.00290095	-0.120073
72157	72157	2334	Pgm1	-1.79914	7.65416	-10.4527	1.62152e-07	1.06831e-05	7.65345
52639	52639	1817	Wipi1	-1.79229	0.276023	-5.02338	0.000267522	0.00201634	0.617404
13804	13804	1032	Endog	-1.78441	0.120609	-8.15165	2.46286e-06	6.81735e-05	5.09875
20893	20893	3113	Bhlhe40	-1.7844	4.95352	-7.12487	9.96225e-06	0.000187684	3.39194
13806	13806	1776	Eno1	-1.771	9.15605	-6.40634	2.86684e-05	0.000396779	2.30062
18641	18641	3719	Pfkl	-1.77057	7.27313	-9.1004	7.53135e-07	3.05666e-05	6.04884
69129	69129	1126	Pex11g	-1.76401	0.786975	-3.96618	0.00175359	0.00825916	-1.0121
56295	56295	1873	Higd1a	-1.76186	5.11284	-7.0164	1.16351e-05	0.00021108	3.31111
16828	16828	1930	Ldha	-1.75262	10.5401	-7.11391	1.0119e-05	0.000190318	3.43131
56421	56421	3986	Pfkp	-1.74924	6.51063	-11.4386	5.83787e-08	5.86332e-06	8.70992
100126229	100126229	4184	Gm12758	-1.74913	0.318535	-4.22435	0.00109449	0.00577002	-0.671959
263803	263803	2931	Pkn3	-1.73469	2.8517	-8.88723	9.74764e-07	3.67281e-05	6.0959
69291	69291	6003	1700001L05Rik	-1.72987	0.86499	-5.6918	8.79182e-05	0.000901262	1.38222
433182	433182	1758	Eno1b	-1.72544	9.45274	-6.81988	1.54736e-05	0.000257118	2.95638
217071	217071	581	Gm525	-1.72528	3.95595	-3.27737	0.00633817	0.0221002	-2.50054
11690	11690	854	Alox5ap	-1.72514	3.09336	-6.85852	1.46243e-05	0.0002489	3.35793
68241	68241	816	Mcrip2	-1.72011	4.36571	-9.03372	8.16022e-07	3.23497e-05	6.14981
21817	21817	3549	Tgm2	-1.71998	-0.625818	-4.09046	0.00139639	0.00693335	-1.00032
14751	14751	2856	Gpi1	-1.71651	9.23545	-7.79989	3.91911e-06	9.42648e-05	4.37003
74666	74666	2494	4930432K21Rik	-1.71427	-0.880626	-3.75989	0.0025675	0.0110227	-1.55976
383075	383075	2110	Enthd1	-1.71196	1.69169	-3.1699	0.00776183	0.0258636	-2.37198
625421	625421	1461	C230062I16Rik	-1.69809	7.94823	-5.33564	0.000157842	0.00138277	0.467851
21885	21885	4369	Tle1	-1.69719	4.39083	-10.0577	2.49642e-07	1.43493e-05	7.41122
71910	71910	1472	Plpp5	-1.69591	2.8901	-6.95573	1.26989e-05	0.000225301	3.55888
14371	14371	2110	Fzd9	-1.6853	1.70024	-8.57573	1.43309e-06	4.68833e-05	5.60828
625342	625342	1981	Gm13315	-1.68134	0.926711	-4.40722	0.000787296	0.00449781	-0.433254
29856	29856	3387	Smtn	-1.67415	6.67591	-12.5389	2.03008e-08	3.09066e-06	9.8102
23833	23833	503	Cd52	-1.66665	5.01914	-4.60231	0.000556444	0.00348466	-0.696833
13876	13876	2214	Erg	-1.66367	6.58738	-12.1514	2.91759e-08	3.82204e-06	9.43099
13685	13685	981	Eif4ebp1	-1.66229	7.26484	-7.52504	5.69155e-06	0.000124076	3.9294
69156	69156	2241	Comtd1	-1.66053	1.39914	-4.3613	0.000854879	0.00478206	-0.543357
234695	234695	2504	Carmil2	-1.65032	6.9581	-11.9449	3.55393e-08	4.17068e-06	9.23854
18004	18004	4264	Nek1	-1.64242	4.72017	-5.40238	0.000141259	0.00126908	0.78947
235043	235043	1102	Tmem205	-1.64189	1.83933	-10.5014	1.5389e-07	1.04441e-05	7.88752
114230	114230	1575	Aipl1	-1.64148	1.43497	-4.76064	0.000421341	0.00283511	0.160739
20249	20249	4837	Scd1	-1.64008	4.84195	-5.56703	0.000107705	0.00104065	0.861583
12443	12443	3796	Ccnd1	-1.63522	6.32234	-11.3355	6.47377e-08	6.12887e-06	8.60982
219148	219148	4235	Fam167a	-1.63428	2.61868	-3.08741	0.00906902	0.0291502	-2.68973
107227	107227	1275	Macrod1	-1.63178	4.10927	-7.30794	7.69226e-06	0.000156388	3.85283
77125	77125	2603	Il33	-1.62807	3.60265	-8.38789	1.8171e-06	5.49216e-05	5.48349
320685	320685	2784	Dctd	-1.62073	5.21834	-10.8257	1.09186e-07	8.36442e-06	8.16346
55963	55963	3926	Slc1a4	-1.61443	6.05441	-3.41375	0.00490344	0.018053	-3.01904
399603	399603	5563	Lratd2	-1.61343	5.80249	-8.63868	1.32463e-06	4.49495e-05	5.54351
68910	68910	3927	Zfp467	-1.6043	0.153534	-3.3874	0.00515238	0.0187187	-2.1332
17748	17748	542	Mt1	-1.60345	4.28509	-7.79846	3.92664e-06	9.42648e-05	4.32242
60504	60504	2607	Il21r	-1.60334	3.9019	-4.25439	0.00103656	0.00554242	-0.970247
56448	56448	2772	Cyp2d22	-1.601	1.40767	-9.53675	4.50451e-07	2.19687e-05	6.79438
17319	17319	554	Mif	-1.59739	8.5847	-5.05719	0.000252507	0.00193126	-0.00270298
16534	16534	2037	Kcnn4	-1.5887	6.22412	-11.407	6.02533e-08	5.91176e-06	8.77864
66611	66611	1506	Ribc1	-1.57862	1.57674	-6.4507	2.68037e-05	0.00037841	2.88465
226101	226101	7094	Myof	-1.57337	1.97039	-2.75424	0.0169904	0.0472509	-3.2434
56449	56449	1862	Ybx3	-1.57167	8.9943	-6.93352	1.31137e-05	0.000231191	3.08494
66098	66098	1126	Chchd6	-1.5678	5.01504	-9.49145	4.74733e-07	2.28095e-05	6.6139
67916	67916	3162	Plpp3	-1.56541	-1.19794	-3.45878	0.00450575	0.0169965	-2.0086
66568	66568	1698	Rwdd3	-1.56489	1.98359	-5.73498	8.19952e-05	0.000860109	1.73384
67937	67937	1491	Tmem59l	-1.56476	3.50966	-6.3041	3.35088e-05	0.000443887	2.39662
17768	17768	2070	Mthfd2	-1.56203	7.61026	-6.00647	5.32065e-05	0.00063031	1.59107
21414	21414	2238	Tcf7	-1.56124	-0.0737964	-3.11792	0.00856174	0.0279909	-2.79278
330189	330189	1860	Tmem120b	-1.56058	0.722444	-5.79813	7.40799e-05	0.000797829	1.91514
66333	66333	1322	Aqp11	-1.55991	0.137311	-4.94612	0.000305457	0.00222305	0.532654
70057	70057	1085	2210008F06Rik	-1.55293	-0.720638	-3.3524	0.005503	0.0197253	-2.06581
76872	76872	3934	Ccdc116	-1.55069	-0.160904	-2.79388	0.0157705	0.0446971	-3.23231
69101	69101	1320	Ydjc	-1.54715	3.65695	-5.61111	0.000100226	0.00098776	1.16042
75665	75665	1853	Bicdl1	-1.54605	1.95701	-3.23755	0.0068321	0.0233669	-2.37446
69358	69358	1096	Lrrc51	-1.54095	1.03067	-4.39815	0.000800192	0.00455276	-0.426632
230815	230815	4715	Man1c1	-1.53596	1.20211	-3.26235	0.00652014	0.0225671	-2.34809
56520	56520	863	Nme4	-1.52577	5.23653	-7.27571	8.04802e-06	0.00016162	3.68709
667686	667686	385	Gm8762	-1.51847	0.831618	-2.8232	0.0149244	0.0429253	-3.26064
234549	234549	3146	Heatr3	-1.51794	3.53699	-3.71489	0.00279155	0.0117525	-1.71716
107029	107029	2455	Me2	-1.51357	7.7985	-11.3798	6.19197e-08	5.91176e-06	8.64586
18207	18207	1080	Nthl1	-1.51158	2.95631	-9.10583	7.48245e-07	3.05425e-05	6.32355
71275	71275	1412	Noxred1	-1.51009	0.984441	-3.44661	0.00460994	0.0172888	-1.96999
104156	104156	3822	Etv5	-1.50859	5.28132	-6.14788	4.26473e-05	0.000533849	1.92201
73648	73648	1357	2410012E07Rik	-1.50285	0.778197	-4.1669	0.00121481	0.00624646	-0.788384
22145	22145	2053	Tuba4a	-1.49743	7.97163	-7.27423	8.06479e-06	0.000161669	3.56466
140709	140709	2705	Col26a1	-1.49142	3.32792	-3.94399	0.00182665	0.00851258	-1.11847
16431	16431	1632	Itm2a	-1.48963	1.1614	-4.45742	0.00071972	0.00420995	-0.842011
277973	277973	5222	Slc9a5	-1.48806	3.76464	-3.4142	0.00489929	0.018053	-2.62984
623661	623661	1555	Lipt1	-1.48514	2.20138	-5.77731	7.65975e-05	0.000817185	1.80639
333654	333654	3130	Ppp1r13l	-1.48471	3.06975	-5.29523	0.000168867	0.00145337	0.905952
320295	320295	1447	C920006O11Rik	-1.48444	0.889061	-4.15376	0.00124419	0.00633684	-0.788073
53608	53608	4333	Map3k6	-1.48309	-1.28669	-3.16133	0.00788833	0.0261844	-2.40932
56454	56454	3527	Aldh18a1	-1.47895	8.45981	-9.96016	2.78298e-07	1.54449e-05	7.09357
72057	72057	1665	Phf10	-1.47796	7.45543	-6.40067	2.89167e-05	0.000398548	2.22994
16975	16975	7677	Lrp8	-1.4776	4.77616	-8.078	2.71125e-06	7.25532e-05	4.86499
20359	20359	3977	Sema6b	-1.47758	2.4324	-6.74393	1.72997e-05	0.000277633	3.12363
320469	320469	5130	9930014A18Rik	-1.47156	2.14646	-6.88545	1.40618e-05	0.000243348	3.46999
68355	68355	946	2010204K13Rik	-1.46645	3.08404	-4.39625	0.000802915	0.0045639	-0.733772
14923	14923	1137	Guk1	-1.46592	5.44795	-8.57428	1.43571e-06	4.68833e-05	5.46825
66058	66058	1119	Tmem176a	-1.4658	4.58764	-5.73976	8.1366e-05	0.000854486	1.34192
14786	14786	2397	Grb7	-1.4648	0.0182669	-3.55877	0.00373577	0.0147004	-1.71433
54373	54373	2152	Prss16	-1.46462	2.57207	-4.72924	0.000445117	0.00295677	0.0947435
24082	24082	1267	Map2k3os	-1.46432	1.05712	-4.21178	0.00111973	0.00585921	-0.706032
59027	59027	4547	Nampt	-1.46349	6.57367	-10.6379	1.33055e-07	9.52027e-06	7.86396
330286	330286	10970	D630045J12Rik	-1.4631	3.63766	-7.36258	7.1267e-06	0.000148409	3.96079
56375	56375	2300	B4galt4	-1.4625	2.25808	-9.4723	4.85421e-07	2.303e-05	6.64488
23945	23945	4628	Mgll	-1.45989	2.69872	-3.31996	0.00584953	0.0206715	-2.13015
213948	213948	3902	Atg9b	-1.45701	3.22815	-7.17358	9.296e-06	0.00017811	3.64273
114663	114663	1386	Impa2	-1.45188	6.426	-13.6698	7.42854e-09	1.49446e-06	10.8548
76238	76238	1226	Grhpr	-1.44992	6.06033	-7.17786	9.23982e-06	0.000177335	3.45176
226830	226830	1605	Smyd2	-1.44842	6.19671	-15.2799	2.00222e-09	6.0778e-07	12.1844
69665	69665	1043	Upk3bl	-1.44764	-0.818054	-2.77023	0.0164875	0.0461486	-3.05051
70021	70021	1410	Nt5dc2	-1.4465	6.22034	-4.22802	0.00108725	0.0057426	-1.38571
383326	383326	1255	Gm5237	-1.44181	0.939362	-3.0464	0.00979878	0.0310093	-3.00675
22153	22153	2228	Tubb4a	-1.44017	0.349185	-4.69701	0.000470985	0.00307244	-0.100442
20480	20480	4492	Clpb	-1.43393	5.78132	-15.1975	2.13464e-09	6.16638e-07	12.1233
69551	69551	3307	2310022B05Rik	-1.43272	5.52877	-7.80198	3.90814e-06	9.42648e-05	4.3989
69519	69519	1383	Rwdd2a	-1.42811	-0.148877	-3.70471	0.00284494	0.0119282	-1.48894
71911	71911	3333	Bdh1	-1.42532	6.16868	-6.4049	2.87314e-05	0.000397163	2.29553
232223	232223	2836	Txnrd3	-1.42457	6.60312	-8.02167	2.9192e-06	7.61097e-05	4.62918
319165	319165	393	H2ac7	-1.42229	-0.0915289	-3.33948	0.00563844	0.0200704	-2.2747
66044	66044	1283	Dtd1	-1.42204	4.98595	-8.27749	2.09295e-06	6.06109e-05	5.09448
14782	14782	2672	Gsr	-1.42073	6.2182	-10.5993	1.38628e-07	9.82253e-06	7.89822
57875	57875	1903	Angptl4	-1.4167	2.92707	-3.83697	0.00222562	0.00989885	-1.65439
74142	74142	2967	Lonp1	-1.41617	7.7962	-12.9171	1.4381e-08	2.32134e-06	10.159
224648	224648	8567	Uhrf1bp1	-1.41299	5.53641	-4.21065	0.00112203	0.00586369	-1.4345
236539	236539	1871	Phgdh	-1.41242	8.10409	-9.44897	4.98786e-07	2.303e-05	6.47568
30963	30963	1008	Hacd1	-1.40854	3.98188	-4.49214	0.000676517	0.0040241	-0.555191
319178	319178	469	H2bc3	-1.40516	-0.119557	-3.62194	0.00331963	0.0134632	-1.76676
270097	270097	3655	Vat1l	-1.40238	4.4456	-8.26878	2.11653e-06	6.09843e-05	5.04078
228993	228993	2197	Slc17a9	-1.40032	5.40349	-8.7254	1.18934e-06	4.16121e-05	5.71951
112405	112405	3524	Egln1	-1.3974	7.248	-7.2139	8.78038e-06	0.00017106	3.47142
13340	13340	2473	Slc29a2	-1.3964	3.29025	-6.59585	2.15498e-05	0.000325007	2.98739
56812	56812	3203	Dnajb2	-1.39545	3.03953	-5.74505	8.06766e-05	0.000851032	1.76039
319169	319169	393	H2ac15	-1.39499	-0.014677	-3.54555	0.00382932	0.014964	-1.98966
73824	73824	407	Snhg6	-1.39185	6.07124	-6.92619	1.32538e-05	0.000231499	3.09376
57080	57080	4842	Gtf2ird1	-1.39019	-0.0631666	-3.34296	0.00560165	0.0199899	-2.23448
353172	353172	2390	Gars	-1.38639	8.92289	-10.9047	1.00557e-07	8.18251e-06	8.16064
69185	69185	1343	Dtwd1	-1.38213	4.07574	-9.46443	4.89882e-07	2.303e-05	6.70678
15526	15526	3043	Hspa9	-1.37379	10.1567	-12.4951	2.11393e-08	3.13362e-06	9.79163
17161	17161	4161	Maoa	-1.37367	5.69708	-8.45676	1.66489e-06	5.13881e-05	5.24972
319164	319164	2493	H2ac6	-1.37148	-0.367295	-3.22037	0.00705705	0.0240031	-2.51838
277010	277010	3077	Marveld1	-1.37094	1.56295	-4.65795	0.000504443	0.00323084	0.0500644
231932	231932	1269	Gimap7	-1.37015	3.54001	-5.88476	6.45084e-05	0.000724578	1.98592
24066	24066	4590	Spry4	-1.36749	1.88151	-2.97692	0.0111712	0.0344243	-3.00936
15107	15107	1720	Hadh	-1.36696	6.45889	-7.21234	8.79971e-06	0.00017106	3.51197
170826	170826	3656	Ppargc1b	-1.36652	3.75762	-5.41325	0.000138736	0.00125441	1.0794
72938	72938	559	Hspb11	-1.36441	3.66677	-4.63752	0.000522917	0.00332103	-0.359548
18639	18639	1721	Pfkfb1	-1.36426	1.85759	-4.68136	0.000484098	0.00314162	0.0601677
65963	65963	2049	Tmem176b	-1.3583	5.98441	-4.95986	0.00029832	0.00219064	-0.135455
240754	240754	2371	Lax1	-1.35773	5.42128	-5.64251	9.52331e-05	0.000951149	1.50057
268857	268857	4080	Nlrc3	-1.35253	4.39279	-3.29538	0.0061267	0.0215108	-2.89974
27267	27267	3222	Cars	-1.35025	7.14703	-5.79758	7.41458e-05	0.000797829	1.242
70549	70549	12134	Tln2	-1.35023	2.50824	-3.55819	0.00373982	0.0147061	-1.94888
217166	217166	2627	Nr1d1	-1.34665	4.2102	-5.97521	5.58936e-05	0.000652536	1.81986
68401	68401	1543	G6pc3	-1.34584	5.63967	-5.74742	8.03687e-05	0.000848579	1.29451
17771	17771	3298	Tesmin	-1.34248	1.0361	-5.11673	0.000228165	0.00180513	0.738863
18628	18628	5953	Per3	-1.34141	3.08254	-6.6456	2.00099e-05	0.000307966	3.04303
72750	72750	5532	Fam117b	-1.33545	5.71924	-7.21914	8.71561e-06	0.000170765	3.5504
12709	12709	1478	Ckb	-1.33352	-0.405633	-3.65136	0.00314229	0.0128966	-1.86961
14245	14245	5725	Lpin1	-1.33059	3.89514	-7.39551	6.80735e-06	0.000142549	3.99627
18148	18148	1718	Npm1	-1.32904	9.3546	-6.63953	2.01914e-05	0.000310336	2.63563
50709	50709	1931	H1f4	-1.32351	0.996084	-3.20851	0.00721673	0.0244375	-2.76585
18642	18642	3051	Pfkm	-1.32329	5.15375	-10.8758	1.03623e-07	8.30499e-06	8.1759
76459	76459	3716	Car12	-1.32221	4.40984	-7.10695	1.022e-05	0.000191578	3.48784
434223	434223	7765	Gvin3	-1.31919	6.07858	-4.57588	0.000583062	0.00359146	-0.75582
74551	74551	3400	Pck2	-1.31516	9.13956	-10.2836	1.94734e-07	1.23251e-05	7.48199
15983	15983	1980	Ifrd2	-1.31226	6.49958	-8.13989	2.50082e-06	6.87176e-05	4.82154
320951	320951	2150	Pisd	-1.31074	6.70116	-8.85477	1.01424e-06	3.76768e-05	5.73524
380684	380684	3994	Nefh	-1.30889	5.94464	-4.18575	0.00117388	0.00606955	-1.55745
11758	11758	2334	Prdx6	-1.30425	8.18803	-6.89261	1.39161e-05	0.000241942	2.99259
330301	330301	2829	Zfp786	-1.30127	0.189022	-3.34058	0.00562686	0.0200523	-2.17881
56749	56749	2318	Dhodh	-1.30095	5.17433	-10.6577	1.30299e-07	9.4099e-06	7.9437
68001	68001	1163	Cfap298	-1.30007	5.5509	-5.32351	0.00016107	0.00140353	0.536854
72565	72565	4428	Uaca	-1.29615	5.87078	-4.52628	0.000636666	0.00385214	-0.939627
76826	76826	1193	Nubpl	-1.29562	2.86276	-7.24022	8.46021e-06	0.000167509	3.92943
18190	18190	6660	Nrxn2	-1.29498	6.68044	-3.49645	0.00419837	0.0160831	-2.77312
69692	69692	718	Hddc2	-1.29491	5.59336	-6.26915	3.53565e-05	0.00046317	2.10026
319520	319520	2427	Dusp4	-1.29442	2.26755	-3.82009	0.00229628	0.0101331	-1.77685
12457	12457	3069	Noct	-1.28988	4.0457	-7.23684	8.50063e-06	0.00016772	3.83967
66257	66257	2103	Nicn1	-1.2893	2.20742	-6.67255	1.9225e-05	0.000298791	3.10406
381605	381605	4305	Tbc1d2	-1.28705	2.41161	-5.35625	0.000152513	0.00134762	1.10038
12261	12261	1165	C1qbp	-1.28698	8.49141	-5.4894	0.000122338	0.00114095	0.735975
68015	68015	2297	Trap1	-1.28428	7.79036	-12.9139	1.44234e-08	2.32134e-06	10.1527
100526514	100526514	82	Mir3112	-1.28234	0.43986	-3.28811	0.00621122	0.0217522	-2.33227
20190	20190	15362	Ryr1	-1.28171	0.938529	-3.91011	0.00194432	0.00892614	-1.20466
107986	107986	1918	Ddb2	-1.28103	3.22038	-5.04469	0.000257952	0.0019596	0.429823
14961	14961	1193	H2-Ab1	-1.28009	2.27195	-5.36979	0.000149116	0.00132487	0.544497
54486	54486	3298	Hpgds	-1.27885	1.27356	-3.29526	0.00612811	0.0215108	-2.42383
102124	102124	1277	Enkd1	-1.2766	5.05286	-8.6113	1.37068e-06	4.58068e-05	5.56108
103768	103768	1777	Tubg2	-1.27502	3.76131	-6.24199	3.6866e-05	0.000478493	2.34634
14635	14635	1506	Galk1	-1.27473	7.39565	-5.3171	0.000162806	0.00141416	0.423418
12972	12972	2507	Cryz	-1.27457	4.56721	-8.30146	2.02946e-06	5.93868e-05	5.22087
207592	207592	6988	Tbc1d16	-1.2745	4.87389	-7.98328	3.07067e-06	7.8982e-05	4.70675
74528	74528	2707	Mgme1	-1.27275	4.71258	-7.46514	6.1812e-06	0.000131889	4.04545
14433	14433	1232	Gapdh	-1.27251	6.48031	-4.54622	0.000614525	0.00374229	-0.936279
233079	233079	2826	Ffar2	-1.27127	3.52528	-4.11022	0.00134692	0.0067322	-1.23712
108037	108037	2305	Shmt2	-1.27016	9.64877	-10.0956	2.39391e-07	1.40468e-05	7.27596
212508	212508	1595	Mtg1	-1.26836	4.31885	-8.98851	8.6184e-07	3.33659e-05	6.10398
50931	50931	2658	Il27ra	-1.26648	1.11729	-7.26945	8.11922e-06	0.000162183	3.82771
50766	50766	5995	Crim1	-1.26614	2.38913	-5.08721	0.000239912	0.00186275	0.25771
107045	107045	3806	Lars	-1.26531	8.31685	-13.1516	1.16651e-08	1.9912e-06	10.3717
70451	70451	1744	Dhrs13	-1.26438	3.33295	-6.81	1.56993e-05	0.000259689	3.29232
100678	100678	1537	Psph	-1.2639	6.89206	-8.78583	1.10383e-06	3.97308e-05	5.64648
226539	226539	3581	Dars2	-1.26128	5.46233	-10.4023	1.71213e-07	1.12106e-05	7.65357
68303	68303	2949	Fam114a1	-1.259	-0.794433	-2.79255	0.0158102	0.0447532	-3.24368
226791	226791	1577	Lyplal1	-1.25832	2.5113	-4.0479	0.0015094	0.00734873	-1.43462
75767	75767	7965	Rab11fip1	-1.25823	1.36832	-6.74395	1.72991e-05	0.000277633	3.23751
230099	230099	1959	Car9	-1.25602	2.29677	-4.2465	0.00105146	0.00559817	-0.701612
381045	381045	1225	Ccdc58	-1.25207	5.05702	-5.77812	7.64972e-05	0.000817185	1.37807
24057	24057	1736	Sh3yl1	-1.24928	0.54557	-2.97316	0.0112508	0.0346127	-2.90331
544717	544717	748	1190007I07Rik	-1.2475	4.34676	-4.89953	0.000331016	0.00237228	-0.0366381
217198	217198	3007	Plekhh3	-1.24624	3.54256	-6.35192	3.11452e-05	0.000421732	2.65763
12215	12215	1752	Bsg	-1.24576	8.33893	-5.85732	6.73905e-05	0.000747672	1.36324
192156	192156	1864	Mvd	-1.24402	5.03509	-5.12893	0.000223489	0.00178246	0.19499
12036	12036	2204	Bcat2	-1.24396	5.9177	-9.79477	3.3524e-07	1.76698e-05	6.92372
12725	12725	6038	Clcn3	-1.24395	6.22206	-6.3927	2.9269e-05	0.000402207	2.23914
110460	110460	2076	Acat2	-1.24335	6.26032	-6.35257	3.11146e-05	0.000421732	2.14888
100041639	100041639	787	Gm3448	-1.24291	0.559317	-3.33883	0.00564537	0.0200795	-2.38973
224530	224530	1991	Acat3	-1.2381	3.76045	-6.68114	1.89816e-05	0.000295777	2.87324
76947	76947	1082	Ndufaf6	-1.22693	3.99597	-6.30369	3.35299e-05	0.000443887	2.35983
15275	15275	4509	Hk1	-1.22575	7.33021	-6.60207	2.13506e-05	0.000323736	2.53921
53376	53376	4386	Usp2	-1.2255	1.48787	-3.80234	0.00237307	0.0103745	-1.50699
17240	17240	1721	Mdfi	-1.22297	3.51982	-5.8305	7.03388e-05	0.000771603	1.47601
327900	327900	3032	Ubtd2	-1.22171	3.11931	-6.49212	2.51787e-05	0.000362239	2.68008
12177	12177	3237	Bnip3l	-1.22041	6.94155	-5.69421	8.75759e-05	0.000899389	1.06769
11856	11856	5748	Arhgap6	-1.21988	2.50285	-4.33055	0.000903477	0.00499194	-0.781311
17259	17259	1342	Mef2b	-1.21855	1.23575	-2.76283	0.0167185	0.0466228	-3.28414
12497	12497	2500	Entpd6	-1.21735	5.00364	-9.76419	3.47071e-07	1.79787e-05	6.96526
235584	235584	3213	Dusp7	-1.21723	5.77843	-10.6591	1.30103e-07	9.4099e-06	7.91109
654472	654472	1647	Gm12070	-1.21147	9.01755	-5.47217	0.000125861	0.00116035	0.730103
226154	226154	2921	Lzts2	-1.21029	3.68089	-3.9907	0.00167631	0.00798873	-1.37399
70223	70223	2650	Nars	-1.2089	8.84972	-7.71486	4.3944e-06	0.000103572	4.21183
213006	213006	4853	Mfsd4a	-1.20647	4.10707	-3.47359	0.00438226	0.0166567	-2.79055
66617	66617	1217	Ntmt1	-1.20545	4.89636	-6.21368	3.85124e-05	0.000494733	2.09399
23897	23897	1117	Hax1	-1.2043	4.07672	-8.33105	1.95392e-06	5.79284e-05	5.29172
56524	56524	2222	Mpp6	-1.20398	6.10774	-8.67342	1.26856e-06	4.38391e-05	5.53185
56327	56327	869	Arl2	-1.20394	5.08337	-6.0237	5.17833e-05	0.000618654	1.76927
77809	77809	1756	Lrrc42	-1.20202	5.22683	-7.86375	3.59828e-06	9.0085e-05	4.55255
319156	319156	312	H4c4	-1.20145	1.96118	-3.16349	0.00785626	0.0261099	-2.91286
71742	71742	2826	Ulk3	-1.20105	3.95538	-5.10578	0.000232451	0.00182541	0.310813
104367	104367	118	Snora65	-1.19969	1.88356	-3.58499	0.00355694	0.0141549	-1.95882
107975	107975	4342	Pacs1	-1.19878	6.05998	-8.90988	9.48205e-07	3.59263e-05	5.85766
319159	319159	312	H4c11	-1.19426	1.32947	-3.01649	0.0103676	0.032481	-2.95275
100040220	100040220	1427	Gm9892	-1.19278	7.55844	-10.9111	9.98954e-08	8.18251e-06	8.14558
75530	75530	2180	Lyrm7	-1.1907	1.5235	-4.12545	0.00131003	0.00659854	-0.970187
20250	20250	5453	Scd2	-1.19022	9.77146	-3.3939	0.00508978	0.0185511	-3.02984
20174	20174	1675	Ruvbl2	-1.18809	8.00426	-7.84736	3.67785e-06	9.09392e-05	4.39059
22685	22685	2813	Zfp239	-1.18736	3.90205	-7.40598	6.70902e-06	0.000140752	4.0668
100042025	100042025	1233	Gapdh-ps15	-1.18567	6.64952	-4.84156	0.000365976	0.00255299	-0.406105
11821	11821	866	Aprt	-1.18359	6.84802	-5.14852	0.000216187	0.00174218	0.144368
239706	239706	1313	Mettl22	-1.18339	3.47266	-5.75479	7.9421e-05	0.000840937	1.70164
20778	20778	3104	Scarb1	-1.17911	6.8964	-8.0284	2.8935e-06	7.59474e-05	4.63334
16500	16500	11153	Kcnb1	-1.17831	1.55659	-5.11871	0.000227401	0.00180162	0.605218
70603	70603	1736	Mutyh	-1.17732	3.8092	-8.66212	1.28651e-06	4.41886e-05	5.7001
56088	56088	985	Psmg1	-1.17305	5.64629	-5.01695	0.000270483	0.00203422	0.00939254
103268	103268	2392	Cep57l1	-1.17305	3.85852	-6.40835	2.85812e-05	0.000396779	2.54129
70162	70162	557	Hk1os	-1.17195	0.566149	-2.71629	0.0182447	0.0498531	-3.33332
72462	72462	5077	Rrp1b	-1.17029	6.79562	-12.1351	2.96285e-08	3.83672e-06	9.41773
94212	94212	8256	Pag1	-1.16886	6.4454	-6.55551	2.28904e-05	0.000337102	2.47824
50785	50785	3719	Hs6st1	-1.16781	5.81481	-7.82971	3.76568e-06	9.20263e-05	4.40036
52665	52665	3180	Echdc1	-1.16656	3.14369	-5.30389	0.00016644	0.00143687	0.926223
20440	20440	4836	St6gal1	-1.16553	7.37654	-6.70039	1.84482e-05	0.000289065	2.69384
18022	18022	1669	Nfe2	-1.16521	2.09209	-3.49832	0.00418363	0.0160425	-2.14432
70122	70122	6216	Mllt3	-1.16417	4.57604	-6.78016	1.64016e-05	0.000268589	3.02664
67204	67204	2513	Eif2s2	-1.16376	7.61191	-12.1723	2.86015e-08	3.79087e-06	9.44239
30058	30058	1183	Timm8a1	-1.16208	3.64213	-3.97598	0.00172227	0.00815562	-1.54059
98363	98363	1805	Efhd1	-1.16137	3.08476	-4.36402	0.000850713	0.00477298	-1.26791
16528	16528	1735	Kcnk4	-1.16048	0.568423	-3.01476	0.0104015	0.0325601	-3.05107
93842	93842	4249	Igsf9	-1.16017	0.903823	-3.00232	0.0106487	0.0331496	-3.19899
17250	17250	5935	Abcc1	-1.15889	6.06961	-5.67086	9.09505e-05	0.000921446	1.07716
214572	214572	2254	Prmt7	-1.15802	6.3192	-10.5128	1.52027e-07	1.04441e-05	7.73374
68346	68346	1369	Sirt5	-1.15751	3.47887	-8.39603	1.79836e-06	5.461e-05	5.40197
245269	245269	4103	Nim1k	-1.15613	0.575473	-4.01347	0.00160769	0.00772377	-1.13696
108888	108888	2419	Atad3a	-1.15612	7.04484	-13.9526	5.84369e-09	1.26606e-06	11.0809
18671	18671	4977	Abcb1a	-1.15568	0.840258	-5.31652	0.000162962	0.00141443	1.02081
12040	12040	1398	Bckdhb	-1.15489	4.06476	-6.37965	2.98562e-05	0.000409696	2.58711
66912	66912	1871	Bzw2	-1.15487	8.27909	-7.9021	3.41919e-06	8.65631e-05	4.45867
68481	68481	2356	Mpzl1	-1.15305	1.15579	-4.81174	0.000385436	0.002664	0.141857
14936	14936	3681	Gys1	-1.15296	5.70407	-5.15367	0.000214312	0.00173316	0.181823
319150	319150	411	H3c2	-1.15131	1.50939	-3.06354	0.00948695	0.0302091	-3.05316
55984	55984	3459	Camkk1	-1.15111	3.05622	-3.58693	0.00354405	0.0141185	-2.13012
15510	15510	2332	Hspd1	-1.15036	8.72427	-8.96428	8.87517e-07	3.38941e-05	5.88467
74443	74443	1810	P4htm	-1.14962	0.45417	-2.91852	0.0124718	0.037379	-2.86307
21955	21955	934	Tnnt1	-1.14924	1.93299	-4.75119	0.000428355	0.00286911	-0.186183
17089	17089	1551	Lyar	-1.14715	7.6796	-6.35814	3.0851e-05	0.000420274	2.15656
18451	18451	4043	P4ha1	-1.14637	6.36577	-6.11142	4.51386e-05	0.000559441	1.75719
75646	75646	5009	Rai14	-1.14564	0.641319	-6.02144	5.19678e-05	0.000618889	1.95156
20810	20810	1328	Srm	-1.14172	7.85994	-6.49696	2.49957e-05	0.000360565	2.3741
100043324	100043324	724	Bnip3l-ps	-1.14172	5.16635	-4.50158	0.000665253	0.00396967	-1.0108
78038	78038	2124	Mccc2	-1.13993	4.327	-5.70991	8.53816e-05	0.000884188	1.45759
69597	69597	3058	Afg3l2	-1.13865	6.75644	-9.25923	6.23282e-07	2.73226e-05	6.2604
102060	102060	1734	Gadd45gip1	-1.13732	6.26618	-7.11153	1.01535e-05	0.000190648	3.34197
16548	16548	1117	Khk	-1.13162	4.37323	-5.16288	0.000210997	0.00171384	0.314478
72091	72091	742	Snhg7	-1.13133	3.13865	-4.69856	0.000469705	0.00306587	-0.11584
13011	13011	986	Cst7	-1.13008	7.24561	-6.83273	1.51855e-05	0.00025398	2.91071
12514	12514	1008	Cd68	-1.1269	1.42702	-3.97755	0.0017173	0.00813907	-1.27546
100503907	100503907	2184	Gm19955	-1.12566	-0.690282	-3.26684	0.00646515	0.0224188	-2.35587
28114	28114	4279	Nsun2	-1.12463	8.56277	-11.9661	3.48198e-08	4.17068e-06	9.25177
74185	74185	2846	Gbe1	-1.12412	4.92211	-6.18075	4.05262e-05	0.000514486	1.95224
231842	231842	2685	Amz1	-1.12389	3.37379	-4.43423	0.00075015	0.00435297	-0.56924
227095	227095	1704	Hibch	-1.12339	4.98085	-8.02011	2.92522e-06	7.61097e-05	4.7619
212153	212153	3643	Ccdc191	-1.1223	2.70445	-3.79437	0.00240839	0.0104819	-1.78207
68281	68281	2419	4930430F08Rik	-1.12206	2.57608	-6.1057	4.55434e-05	0.000563837	2.23774
76612	76612	2711	Lrrc27	-1.12145	2.82485	-5.52318	0.000115729	0.00109196	1.25779
72022	72022	2568	Slc35f2	-1.12035	3.74146	-3.87585	0.00207122	0.00937501	-2.07409
16576	16576	4522	Kif7	-1.12012	3.90053	-6.0533	4.94326e-05	0.000596261	1.95067
212670	212670	2247	Catsper2	-1.11884	-0.100897	-3.01016	0.0104922	0.0327985	-2.71791
230027	230027	2613	Coq3	-1.11529	2.326	-4.66031	0.000502356	0.00322341	-0.214139
83673	83673	476	Snhg1	-1.11497	6.02527	-7.5523	5.48255e-06	0.000121349	4.04399
16987	16987	3102	Lss	-1.11462	4.89366	-4.69613	0.000471713	0.00307541	-0.587498
11911	11911	1725	Atf4	-1.11461	7.7883	-4.86716	0.000350082	0.00247429	-0.370116
214424	214424	2483	Parp16	-1.11257	4.10741	-6.80367	1.58455e-05	0.000261369	3.15449
66431	66431	810	Oxld1	-1.11227	2.99939	-3.53158	0.00393084	0.0152549	-2.32456
12892	12892	3186	Cpox	-1.1106	5.22263	-7.83228	3.75273e-06	9.20263e-05	4.47038
665433	665433	514	H2ac23	-1.10796	2.63944	-3.4974	0.00419089	0.0160649	-2.42284
107508	107508	4850	Eprs	-1.10709	8.50725	-11.3238	6.55021e-08	6.14956e-06	8.59459
16973	16973	5172	Lrp5	-1.10424	6.13175	-6.0076	5.31116e-05	0.000629848	1.61054
72338	72338	2981	Wdr89	-1.10312	3.13911	-6.73628	1.74959e-05	0.000278807	3.18322
11603	11603	7379	Agrn	-1.10211	1.32588	-2.84474	0.0143315	0.0415487	-3.2197
73139	73139	1034	Cenpv	-1.10149	4.76146	-3.31675	0.005885	0.0207838	-3.05892
78697	78697	3309	Pus7	-1.0999	6.90212	-10.2482	2.02418e-07	1.25991e-05	7.41729
76580	76580	4069	Mib2	-1.09919	5.28977	-3.42987	0.00475718	0.0176928	-2.94195
21400	21400	1163	Tcea2	-1.09664	1.19066	-2.85231	0.0141287	0.0410771	-3.29261
66409	66409	1839	Rsl1d1	-1.09057	8.1265	-8.77335	1.12093e-06	3.98721e-05	5.6288
56193	56193	4117	Plek	-1.09016	5.012	-4.98559	0.000285424	0.0021225	0.120148
71846	71846	1373	Syce2	-1.08771	4.25901	-7.67788	4.61995e-06	0.000107095	4.14558
207607	207607	4979	Ccdc40	-1.08583	2.86842	-5.26922	0.000176391	0.00150092	0.541816
12122	12122	1891	Bid	-1.08545	5.99838	-6.34364	3.15417e-05	0.000425059	2.22912
69550	69550	769	Bst2	-1.08542	6.14991	-4.5254	0.000637663	0.0038561	-0.927155
78512	78512	1281	3300005D01Rik	-1.08406	1.79239	-4.88799	0.000337685	0.00240935	0.0425174
70478	70478	3582	Mipep	-1.08241	5.869	-9.45049	4.979e-07	2.303e-05	6.50761
235048	235048	3574	Zfp599	-1.08227	0.313775	-4.12698	0.00130636	0.00658498	-1.01604
50780	50780	7301	Rgs3	-1.08044	3.74125	-3.65162	0.00314075	0.0128949	-1.87923
52187	52187	5047	Rragd	-1.07989	6.0156	-7.46621	6.17207e-06	0.000131889	3.93273
216152	216152	4275	Plppr3	-1.07958	4.26129	-5.80188	7.36365e-05	0.00079615	1.65088
110196	110196	1461	Fdps	-1.0794	5.83295	-3.27741	0.00633767	0.0221002	-3.31601
21844	21844	7798	Tiam1	-1.07932	3.5858	-3.79175	0.00242011	0.0105148	-2.12756
67091	67091	768	Trappc6a	-1.07859	5.90523	-3.92641	0.00188676	0.00871513	-2.03913
67738	67738	1728	Ppid	-1.07833	5.95462	-6.08552	4.70016e-05	0.000576819	1.77643
21833	21833	2246	Thra	-1.07777	5.34882	-6.82627	1.53296e-05	0.000255857	2.94805
232187	232187	2493	Smyd5	-1.07731	6.00241	-8.47672	1.62336e-06	5.05216e-05	5.28958
72133	72133	6395	Trub1	-1.07482	4.48886	-7.08375	1.05643e-05	0.000196362	3.52816
67826	67826	1837	Snap47	-1.0747	3.47226	-6.0842	4.70987e-05	0.000576844	2.07257
50784	50784	1646	Plpp2	-1.07439	4.63916	-6.02408	5.1753e-05	0.000618654	1.76862
214580	214580	1130	Pstk	-1.07101	4.23653	-5.72744	8.29994e-05	0.000865807	1.4351
78330	78330	1580	Ndufv3	-1.0679	7.10437	-4.03954	0.00153267	0.00742198	-1.89792
223626	223626	1488	Them6	-1.06512	5.84758	-5.43309	0.000134251	0.0012246	0.677159
212198	212198	2657	Wdr25	-1.06356	2.67706	-5.33472	0.000158086	0.00138384	0.991371
69168	69168	729	Bola1	-1.06199	4.65517	-3.93681	0.00185096	0.0085956	-1.87598
19416	19416	1609	Rasd1	-1.06074	0.998866	-3.10511	0.0087712	0.0284527	-2.68954
66566	66566	1155	Ntpcr	-1.06024	3.99796	-4.42169	0.000767162	0.00440962	-0.766196
53357	53357	3725	Pla2g6	-1.05823	4.5952	-7.8336	3.74611e-06	9.20263e-05	4.60115
17254	17254	2958	Slc3a2	-1.05725	8.33313	-10.7028	1.24225e-07	9.20736e-06	7.93109
109672	109672	749	Cyb5a	-1.05646	7.60186	-5.33353	0.000158399	0.0013855	0.45304
70025	70025	1860	Acot7	-1.0545	6.8271	-7.86092	3.6119e-06	9.00956e-05	4.44227
14228	14228	2167	Fkbp4	-1.05366	8.85086	-8.22845	2.22953e-06	6.33311e-05	4.93265
75416	75416	2702	Nop14	-1.05068	7.1121	-10.9229	9.86765e-08	8.18251e-06	8.15907
208366	208366	2736	Rpp40	-1.04903	4.14495	-5.13786	0.000220129	0.0017651	0.414708
66181	66181	695	Nop10	-1.04886	6.91382	-4.60671	0.000552134	0.0034673	-0.83013
17975	17975	8257	Ncl	-1.04867	11.176	-6.60449	2.12735e-05	0.000323415	2.66104
14962	14962	2747	Cfb	-1.04813	0.988376	-2.91812	0.0124811	0.037397	-2.95689
67164	67164	1229	Lipt2	-1.04655	2.97515	-3.85211	0.00216415	0.0096969	-1.64905
67442	67442	1937	Retsat	-1.04555	4.77267	-7.17841	9.2326e-06	0.000177335	3.63173
20226	20226	3704	Sars	-1.04278	8.23339	-10.8052	1.11549e-07	8.43431e-06	8.04155
238722	238722	1629	Zfp72	-1.04245	1.30835	-3.66027	0.00309052	0.0127351	-1.80953
21763	21763	4942	Tex2	-1.04228	5.1881	-5.73967	8.13779e-05	0.000854486	1.42848
106581	106581	2863	Fam234a	-1.04221	2.96772	-5.57377	0.000106524	0.00103101	1.39642
68385	68385	1283	Tlcd1	-1.0422	1.76706	-5.0585	0.00025194	0.00192868	0.650116
19301	19301	1019	Pxmp2	-1.0419	2.80964	-4.95596	0.000300328	0.0021985	0.232313
66988	66988	2267	Lap3	-1.04018	6.92467	-6.40662	2.86562e-05	0.000396779	2.23243
66586	66586	2059	Crls1	-1.03931	5.4217	-7.99108	3.0392e-06	7.83515e-05	4.67479
13498	13498	4396	Atn1	-1.03896	4.79609	-4.71731	0.000454515	0.00299799	-0.326461
18391	18391	1591	Sigmar1	-1.03859	5.84254	-4.7604	0.000421517	0.00283511	-0.491013
68915	68915	4425	Vars2	-1.037	5.93573	-8.97245	8.78769e-07	3.36742e-05	5.92778
77945	77945	5213	Rpgrip1	-1.03688	4.21787	-5.60877	0.000100608	0.00098905	1.27233
109232	109232	1922	Sccpdh	-1.0358	2.4855	-4.84965	0.000360875	0.00252366	0.076242
234309	234309	1115	Cbr4	-1.03556	3.62429	-5.16184	0.000211367	0.0017156	0.563852
26949	26949	2732	Vat1	-1.03508	6.36247	-6.20186	3.92229e-05	0.0005031	1.92463
17117	17117	2575	Amacr	-1.03208	2.71033	-5.34307	0.0001559	0.00136789	0.96984
15473	15473	994	Rida	-1.0318	3.83377	-3.46476	0.00445551	0.0168725	-2.48336
97908	97908	492	H3c8	-1.03134	2.01928	-3.22142	0.00704308	0.0239648	-2.87396
30795	30795	945	Fkbp3	-1.03081	6.68513	-9.99464	2.67788e-07	1.49352e-05	7.13531
226970	226970	2714	Arhgef4	-1.03031	2.51906	-4.44274	0.000738828	0.00429718	-0.534731
14869	14869	752	Gstp2	-1.02919	4.61064	-3.66045	0.00308945	0.0127351	-2.38746
22690	22690	4146	Zfp28	-1.02753	2.55154	-3.92956	0.00187586	0.00868259	-1.33912
13360	13360	2816	Dhcr7	-1.02725	6.63943	-5.0903	0.000238654	0.00185787	0.0193963
60406	60406	1183	Sap30	-1.02515	5.89095	-5.21673	0.00019266	0.0016013	0.293979
213582	213582	6218	Map9	-1.02466	3.75957	-3.46028	0.00449312	0.0169693	-2.5521
23874	23874	2132	Farsb	-1.02371	7.03843	-10.9656	9.44067e-08	8.11897e-06	8.20754
228550	228550	1808	Itpka	-1.02194	1.19812	-3.44277	0.00464325	0.0173848	-2.18927
665611	665611	505	Rps12-ps14	-1.02143	4.75851	-2.77408	0.0163688	0.0458962	-4.03081
66049	66049	1392	Rogdi	-1.02069	4.13883	-5.19698	0.000199182	0.00164274	0.593975
213539	213539	1815	Bag2	-1.01913	4.60626	-8.71411	1.20608e-06	4.20672e-05	5.64639
107271	107271	2874	Yars	-1.01505	7.56475	-5.62468	9.80358e-05	0.00097139	0.946413
72775	72775	2016	Fance	-1.01482	5.2799	-9.55066	4.43265e-07	2.17123e-05	6.6428
214932	214932	1908	Hdhd5	-1.01314	5.19338	-9.46452	4.89834e-07	2.303e-05	6.59204
228715	228715	459	Smim26	-1.01312	3.52328	-4.03284	0.00155162	0.00749593	-1.47004
216443	216443	2963	Mars1	-1.01301	7.67933	-10.0372	2.55403e-07	1.46045e-05	7.16635
71780	71780	1838	Isyna1	-1.01278	4.33681	-6.21478	3.84473e-05	0.00049446	1.94798
22635	22635	16481	Zan	-1.01252	2.62529	-3.12929	0.00838001	0.0274925	-3.08037
66592	66592	1548	Stoml2	-1.0122	7.15408	-6.83982	1.5029e-05	0.000252711	2.90373
18230	18230	2728	Nxn	-1.01192	5.54363	-7.44715	6.33688e-06	0.000134592	3.86745
110084	110084	12872	Dnah1	-1.01023	3.58808	-5.61665	9.93257e-05	0.000981582	1.35395
110948	110948	4833	Hlcs	-1.00956	3.78622	-5.69183	8.79143e-05	0.000901262	1.47122
14287	14287	2263	Fpgs	-1.00838	6.22485	-6.88895	1.39903e-05	0.000242799	3.04548
20509	20509	2390	Slc19a1	-1.00616	6.14243	-9.65202	3.94461e-07	1.97511e-05	6.72843
67711	67711	1066	Nsmce1	-1.00194	6.22879	-5.01009	0.000273682	0.00205143	-0.0927469
66282	66282	1088	Tma16	-1.00174	4.57339	-6.77339	1.65655e-05	0.00026955	3.02356
232969	232969	1165	Zfp428	-1.00109	4.91504	-4.16834	0.00121162	0.00623576	-1.46069
19707	19707	2618	Reps1	-1.00065	7.1702	-9.27008	6.15336e-07	2.71858e-05	6.25152
217944	217944	3987	Rapgef5	-0.997759	1.76114	-5.77769	7.65498e-05	0.000817185	1.51666
105148	105148	4396	Iars	-0.995333	8.40769	-4.67143	0.000492624	0.00318776	-0.712726
66634	66634	3203	Mcm8	-0.994686	4.36826	-5.15328	0.000214453	0.00173316	0.446327
381760	381760	2034	Ssbp1	-0.99209	5.05386	-5.8798	6.50189e-05	0.000728611	1.54397
667276	667276	1020	Gm8550	-0.98904	0.828318	-2.96892	0.0113412	0.0348053	-2.93539
245847	245847	1463	Amdhd2	-0.988904	4.76721	-5.59445	0.000102986	0.00100453	1.03256
67096	67096	1930	Mmachc	-0.986293	4.13967	-5.55709	0.00010947	0.0010517	1.1941
215900	215900	1082	Calhm6	-0.985253	-0.527506	-3.0158	0.0103812	0.0325097	-3.13661
30877	30877	1884	Gnl3	-0.984482	8.14093	-7.31688	7.59652e-06	0.000155888	3.61987
66674	66674	1690	Spryd7	-0.984185	4.32006	-5.16627	0.000209788	0.00170648	0.389572
58217	58217	3006	Trem1	-0.983638	4.2559	-3.42798	0.00477404	0.0177272	-2.44563
12035	12035	8102	Bcat1	-0.982356	6.76058	-4.32015	0.00092056	0.00506645	-1.37171
22272	22272	499	Uqcrq	-0.98179	7.72078	-4.25486	0.00103568	0.00554035	-1.49736
234358	234358	2996	Zfp930	-0.979936	3.71567	-3.69869	0.002877	0.0120224	-2.05338
18626	18626	4701	Per1	-0.97905	5.38895	-8.09322	2.65781e-06	7.16337e-05	4.83241
11486	11486	1626	Ada	-0.978924	5.61753	-7.69676	4.50326e-06	0.000104822	4.24855
68055	68055	1485	Dmac2l	-0.97781	3.42521	-4.60031	0.000558414	0.00349165	-0.39062
70617	70617	1603	Fam241a	-0.977217	1.76816	-5.10284	0.000233617	0.00183027	0.611137
57320	57320	903	Park7	-0.976071	8.03583	-4.18833	0.0011684	0.00605483	-1.61561
245000	245000	8074	Atr	-0.975312	5.62844	-5.47495	0.000125284	0.00115693	0.771267
268445	268445	3336	Ankrd13b	-0.974557	5.366	-5.82898	7.05106e-05	0.000772736	1.4188
18618	18618	834	Pemt	-0.974268	2.97887	-4.78578	0.00040326	0.00275508	0.0118151
75406	75406	758	Ndufs7	-0.973231	6.85326	-5.13912	0.000219659	0.00176259	0.113441
69072	69072	2960	Ebna1bp2	-0.973075	7.01847	-7.53767	5.5937e-06	0.000123083	3.94581
66446	66446	1037	Exosc7	-0.97114	5.64707	-7.77138	4.07204e-06	9.67839e-05	4.34455
74025	74025	6426	Nphp3	-0.970743	2.28194	-4.35546	0.000863905	0.00481819	-0.826763
57741	57741	2785	Noc2l	-0.968529	8.33343	-9.31047	5.8668e-07	2.64581e-05	6.31676
68876	68876	1366	Atp23	-0.963749	4.3339	-5.74419	8.07876e-05	0.000851406	1.36971
17133	17133	1800	Maff	-0.963624	1.8553	-3.98681	0.00168833	0.00803242	-1.40105
68939	68939	1768	Rasl11b	-0.962425	1.28753	-3.35173	0.00550998	0.0197369	-2.35619
399566	399566	2098	Btbd6	-0.962363	0.575704	-3.46448	0.00445787	0.0168737	-2.32505
225745	225745	1004	Haus1	-0.962158	5.22074	-5.86958	6.60865e-05	0.000736184	1.5296
231637	231637	3174	Ssh1	-0.960937	4.73355	-3.63579	0.00323493	0.0132007	-2.54012
100340	100340	1925	Smpdl3b	-0.960852	2.57939	-5.1792	0.000205253	0.00167978	0.399325
56077	56077	5208	Dgke	-0.960225	3.90584	-3.34545	0.00557549	0.0199092	-2.75132
71916	71916	1768	Dus4l	-0.957922	3.97106	-5.80895	7.28071e-05	0.000790252	1.56757
105351	105351	2023	AW209491	-0.95489	3.6753	-3.65967	0.00309395	0.0127446	-1.82312
67895	67895	1292	Ppa1	-0.954873	6.7059	-7.43069	6.48302e-06	0.000136775	3.8143
14718	14718	2058	Got1	-0.954837	6.68789	-9.11743	7.37921e-07	3.03038e-05	6.06455
67618	67618	2870	Aasdhppt	-0.954093	5.09646	-6.32757	3.23259e-05	0.000433037	2.26564
18673	18673	1799	Phb	-0.951327	6.73833	-4.15214	0.00124787	0.0063497	-1.67751
73635	73635	1461	Ptges3l	-0.951208	1.6107	-4.86301	0.000352608	0.0024828	0.21946
15528	15528	768	Hspe1	-0.950813	6.46551	-4.27523	0.000998257	0.00538877	-1.42514
245670	245670	2281	Rragb	-0.94901	1.2448	-5.97279	5.6107e-05	0.000653673	1.96289
70511	70511	2140	Eef2kmt	-0.948875	3.66357	-6.58971	2.17483e-05	0.000327124	2.82083
69749	69749	433	Epb41l4aos	-0.948491	4.73222	-4.04827	0.00150839	0.00734696	-1.58808
12399	12399	3891	Runx3	-0.946853	5.80216	-4.14552	0.00126299	0.00641226	-1.65359
68949	68949	738	Zfas1	-0.944364	6.08661	-7.21179	8.80656e-06	0.00017106	3.50443
218506	218506	1848	Mrps27	-0.944248	5.55028	-9.20618	6.63766e-07	2.83257e-05	6.21744
68279	68279	2666	Mcoln2	-0.943441	4.63507	-3.79576	0.00240218	0.0104652	-1.80626
74760	74760	2320	Rab3il1	-0.938529	2.9928	-4.37116	0.000839878	0.00473315	-0.800077
54219	54219	2209	Cd320	-0.93739	4.80739	-6.0806	4.73645e-05	0.000577499	1.89573
67873	67873	2149	Mri1	-0.936854	5.97919	-6.35001	3.12364e-05	0.000422372	2.19133
217666	217666	3338	L2hgdh	-0.936703	5.18533	-6.49849	2.49381e-05	0.000360196	2.54656
56503	56503	1764	Ankrd49	-0.935083	4.71747	-5.41148	0.000139143	0.00125608	0.827587
54614	54614	3159	Prpf40b	-0.93455	3.04271	-3.26766	0.00645514	0.0223972	-2.70009
20656	20656	3824	Sod2	-0.934077	7.13421	-5.55587	0.000109688	0.0010517	0.826413
52633	52633	1286	Nit2	-0.933066	5.02294	-4.28029	0.000989159	0.00535763	-1.31065
60411	60411	1832	Cenpk	-0.930577	4.25773	-4.46706	0.000707445	0.00415975	-0.768359
434858	434858	1733	Gm5643	-0.926298	8.27039	-5.98734	5.48339e-05	0.000642161	1.56416
29876	29876	4065	Clic4	-0.924599	8.84142	-6.28899	3.4295e-05	0.000451892	2.06372
229228	229228	1072	Nudt6	-0.924527	2.86993	-4.78906	0.000400957	0.00274101	0.0163572
13972	13972	3650	Gnb1l	-0.92392	3.93868	-7.21387	8.78069e-06	0.00017106	3.72823
208198	208198	3026	Btbd2	-0.921245	5.51734	-7.86034	3.6147e-06	9.00956e-05	4.46524
100042625	100042625	720	Gstp-ps	-0.921095	6.75049	-4.03441	0.00154717	0.00748405	-1.89846
23992	23992	1554	Prkra	-0.920942	4.43973	-6.60106	2.13827e-05	0.000323787	2.71398
228839	228839	2792	Tgif2	-0.920901	4.22298	-4.72193	0.000450854	0.00297733	-0.324929
16898	16898	999	Rps2	-0.918499	10.1681	-4.61423	0.000544852	0.00342731	-0.729027
214616	214616	1331	Spata5l1	-0.916924	3.91054	-6.08201	4.72596e-05	0.000576844	1.99443
71701	71701	2704	Pnpt1	-0.91656	5.82044	-6.09598	4.62394e-05	0.000569949	1.81327
12033	12033	2008	Bcap29	-0.914223	6.58505	-6.16965	4.12298e-05	0.000520734	1.8783
69195	69195	1601	Tmem121	-0.914131	1.15186	-3.53893	0.00387712	0.0151036	-2.17931
69536	69536	2194	Hemk1	-0.913855	2.82047	-4.43597	0.000747822	0.00434276	-0.619286
107817	107817	1668	Jmjd6	-0.913715	5.60193	-6.15032	4.2486e-05	0.00053323	1.892
28126	28126	1734	Nop16	-0.913411	6.46247	-6.25513	3.61275e-05	0.00047108	2.00347
110198	110198	1648	Akr7a5	-0.91283	5.40462	-4.85687	0.000356385	0.00250007	-0.284213
236900	236900	2000	Pdk3	-0.911984	5.74528	-6.96969	1.24452e-05	0.000221848	3.13522
68099	68099	1326	Cibar1	-0.91096	2.54919	-6.30269	3.35817e-05	0.000444051	2.17652
11987	11987	7179	Slc7a1	-0.910492	8.53077	-2.75712	0.0168986	0.0470421	-4.28832
72720	72720	3661	Zfp248	-0.908679	-0.836761	-3.32154	0.00583213	0.020623	-2.28801
353499	353499	2346	Tmc4	-0.908208	0.140326	-2.95576	0.0116262	0.0354384	-2.96896
70769	70769	3636	Nolc1	-0.907994	8.52006	-5.87939	6.50615e-05	0.000728611	1.37906
100503380	100503380	1151	Snhg4	-0.907965	5.14693	-4.08085	0.0014211	0.00702508	-1.43421
72655	72655	1011	Snhg5	-0.906377	5.14619	-5.61065	0.000100302	0.00098776	1.06165
56306	56306	2640	Sinhcaf	-0.905377	4.87754	-5.024	0.000267242	0.00201634	0.15638
73174	73174	3335	Tbkbp1	-0.905342	3.22236	-5.83535	6.97952e-05	0.000766387	1.52378
66293	66293	1997	Snhg16	-0.904671	3.44757	-2.80699	0.0153867	0.0439398	-3.68246
56086	56086	3101	Set	-0.904595	8.92288	-5.47352	0.00012558	0.00115871	0.721004
67290	67290	857	3110040N11Rik	-0.903596	3.92632	-4.51959	0.000644285	0.00388021	-0.670336
93697	93697	4029	Ice2	-0.901739	4.55691	-2.80233	0.0155219	0.044217	-3.9346
68075	68075	1427	Lurap1	-0.901525	0.536742	-2.84541	0.0143133	0.0415068	-3.25232
56412	56412	2303	Noa1	-0.901393	6.43319	-7.78356	4.00594e-06	9.54142e-05	4.31525
70044	70044	2750	Tut1	-0.90071	5.81829	-5.54953	0.000110834	0.00105998	0.920473
69572	69572	2169	Mfsd3	-0.899788	2.56019	-3.29591	0.0061206	0.0215013	-2.63842
74080	74080	2160	Nmnat3	-0.899258	4.364	-6.97787	1.22992e-05	0.00021994	3.27186
14870	14870	744	Gstp1	-0.898732	6.73442	-4.04849	0.00150777	0.00734696	-1.87436
244152	244152	2800	Tsku	-0.898624	-0.560853	-3.49088	0.00424244	0.0162183	-2.16043
66375	66375	1304	Dhrs7	-0.897854	1.46199	-3.57976	0.00359188	0.0142536	-2.335
68603	68603	1506	Pmvk	-0.896731	4.93429	-5.14244	0.000218426	0.00175645	0.214892
116701	116701	2656	Fgfrl1	-0.89653	2.37535	-4.74938	0.000429712	0.00287256	-0.0381302
65111	65111	4628	Dap3	-0.89564	6.74111	-6.06541	4.85038e-05	0.00058884	1.68125
69956	69956	2595	Ptcd3	-0.895282	6.48143	-7.79733	3.93258e-06	9.42648e-05	4.34156
19094	19094	2444	Mapk11	-0.895005	3.88686	-3.44602	0.00461503	0.0173022	-2.54857
68550	68550	1287	Tefm	-0.894967	3.77698	-6.51245	2.44195e-05	0.000354068	2.74769
20448	20448	4368	St6galnac4	-0.894236	6.60987	-5.19768	0.000198948	0.00164217	0.221633
230393	230393	5796	Focad	-0.893753	6.04427	-5.90049	6.29144e-05	0.000711444	1.44413
432442	432442	3123	Akap7	-0.893625	3.44669	-5.89019	6.39536e-05	0.000719063	1.70267
69478	69478	598	2300009A05Rik	-0.892879	3.53103	-4.05857	0.00148019	0.00724408	-1.40259
69740	69740	1567	Dph5	-0.892752	4.81772	-7.13226	9.85793e-06	0.000186346	3.49314
69399	69399	9754	1700025G04Rik	-0.89131	1.91976	-7.28726	7.91857e-06	0.00015959	3.73086
74105	74105	4891	Gga2	-0.890385	6.20699	-5.51235	0.000117805	0.00110599	0.784597
27218	27218	2688	Slamf1	-0.889809	1.12348	-3.59527	0.00348921	0.0139494	-1.93176
214804	214804	5495	Syde2	-0.889778	3.84215	-5.47057	0.000126194	0.00116247	0.841461
73490	73490	1454	Mipol1	-0.889494	2.45829	-4.26432	0.00101813	0.00545829	-0.878746
65106	65106	1339	Arl6ip5	-0.888941	6.86593	-4.58332	0.000575434	0.00355809	-0.875121
13528	13528	2645	Dtnb	-0.888677	5.47954	-6.86025	1.45874e-05	0.0002489	3.08141
207965	207965	1027	Vcpkmt	-0.887703	3.65228	-3.95537	0.00178881	0.00839347	-1.6349
110391	110391	1394	Qdpr	-0.886187	6.25716	-5.67817	8.988e-05	0.0009172	1.06458
18669	18669	4344	Abcb1b	-0.885689	4.43739	-7.411	6.66245e-06	0.000140036	3.84862
69941	69941	713	2810408I11Rik	-0.885656	2.35277	-3.70186	0.00286007	0.0119783	-1.89057
17454	17454	3772	Mov10	-0.885262	6.09792	-5.08796	0.000239603	0.00186163	0.0703884
68667	68667	4245	Trpm4	-0.885115	2.41626	-4.15153	0.00124926	0.00635113	-1.1661
269423	269423	2492	Abhd18	-0.884891	2.47403	-3.33068	0.00573271	0.020348	-2.7167
56367	56367	2062	Scoc	-0.883303	4.73267	-4.35781	0.000860261	0.00480263	-1.06787
67914	67914	1693	Coq9	-0.882935	5.46131	-6.36606	3.04809e-05	0.000416239	2.29804
58887	58887	3146	Repin1	-0.881882	6.66999	-8.56742	1.44811e-06	4.70156e-05	5.42947
20539	20539	3513	Slc7a5	-0.881773	9.18701	-3.59159	0.0035133	0.0140244	-2.68695
15382	15382	1918	Hnrnpa1	-0.881291	8.22807	-4.77448	0.000411283	0.00278624	-0.532505
226153	226153	3488	Twnk	-0.881025	5.44436	-7.69788	4.49647e-06	0.000104822	4.28772
85305	85305	2173	Kars	-0.880996	8.5816	-6.43566	2.74211e-05	0.000384484	2.29612
108067	108067	4022	Eif2b3	-0.880899	5.16449	-5.4211	0.000136944	0.0012412	0.75568
66966	66966	2059	Trit1	-0.880859	4.68769	-7.07187	1.07451e-05	0.000197802	3.4427
106264	106264	1471	0610012G03Rik	-0.880623	5.21656	-3.92973	0.00187528	0.00868259	-1.94949
73192	73192	5989	Xpot	-0.879914	7.70073	-6.45741	2.65334e-05	0.000375534	2.30747
433968	433968	659	Gm5566	-0.879675	5.1876	-3.11191	0.0086594	0.0282165	-3.47468
107503	107503	1993	Atf5	-0.878741	6.16201	-3.90645	0.0019575	0.00897566	-2.03131
56390	56390	690	Znrd2	-0.878736	5.05093	-2.78111	0.0161538	0.0453951	-4.06489
71883	71883	1712	Coq2	-0.876882	6.089	-8.22829	2.22998e-06	6.33311e-05	4.93507
77862	77862	963	Thyn1	-0.876219	4.6008	-4.40085	0.000796336	0.00453565	-0.976183
68606	68606	4933	Ppm1f	-0.875419	7.10892	-6.27988	3.47777e-05	0.000457717	2.03912
68067	68067	1140	Mrnip	-0.873478	3.8301	-6.23377	3.73365e-05	0.000484042	2.24605
14874	14874	2108	Gstz1	-0.873465	4.97434	-6.70269	1.83856e-05	0.000288484	2.84185
100041585	100041585	3201	Amd2	-0.873464	5.60875	-4.08985	0.00139793	0.00693794	-1.64829
74340	74340	5385	Ahcyl2	-0.873436	4.72059	-5.93573	5.94935e-05	0.000683236	1.71826
13808	13808	1519	Eno3	-0.873359	4.97395	-2.89248	0.0130992	0.0388459	-3.49266
194655	194655	3982	Klf11	-0.873197	2.94034	-3.45382	0.00454796	0.017119	-2.41496
53895	53895	1207	Clpp	-0.872585	5.77103	-4.3182	0.000923805	0.00507803	-1.32922
67811	67811	1951	Poldip2	-0.872087	7.14514	-9.79177	3.36381e-07	1.76698e-05	6.88024
67792	67792	5804	Rgs8	-0.872021	5.70827	-6.37014	3.02918e-05	0.000414593	2.2221
18432	18432	4117	Mybbp1a	-0.871302	9.24798	-8.27554	2.09819e-06	6.06109e-05	5.00402
16952	16952	1395	Anxa1	-0.871025	6.0403	-4.73774	0.000438548	0.0029183	-0.46085
93757	93757	1177	Immp2l	-0.869532	3.45312	-2.88072	0.0133925	0.0395281	-3.60025
14885	14885	1613	Gtf2h4	-0.867487	5.69936	-6.79074	1.61488e-05	0.000265595	2.87526
15936	15936	1522	Ier2	-0.866456	6.59542	-5.79963	7.39022e-05	0.000797829	1.26914
107047	107047	1059	Psmg2	-0.865587	5.05141	-6.56813	2.24616e-05	0.000333402	2.67998
68147	68147	1271	Gar1	-0.864724	6.33097	-4.51262	0.000652307	0.00391168	-0.984468
13198	13198	871	Ddit3	-0.8647	3.99214	-4.72267	0.000450271	0.00297623	-0.470242
56401	56401	3343	P3h1	-0.863582	1.99651	-2.91938	0.0124516	0.0373284	-3.16638
53881	53881	10913	Slc5a3	-0.862612	2.60929	-2.72993	0.0177837	0.0488899	-3.55417
18150	18150	860	Npm3	-0.862584	5.57506	-3.26682	0.00646536	0.0224188	-3.22063
57028	57028	2001	Pdxp	-0.86257	4.96904	-5.33664	0.000157581	0.00138156	0.657929
99010	99010	1902	Lpcat4	-0.862221	4.5931	-4.34768	0.000876063	0.00486913	-1.03736
19060	19060	2070	Ppp5c	-0.858925	7.18443	-9.45206	4.96994e-07	2.303e-05	6.47069
109594	109594	1071	Lmo1	-0.858685	2.52422	-2.92289	0.0123696	0.0371912	-3.87232
81703	81703	1881	Jdp2	-0.858254	2.75838	-4.41916	0.000770642	0.00442059	-0.995773
67205	67205	953	Utp11	-0.856661	6.08239	-5.62931	9.72998e-05	0.000968356	0.995752
66834	66834	686	Acot13	-0.856645	4.78377	-3.5342	0.00391157	0.0151905	-2.64443
69684	69684	1334	Aarsd1	-0.856644	6.45952	-4.42826	0.000758199	0.0043782	-1.1539
67223	67223	1213	Rrp15	-0.856581	5.95036	-8.18821	2.34867e-06	6.59854e-05	4.90668
107684	107684	4114	Coro2a	-0.855347	7.6836	-7.70643	4.44475e-06	0.000104105	4.19625
434693	434693	738	Mrto4-ps2	-0.855183	3.14491	-2.85248	0.0141243	0.0410748	-3.59991
13358	13358	1678	Slc25a1	-0.854162	8.30065	-3.76023	0.00256589	0.0110227	-2.40408
11852	11852	2228	Rhob	-0.854068	5.86439	-5.37279	0.000148374	0.00131932	0.576626
20130	20130	946	Rras	-0.853085	2.42985	-3.09457	0.00894735	0.0288745	-3.18564
110960	110960	2636	Tars	-0.852119	7.88994	-8.65171	1.30329e-06	4.4359e-05	5.46456
212442	212442	1889	Lactb2	-0.851931	3.67492	-5.4431	0.000132049	0.00120654	1.02886
104776	104776	3346	Aldh6a1	-0.851348	3.2639	-3.61429	0.00336741	0.0135976	-2.08621
69221	69221	461	2410006H16Rik	-0.850161	6.66965	-5.2471	0.000183065	0.00154026	0.293948
23980	23980	1182	Pebp1	-0.847899	8.51184	-4.0389	0.00153449	0.00742595	-1.87844
100038999	100038999	438	Gm13552	-0.847204	3.40305	-4.04293	0.00152319	0.00739986	-1.46158
69912	69912	1290	Nup43	-0.84663	5.23312	-5.68193	8.93338e-05	0.00091328	1.17739
69237	69237	2579	Gtpbp4	-0.846182	7.22103	-7.01743	1.1618e-05	0.00021108	3.1766
69071	69071	1333	Tmem97	-0.843486	5.92339	-4.55086	0.000609495	0.00371906	-0.917245
55944	55944	1910	Eif3d	-0.843458	7.58091	-6.85026	1.48015e-05	0.000250381	2.91937
76809	76809	6988	Bri3bp	-0.841441	7.61924	-4.59203	0.000566645	0.00351967	-0.875724
75422	75422	960	Mettl5	-0.841106	3.81697	-5.08021	0.000242787	0.00187776	0.351374
76901	76901	6100	Jade2	-0.839037	5.63375	-4.84968	0.000360856	0.00252366	-0.250911
11947	11947	1879	Atp5b	-0.837814	11.127	-7.36407	7.11195e-06	0.000148376	3.80072
108176	108176	986	Npm3-ps1	-0.837727	6.381	-3.39569	0.00507274	0.018495	-3.06044
70615	70615	3658	Ankrd24	-0.837124	1.85081	-2.77297	0.016403	0.0459577	-3.50946
67222	67222	1463	Srfbp1	-0.83658	5.19718	-4.8028	0.000391481	0.00269421	-0.235667
233726	233726	3117	Ipo7	-0.835868	7.99601	-4.71254	0.000458329	0.00301213	-0.653456
26395	26395	2387	Map2k1	-0.835695	6.36701	-7.18262	9.1777e-06	0.000176918	3.42452
75593	75593	785	Malsu1	-0.835653	4.3812	-3.95354	0.00179483	0.00841823	-1.81474
67472	67472	3099	Mtfr1	-0.83562	5.83734	-5.64075	9.55057e-05	0.000953027	1.03697
319581	319581	3176	Xkr5	-0.835156	4.20653	-6.47184	2.5961e-05	0.000369756	2.62419
98314	98314	3058	D2hgdh	-0.834961	4.07657	-4.57236	0.000586713	0.00360606	-0.563619
216825	216825	4442	Usp22	-0.834704	7.66991	-6.71939	1.79374e-05	0.000283127	2.71642
12286	12286	7929	Cacna1a	-0.833647	2.88646	-3.71422	0.00279503	0.0117627	-1.85355
20917	20917	2279	Suclg2	-0.83357	5.90284	-8.87256	9.92403e-07	3.71442e-05	5.78504
101476	101476	3321	Plekha1	-0.832643	4.96721	-3.26595	0.00647607	0.022449	-3.10798
71704	71704	3585	Arhgef3	-0.831849	6.48831	-5.21144	0.000194384	0.00161024	0.232318
67027	67027	2240	Mkrn2	-0.831675	4.96016	-5.32774	0.000159937	0.00139786	0.584508
17859	17859	5619	Mxi1	-0.829729	5.96157	-5.09606	0.000236324	0.00184635	0.07202
217038	217038	2477	Mrm1	-0.829442	4.61292	-6.34201	3.16202e-05	0.000425608	2.32715
230145	230145	2216	Galnt12	-0.828972	5.41625	-7.13447	9.82703e-06	0.000186346	3.4113
11702	11702	3206	Amd1	-0.828056	6.07788	-4.86617	0.000350682	0.00247543	-0.290109
244962	244962	3112	Snx14	-0.827295	4.09396	-4.40385	0.00079206	0.00452044	-0.822541
67733	67733	2738	Itgb3bp	-0.827224	3.6075	-3.7506	0.0026122	0.0111558	-2.08523
234344	234344	2990	Naf1	-0.82652	6.06464	-8.3194	1.9833e-06	5.8339e-05	5.0686
27368	27368	4336	Tbl2	-0.826306	5.89232	-5.93328	5.97255e-05	0.00068399	1.49187
666646	666646	483	Gm12115	-0.825636	4.60959	-4.91328	0.00032325	0.00233295	-0.05346
231326	231326	3694	Aasdh	-0.82497	4.40324	-4.66699	0.000496488	0.00319991	-0.533225
68636	68636	1407	Fahd1	-0.823939	3.18918	-3.06721	0.00942144	0.030043	-3.14373
11982	11982	5469	Atp10a	-0.823704	5.48239	-5.56349	0.00010833	0.00104401	0.8865
230721	230721	3019	Pabpc4	-0.822627	7.62212	-9.26558	6.18618e-07	2.7224e-05	6.24133
71675	71675	4140	0610010F05Rik	-0.822494	5.60903	-3.71588	0.00278642	0.0117353	-2.3582
100041586	100041586	787	Gm3417	-0.821521	0.600248	-3.23592	0.00685314	0.0234033	-2.60758
23853	23853	2277	Def6	-0.821209	7.01102	-4.90108	0.000330131	0.00237046	-0.319471
209378	209378	7928	Itih5	-0.82093	5.89036	-3.83932	0.00221598	0.00986378	-2.11679
77827	77827	7005	Krba1	-0.81997	1.59871	-3.95676	0.00178422	0.00837543	-1.59777
26894	26894	2265	Cops7a	-0.819003	6.49224	-8.45736	1.66361e-06	5.13881e-05	5.21894
77799	77799	2508	Sla2	-0.81844	5.23233	-3.80675	0.00235373	0.0103268	-2.1868
224650	224650	5647	Anks1	-0.818248	7.5143	-7.63935	4.86806e-06	0.000110979	4.08179
15469	15469	1508	Prmt1	-0.817574	8.55966	-6.73683	1.74817e-05	0.000278807	2.76221
20603	20603	3377	Sms	-0.817247	5.69075	-5.8247	7.09938e-05	0.000777275	1.38694
19139	19139	1975	Prps1	-0.81701	6.70321	-5.92355	6.06534e-05	0.000693024	1.44648
224630	224630	1085	Bnip1	-0.816951	5.12511	-5.59333	0.000103175	0.00100551	0.984544
72170	72170	1245	Chchd4	-0.816865	5.8372	-5.60145	0.000101817	0.00099762	0.999405
18792	18792	2343	Plau	-0.815905	1.15524	-2.90001	0.0129146	0.03843	-3.3114
66274	66274	5053	Lyrm9	-0.815824	3.67472	-5.56413	0.000108217	0.00104381	1.20279
238871	238871	7049	Pde4d	-0.814866	4.28716	-6.517	2.4253e-05	0.000352105	2.54504
66343	66343	3301	Tmem177	-0.814144	3.52796	-4.59803	0.000560663	0.0034994	-0.529132
22129	22129	7295	Ttc3	-0.814047	6.758	-4.67167	0.000492414	0.00318776	-0.721955
56292	56292	1056	Naa10	-0.813512	6.81107	-3.65236	0.00313645	0.012882	-2.61916
13664	13664	2879	Eif1a	-0.813014	7.29167	-6.00286	5.35096e-05	0.00063257	1.58862
64384	64384	1575	Sirt3	-0.812325	4.97426	-7.0529	1.10412e-05	0.00020259	3.43691
381314	381314	3540	Iars2	-0.812306	7.67177	-8.08611	2.68263e-06	7.21301e-05	4.70643
66752	66752	3970	4933404O12Rik	-0.811871	5.13175	-5.50038	0.000120147	0.00112516	0.874099
24056	24056	2482	Sh3bp5	-0.811689	6.81977	-6.8631	1.45269e-05	0.0002489	2.94752
233575	233575	1184	Pgap2	-0.81103	5.15848	-7.58638	5.23264e-06	0.000117354	4.12568
11881	11881	3989	Arsb	-0.81099	6.62305	-5.95118	5.80567e-05	0.000672217	1.53955
71242	71242	969	Spata24	-0.81086	4.13874	-4.94799	0.000304477	0.00222201	0.0449542
14149	14149	1866	Fdxr	-0.809873	5.64349	-8.68981	1.24297e-06	4.30872e-05	5.5826
15925	15925	4976	Ide	-0.809105	8.18183	-8.05008	2.81228e-06	7.47243e-05	4.65664
212503	212503	1737	Paox	-0.807912	3.69161	-5.14759	0.000216529	0.00174368	0.511651
66143	66143	1039	Eef1e1	-0.807359	5.55211	-4.86255	0.000352892	0.00248325	-0.289238
14979	14979	964	H2-Ke6	-0.807318	5.38794	-4.42947	0.000756565	0.00437325	-1.06759
17872	17872	2333	Ppp1r15a	-0.807152	4.40991	-6.15006	4.25032e-05	0.00053323	1.98882
14719	14719	2345	Got2	-0.806368	7.93018	-5.30294	0.000166704	0.00143805	0.396789
70237	70237	2825	Bhlhb9	-0.805992	5.91289	-8.43813	1.70466e-06	5.24718e-05	5.25942
230075	230075	534	Ndufb6	-0.805838	6.14355	-3.363	0.00539439	0.019404	-3.13596
100862206	100862206	930	Gm21559	-0.805714	1.88228	-3.54782	0.00381312	0.0149178	-2.08338
233877	233877	1654	Kctd13	-0.805435	4.25977	-4.60023	0.00055849	0.00349165	-0.571451
328451	328451	3224	Gm5088	-0.805363	7.31144	-9.30855	5.88013e-07	2.64581e-05	6.29444
217011	217011	1767	Nle1	-0.805213	5.44505	-6.39257	2.92748e-05	0.000402207	2.32635
56361	56361	1887	Pus1	-0.803654	6.69339	-5.45999	0.000128415	0.00118004	0.67139
27397	27397	6712	Mrpl17	-0.803086	5.60544	-4.00758	0.00162516	0.00779772	-1.87151
107272	107272	2491	Psat1	-0.802795	4.37125	-7.03814	1.12774e-05	0.000205584	3.21104
270685	270685	4332	Mthfd1l	-0.801056	7.91828	-6.66496	1.94427e-05	0.000301295	2.63927
12465	12465	1769	Cct5	-0.800378	9.72901	-7.75345	4.17148e-06	9.89388e-05	4.30513
73674	73674	2612	Wdr75	-0.800195	6.52793	-7.34932	7.2598e-06	0.000150071	3.69356
218885	218885	2062	Oxnad1	-0.799771	5.73857	-6.41048	2.8489e-05	0.000396243	2.29541
226414	226414	2509	Dars	-0.798975	7.40889	-7.48067	6.0501e-06	0.000130326	3.854
66422	66422	634	Dctpp1	-0.798774	6.26789	-3.01259	0.0104443	0.0326759	-3.81518
70397	70397	1732	Tmem70	-0.798264	5.74638	-6.55348	2.296e-05	0.000337425	2.53824
114676	114676	1545	4930519F09Rik	-0.797547	1.40916	-2.92926	0.0122219	0.0368652	-3.09539
73254	73254	4659	Ccdc18	-0.796214	3.49806	-2.73679	0.0175561	0.0484535	-3.90772
20016	20016	1305	Polr1c	-0.795192	6.37437	-6.54172	2.33689e-05	0.000341028	2.45116
30056	30056	1117	Timm9	-0.794445	5.37794	-4.55043	0.000609957	0.00371906	-0.80038
101122	101122	1269	Rpusd3	-0.793995	3.14096	-3.95889	0.00177725	0.00834965	-1.5593
68929	68929	1617	Mospd3	-0.793362	6.31228	-3.82607	0.002271	0.0100491	-2.30247
64099	64099	2812	Parvg	-0.793244	8.78795	-7.24295	8.42771e-06	0.000167454	3.5202
12908	12908	4393	Crat	-0.792474	1.66026	-3.65724	0.00310799	0.0127977	-1.98704
72121	72121	2345	Dennd2d	-0.79226	4.22051	-4.07616	0.00143335	0.00707013	-1.54243
320299	320299	2271	Iqcb1	-0.792026	3.93249	-5.99983	5.3765e-05	0.000634923	1.77724
67885	67885	811	Mtln	-0.791803	3.5252	-3.31652	0.0058876	0.0207865	-2.81841
74246	74246	1537	Gale	-0.791769	4.28192	-5.19426	0.0002001	0.00164549	0.428912
110074	110074	2512	Dut	-0.791571	8.07226	-3.62175	0.00332083	0.0134632	-2.67502
70575	70575	2036	Gfod2	-0.791072	3.2162	-4.21515	0.00111291	0.00582892	-1.04607
68861	68861	3950	Dipk2a	-0.790726	4.65788	-4.71387	0.000457265	0.00300981	-0.390747
433956	433956	3445	Dnaaf5	-0.790522	6.22021	-6.01072	5.28514e-05	0.000627423	1.62099
56693	56693	1714	Crtap	-0.789316	5.76319	-6.42242	2.79772e-05	0.000390088	2.33001
30949	30949	1369	Lcmt1	-0.789304	5.26524	-5.06058	0.000251051	0.00192666	0.107109
66902	66902	2558	Mtap	-0.789198	6.68648	-6.08684	4.69048e-05	0.000576259	1.71515
69902	69902	930	Mrto4	-0.789176	6.0701	-3.47598	0.00436269	0.0165991	-2.90737
214048	214048	1705	Larp1b	-0.788866	4.51217	-6.11595	4.48212e-05	0.000556118	2.05409
100900	100900	804	Hscb	-0.788539	5.15483	-3.2909	0.0061786	0.0216645	-3.15995
100503849	100503849	1147	Sp3os	-0.788108	2.59832	-2.88198	0.0133608	0.0394867	-3.54237
59028	59028	1803	Rcl1	-0.785448	5.93196	-5.47743	0.000124774	0.00115506	0.767148
26897	26897	1559	Acot1	-0.785421	1.62431	-4.30702	0.000942591	0.00515747	-0.829685
103836	103836	1949	Zfp692	-0.785062	3.43309	-2.83791	0.0145169	0.0419783	-3.76935
14450	14450	3329	Gart	-0.784946	8.01226	-7.38358	6.92123e-06	0.000144665	3.71752
11532	11532	1533	Adh5	-0.78469	7.58122	-4.15199	0.00124819	0.0063497	-1.69092
67383	67383	2094	Carnmt1	-0.783513	5.24226	-4.44935	0.000730155	0.00425993	-0.990788
56473	56473	1508	Fads2	-0.78343	6.41375	-4.13577	0.00128562	0.00650663	-1.71375
14113	14113	1159	Fbl	-0.78308	7.09199	-4.37807	0.000829522	0.00468206	-1.26941
27398	27398	1012	Mrpl2	-0.782063	6.77091	-3.96359	0.00176196	0.00828818	-2.0437
71776	71776	1840	Tha1	-0.781946	1.24379	-2.8087	0.0153372	0.0438217	-3.41123
100503272	100503272	885	Gm11423	-0.780178	2.08096	-2.86202	0.0138727	0.0406234	-3.30364
69159	69159	1213	Rhebl1	-0.779561	2.70271	-3.37541	0.0052699	0.0190744	-2.52058
67105	67105	1315	Timm21	-0.77863	5.61905	-6.40668	2.86536e-05	0.000396779	2.35754
26399	26399	2064	Map2k6	-0.778534	3.54483	-6.10389	4.56717e-05	0.000564805	2.00129
93747	93747	1491	Echs1	-0.778185	6.6326	-8.04175	2.84319e-06	7.51911e-05	4.65652
67059	67059	2304	Ola1	-0.777993	7.49075	-4.97616	0.000290079	0.00214297	-0.185606
218138	218138	1510	Gmds	-0.777946	6.1588	-6.62037	2.07759e-05	0.000317548	2.59285
71983	71983	1815	Tmco6	-0.777318	4.51261	-4.81077	0.000386085	0.00266685	-0.247324
74158	74158	3394	Josd1	-0.77647	6.5008	-7.35302	7.22237e-06	0.000149742	3.6954
71238	71238	550	Sdhaf3	-0.775958	2.5381	-3.50333	0.00414451	0.0159631	-2.28262
20443	20443	2029	St3gal4	-0.77386	4.71039	-4.85493	0.000357583	0.00250686	-0.157119
17766	17766	939	Nudt1	-0.772243	4.93451	-3.85848	0.00213883	0.00962301	-2.0314
19363	19363	2837	Rad51b	-0.772188	3.65974	-5.10221	0.000233865	0.00183027	0.434275
18950	18950	2941	Pnp	-0.772172	8.92168	-3.48021	0.00432822	0.0165126	-2.92567
117198	117198	5037	Ivns1abp	-0.771897	8.07356	-3.42398	0.00481008	0.0178375	-3.06309
53333	53333	1666	Tomm40	-0.771351	7.45992	-5.47671	0.000124921	0.00115539	0.689398
69487	69487	2732	Ndufaf5	-0.771282	4.2393	-4.79067	0.000399835	0.00273705	-0.242651
269589	269589	1925	Sytl1	-0.770247	4.51649	-3.65058	0.00314686	0.0129106	-2.47852
56284	56284	5016	Mrpl19	-0.769662	6.29003	-5.11068	0.000230521	0.00181612	0.0893636
13390	13390	2779	Dlx1	-0.769009	4.52345	-3.98056	0.00170783	0.00811147	-1.64663
67201	67201	2523	Glod4	-0.768929	6.77447	-5.82225	7.12726e-05	0.00077957	1.28582
381802	381802	1774	Tsen2	-0.768571	3.20271	-3.3549	0.00547723	0.0196455	-2.70389
68865	68865	1165	Arv1	-0.768089	2.82702	-3.87225	0.00208507	0.00942253	-1.64804
72658	72658	1187	2700097O09Rik	-0.767785	2.30528	-3.23962	0.00680549	0.0233041	-2.71579
68082	68082	1463	Dusp19	-0.767693	3.53	-4.46822	0.000705974	0.00415776	-0.724552
21927	21927	3709	Tnfaip1	-0.767687	5.48722	-6.7062	1.82905e-05	0.000287392	2.78302
100072	100072	10379	Camta1	-0.767167	3.92839	-3.2802	0.00630448	0.0220032	-2.96463
224656	224656	2712	Zfp523	-0.76665	5.04932	-7.08034	1.06158e-05	0.000196707	3.38376
68646	68646	3732	Nadk2	-0.766541	5.32458	-5.98858	5.4727e-05	0.000641576	1.62067
73072	73072	4616	Prr36	-0.765465	2.64664	-2.93525	0.0120845	0.0365192	-3.37261
67134	67134	1895	Nop56	-0.764132	7.9081	-6.13519	4.34979e-05	0.000541824	1.79231
109115	109115	1483	Supt3	-0.763883	5.21444	-3.09187	0.00899312	0.0289724	-3.54811
14231	14231	898	Fkbp7	-0.763741	2.08817	-3.16101	0.00789308	0.0261912	-2.9203
50492	50492	2585	Thop1	-0.762911	5.82491	-8.31621	1.99142e-06	5.84252e-05	5.0864
73178	73178	4858	Wasl	-0.76272	4.49421	-3.00912	0.0105128	0.0328498	-3.577
214895	214895	2225	Lman2l	-0.762387	4.91176	-4.273	0.00100229	0.00540017	-1.30786
100039864	100039864	606	Snhg12	-0.76161	4.02474	-4.36054	0.000856051	0.00478585	-0.956638
81500	81500	1699	Sil1	-0.760912	5.74388	-4.74545	0.000432672	0.00288431	-0.528113
66174	66174	793	Nudt14	-0.760392	4.6341	-4.04337	0.00152198	0.00739716	-1.68279
67834	67834	2404	Idh3a	-0.759665	7.37839	-4.75436	0.000425983	0.00285662	-0.583498
67454	67454	4110	Ikbip	-0.759233	3.4738	-4.59769	0.000561004	0.0034996	-0.42259
108723	108723	4112	Card11	-0.758923	5.67374	-5.25622	0.000180282	0.00152253	0.390878
74600	74600	872	Mrpl47	-0.758379	4.89349	-3.40734	0.00496287	0.0182004	-2.92273
545555	545555	635	Gm5853	-0.758021	2.95054	-3.80875	0.00234504	0.0102999	-1.83801
666668	666668	879	Gm8225	-0.757204	7.61735	-4.06089	0.00147393	0.00721982	-1.85632
68219	68219	1111	Nudt21	-0.756708	4.28072	-3.10105	0.00883854	0.0285971	-3.36657
21453	21453	4630	Tcof1	-0.756466	8.23514	-4.96518	0.000295604	0.00217381	-0.20222
100042069	100042069	1650	Impdh2-ps	-0.755507	8.91329	-6.01073	5.28503e-05	0.000627423	1.61842
67144	67144	4092	Lrrc40	-0.755367	5.88305	-6.03154	5.11495e-05	0.000613513	1.65431
101320	101320	2073	Dyrk4	-0.754891	4.0151	-3.52127	0.00400749	0.0155042	-2.35456
18972	18972	1610	Pold2	-0.754863	7.09118	-6.82282	1.54073e-05	0.000256394	2.87485
69804	69804	868	Tmem147	-0.754575	6.64455	-4.1519	0.00124841	0.0063497	-1.66606
22791	22791	2037	Dnajc2	-0.754357	7.72291	-7.09843	1.0345e-05	0.000192958	3.29455
22333	22333	1766	Vdac1	-0.753803	8.58754	-4.6046	0.000554197	0.00347638	-0.824952
625249	625249	1201	Gpx4	-0.753144	4.9001	-5.01531	0.000271243	0.00203721	0.0341009
107476	107476	9032	Acaca	-0.752889	6.44115	-6.24421	3.67404e-05	0.000477413	1.98206
12468	12468	2452	Cct7	-0.752455	9.20403	-4.26907	0.00100941	0.00542302	-1.4187
104709	104709	3237	Pik3r6	-0.752424	5.73753	-5.23488	0.000186863	0.00156404	0.429295
227634	227634	7978	Camsap1	-0.752163	5.13545	-4.94631	0.000305358	0.00222305	-0.0123813
668455	668455	738	Mrto4-ps1	-0.752152	5.02319	-4.29412	0.000964783	0.00525341	-1.25465
94254	94254	2310	Rcc1l	-0.75163	6.07868	-5.82098	7.14183e-05	0.000779854	1.31975
17535	17535	3004	Mre11a	-0.751478	6.10676	-5.30519	0.000166078	0.00143484	0.42616
56505	56505	1655	Ruvbl1	-0.751342	6.18686	-5.55489	0.000109866	0.00105251	0.861485
22596	22596	2556	Xrcc5	-0.750754	6.49522	-5.39784	0.000142327	0.00127461	0.594325
69833	69833	520	Polr2f	-0.74971	6.38094	-2.71763	0.0181989	0.0497749	-4.35079
109093	109093	1867	Rars2	-0.749499	5.25808	-6.36945	3.03235e-05	0.000414593	2.3048
52530	52530	1004	Nhp2	-0.749475	7.57546	-2.76986	0.0164989	0.046169	-4.28928
56282	56282	949	Mrpl12	-0.748148	6.20045	-7.01086	1.17282e-05	0.000212087	3.19158
72504	72504	5149	Taf4b	-0.748006	5.3547	-4.51043	0.000654858	0.00392427	-0.786917
66307	66307	2563	Isoc1	-0.74762	6.55622	-4.85948	0.000354773	0.00249337	-0.348027
227885	227885	2163	Gm13498	-0.746254	5.93298	-4.36267	0.000852777	0.00477753	-1.25712
68066	68066	1674	Slc25a39	-0.745678	7.37452	-4.6457	0.000515436	0.00328259	-0.777672
633057	633057	1624	Gm7102	-0.745527	3.03012	-3.22876	0.00694628	0.0236783	-2.87556
26462	26462	1905	Txnrd2	-0.744927	4.05561	-5.80761	7.29633e-05	0.00079115	1.52106
66311	66311	1512	Cenpw	-0.744457	5.52736	-3.63123	0.00326257	0.0132789	-2.56879
12144	12144	4946	Blm	-0.744389	5.89638	-4.08554	0.00140899	0.00698666	-1.75552
68565	68565	864	Mrps18a	-0.743567	6.18261	-7.61007	5.06614e-06	0.000114379	4.06618
67458	67458	2734	Ergic1	-0.7427	8.02483	-5.90355	6.26099e-05	0.000711165	1.41437
20975	20975	5597	Synj2	-0.741891	3.18352	-3.79644	0.00239914	0.01046	-2.095
210004	210004	2851	B3gntl1	-0.741839	2.48537	-3.05041	0.00972495	0.0308276	-3.10818
68644	68644	1434	Abhd14a	-0.741743	5.32612	-4.35632	0.000862566	0.00481311	-1.17081
12034	12034	1360	Phb2	-0.741488	8.78006	-3.964	0.00176061	0.00828533	-2.01464
99929	99929	4154	Tiparp	-0.741485	4.46048	-2.79114	0.0158522	0.0448382	-4.00478
231642	231642	1065	Alkbh2	-0.740925	3.01812	-5.11819	0.000227602	0.00180194	0.383881
20867	20867	2173	Stip1	-0.740335	8.51199	-7.14598	9.66752e-06	0.000183667	3.38
66628	66628	939	Thg1l	-0.739721	4.324	-4.46264	0.000713046	0.00418395	-0.812685
66069	66069	1338	Snupn	-0.73949	3.60458	-5.04544	0.000257624	0.0019596	0.261529
110821	110821	2603	Pcca	-0.738383	6.49424	-7.8084	3.87463e-06	9.38744e-05	4.33252
21771	21771	2249	Utp4	-0.737357	6.67999	-4.79354	0.000397843	0.002728	-0.494954
107071	107071	1204	Wdr74	-0.73671	6.25786	-4.6163	0.000542859	0.00342165	-0.780662
234854	234854	1649	Cdk10	-0.736593	3.65374	-3.50053	0.00416632	0.0159924	-2.4782
12301	12301	2115	Cacybp	-0.736571	7.60035	-5.26681	0.000177105	0.00150586	0.326091
73212	73212	1461	3110082I17Rik	-0.736256	5.87542	-4.75473	0.000425709	0.00285649	-0.543265
78514	78514	3038	Arhgap10	-0.736068	4.79996	-3.5275	0.00396103	0.0153543	-2.68102
71968	71968	2587	Wdr73	-0.73584	5.22679	-5.70985	8.53893e-05	0.000884188	1.23008
56513	56513	1429	Pard6a	-0.735189	3.42625	-3.47959	0.00433321	0.016526	-2.52813
78655	78655	2367	Eif3j1	-0.734996	6.34644	-5.36838	0.000149465	0.00132693	0.54724
20768	20768	2181	Sephs2	-0.732657	6.62279	-7.32772	7.48219e-06	0.000153822	3.65016
66597	66597	1699	Trim13	-0.732639	2.32251	-3.03225	0.010064	0.0316529	-2.96592
66910	66910	1265	Tmem107	-0.731428	3.04124	-3.40006	0.00503118	0.018397	-2.55958
12464	12464	1966	Cct4	-0.730681	8.96034	-5.77019	7.74786e-05	0.000825022	1.23334
15519	15519	2850	Hsp90aa1	-0.729994	8.21329	-6.24813	3.65191e-05	0.000475466	1.97647
20641	20641	837	Snrpd1	-0.729789	7.51599	-3.0644	0.0094715	0.030177	-3.74013
240514	240514	4401	Ccdc85b	-0.729155	5.08561	-3.45996	0.0044958	0.0169738	-2.83795
14194	14194	1632	Fh1	-0.729085	7.59649	-3.75463	0.00259275	0.0111052	-2.43787
11564	11564	2109	Adsl	-0.728804	7.08195	-8.28576	2.07081e-06	6.01281e-05	4.98001
27275	27275	3974	Nufip1	-0.728733	5.84206	-5.51971	0.000116389	0.00109691	0.809848
217342	217342	5192	Ube2o	-0.728569	6.538	-6.88337	1.41042e-05	0.000243708	2.98271
68981	68981	1250	Snrpa1	-0.728178	7.05236	-4.10074	0.00137042	0.00682544	-1.78581
72355	72355	1057	Cdpf1	-0.72763	4.10629	-4.59395	0.000564722	0.00351306	-0.538043
621156	621156	605	Apoo-ps	-0.726824	4.13746	-3.83868	0.0022186	0.00987156	-1.94298
67228	67228	2952	Dph7	-0.726694	4.63121	-7.00131	1.18905e-05	0.000214334	3.31489
56207	56207	1851	Uchl5	-0.726298	6.87796	-4.4989	0.000668426	0.0039865	-1.03366
18082	18082	1874	Nipsnap1	-0.726094	5.78434	-5.65129	9.3885e-05	0.000940746	1.02159
319953	319953	2074	Ttll1	-0.72568	3.76217	-4.19703	0.00115009	0.0059792	-1.22964
29816	29816	4392	Hip1r	-0.724964	7.11919	-4.12304	0.00131578	0.00661325	-1.69997
27632	27632	1610	Nelfe	-0.724806	6.05618	-3.92704	0.00188459	0.0087087	-2.0946
68995	68995	876	Mcts1	-0.72425	5.52791	-4.40124	0.00079577	0.00453472	-1.08769
332397	332397	3928	Nanos1	-0.723707	3.41678	-3.08435	0.0091216	0.0292858	-2.9659
21856	21856	1782	Timm44	-0.723694	6.4251	-5.44745	0.000131103	0.00119887	0.661182
75480	75480	735	1700003F12Rik	-0.72336	2.83103	-3.50559	0.00412703	0.0159066	-2.7247
[truncated: 3,116 more rows]

## Sheet: P190_creERT2_Erg174
	GeneID	Length	Symbol	logFC	AveExpr	t	P.Value	adj.P.Val	B
[truncated: 3,481 more rows]
