# Supplementary material for: ERG and c-MYC regulate a critical gene network in BCR::ABL1-driven B cell acute lymphoblastic leukemia
Source: Sci Adv. 2024 Mar 8;10(10):eadj8803. doi: 10.1126/sciadv.adj8803 (PMC10923517; doi:10.1126/sciadv.adj8803)
Supplement: Supplementary file 2 — Tables S1 to S3 [file sciadv.adj8803_tables_s1_to_s3.zip › adj8803_Table S3.xlsx]

## Sheet: Erg cMyc Network RNAseq ChIPseq
	seqnames	start	end	width	strand	name	peak	feature	start_position	end_position	feature_strand	insideFeature	distancetoFeature	shortestDistance	fromOverlappingOrNearest	ChIP	regulatoryRelationToFeature	TF	external_gene_name	entrezgene_id	GO
3214	chr11	120641411	120641765	355	*	Prob_Erg_Abcam_vs_PreproB_Erg_KO_peak_3469	Prob_Erg_Abcam_vs_PreproB_Erg_KO_peak_3469	ENSMUSG00000025140	120635712	120643769	-	inside	2358	2004	NearestLocation	Prob_Erg_Abcam_vs_PreproB_Erg_KO_peak_3469	proximal	Erg	Pycr1	209027	Amino acid metabolism
3215	chr11	120643651	120643927	277	*	Prob_Erg_Abcam_vs_PreproB_Erg_KO_peak_3470	Prob_Erg_Abcam_vs_PreproB_Erg_KO_peak_3470	ENSMUSG00000025140	120635712	120643769	-	overlapStart	118	118	NearestLocation	Prob_Erg_Abcam_vs_PreproB_Erg_KO_peak_3470	promoter	Erg	Pycr1	209027	Amino acid metabolism
6039	chr16	57167022	57167574	553	*	Prob_Erg_Abcam_vs_PreproB_Erg_KO_peak_6637	Prob_Erg_Abcam_vs_PreproB_Erg_KO_peak_6637	ENSMUSG00000022751	57156665	57167341	-	overlapStart	319	233	NearestLocation	Prob_Erg_Abcam_vs_PreproB_Erg_KO_peak_6637	promoter	Erg	Nit2	52633	Amino acid metabolism
7664	chr19	9135358	9135823	466	*	Prob_Erg_Abcam_vs_PreproB_Erg_KO_peak_8434	Prob_Erg_Abcam_vs_PreproB_Erg_KO_peak_8434	ENSMUSG00000024654	9109868	9135636	-	overlapStart	278	187	NearestLocation	Prob_Erg_Abcam_vs_PreproB_Erg_KO_peak_8434	promoter	Erg	Asrgl1	66514	Amino acid metabolism
7837	chr19	40588046	40588640	595	*	Prob_Erg_Abcam_vs_PreproB_Erg_KO_peak_8621	Prob_Erg_Abcam_vs_PreproB_Erg_KO_peak_8621	ENSMUSG00000025007	40550257	40588463	-	overlapStart	417	177	NearestLocation	Prob_Erg_Abcam_vs_PreproB_Erg_KO_peak_8621	promoter	Erg	Aldh18a1	56454	Amino acid metabolism
9818	chr3	98339084	98339483	400	*	Prob_Erg_Abcam_vs_PreproB_Erg_KO_peak_10834	Prob_Erg_Abcam_vs_PreproB_Erg_KO_peak_10834	ENSMUSG00000053398	98313170	98339990	-	inside	906	507	NearestLocation	Prob_Erg_Abcam_vs_PreproB_Erg_KO_peak_10834	proximal	Erg	Phgdh	236539	Amino acid metabolism
11072	chr4	148591169	148592085	917	*	Prob_Erg_Abcam_vs_PreproB_Erg_KO_peak_12216	Prob_Erg_Abcam_vs_PreproB_Erg_KO_peak_12216	ENSMUSG00000006442	148591503	148594993	+	overlapStart	-334	334	NearestLocation	Prob_Erg_Abcam_vs_PreproB_Erg_KO_peak_12216	promoter	Erg	Srm	20810	Amino acid metabolism
11111	chr4	150909577	150910098	522	*	Prob_Erg_Abcam_vs_PreproB_Erg_KO_peak_12262	Prob_Erg_Abcam_vs_PreproB_Erg_KO_peak_12262	ENSMUSG00000028964	150897133	150914437	-	inside	4860	4339	NearestLocation	Prob_Erg_Abcam_vs_PreproB_Erg_KO_peak_12262	proximal	Erg	Park7	57320	Amino acid metabolism
11470	chr5	45493156	45493730	575	*	Prob_Erg_Abcam_vs_PreproB_Erg_KO_peak_12650	Prob_Erg_Abcam_vs_PreproB_Erg_KO_peak_12650	ENSMUSG00000039682	45493374	45512691	+	overlapStart	-218	218	NearestLocation	Prob_Erg_Abcam_vs_PreproB_Erg_KO_peak_12650	promoter	Erg	Lap3	66988	Amino acid metabolism
13693	chr7	45568136	45568457	322	*	Prob_Erg_Abcam_vs_PreproB_Erg_KO_peak_15082	Prob_Erg_Abcam_vs_PreproB_Erg_KO_peak_15082	ENSMUSG00000030826	45570153	45589711	+	upstream	-2017	1696	NearestLocation	Prob_Erg_Abcam_vs_PreproB_Erg_KO_peak_15082	promoter	Erg	Bcat2	12036	Amino acid metabolism
13694	chr7	45570067	45570701	635	*	Prob_Erg_Abcam_vs_PreproB_Erg_KO_peak_15083	Prob_Erg_Abcam_vs_PreproB_Erg_KO_peak_15083	ENSMUSG00000030826	45570153	45589711	+	overlapStart	-86	86	NearestLocation	Prob_Erg_Abcam_vs_PreproB_Erg_KO_peak_15083	promoter	Erg	Bcat2	12036	Amino acid metabolism
14192	chr7	127273467	127274123	657	*	Prob_Erg_Abcam_vs_PreproB_Erg_KO_peak_15631	Prob_Erg_Abcam_vs_PreproB_Erg_KO_peak_15631	ENSMUSG00000049091	127271879	127274055	-	overlapStart	588	68	NearestLocation	Prob_Erg_Abcam_vs_PreproB_Erg_KO_peak_15631	promoter	Erg	Sephs2	20768	Amino acid metabolism
14893	chr8	84256814	84257507	694	*	Prob_Erg_Abcam_vs_PreproB_Erg_KO_peak_16382	Prob_Erg_Abcam_vs_PreproB_Erg_KO_peak_16382	ENSMUSG00000004996	84249906	84257326	-	overlapStart	512	181	NearestLocation	Prob_Erg_Abcam_vs_PreproB_Erg_KO_peak_16382	promoter	Erg	Mri1	67873	Amino acid metabolism
14949	chr8	85492394	85493081	688	*	Prob_Erg_Abcam_vs_PreproB_Erg_KO_peak_16441	Prob_Erg_Abcam_vs_PreproB_Erg_KO_peak_16441	ENSMUSG00000031700	85492576	85527560	+	overlapStart	-182	182	NearestLocation	Prob_Erg_Abcam_vs_PreproB_Erg_KO_peak_16441	promoter	Erg	Gpt2	108682	Amino acid metabolism
15033	chr8	95887631	95888622	992	*	Prob_Erg_Abcam_vs_PreproB_Erg_KO_peak_16530	Prob_Erg_Abcam_vs_PreproB_Erg_KO_peak_16530	ENSMUSG00000031672	95864134	95888547	-	overlapStart	916	75	NearestLocation	Prob_Erg_Abcam_vs_PreproB_Erg_KO_peak_16530	promoter	Erg	Got2	14719	Amino acid metabolism
16458	chrX	73921680	73922004	325	*	Prob_Erg_Abcam_vs_PreproB_Erg_KO_peak_18073	Prob_Erg_Abcam_vs_PreproB_Erg_KO_peak_18073	ENSMUSG00000031388	73916873	73921944	-	overlapStart	264	60	Overlapping	Prob_Erg_Abcam_vs_PreproB_Erg_KO_peak_18073	promoter	Erg	Naa10	56292	Amino acid metabolism
25040	chr11	120641072	120641323	252	*	Eu_myc_Myc_T1vsInput_peak_11054	Eu_myc_Myc_T1vsInput_peak_11054	ENSMUSG00000025140	120635712	120643769	-	inside	2697	2446	NearestLocation	Eu_myc_Myc_T1vsInput_peak_11054	proximal	Myc	Pycr1	209027	Amino acid metabolism
25041	chr11	120642642	120643001	360	*	Eu_myc_Myc_T1vsInput_peak_11055	Eu_myc_Myc_T1vsInput_peak_11055	ENSMUSG00000025140	120635712	120643769	-	inside	1127	768	NearestLocation	Eu_myc_Myc_T1vsInput_peak_11055	proximal	Myc	Pycr1	209027	Amino acid metabolism
25042	chr11	120643066	120644078	1013	*	Eu_myc_Myc_T1vsInput_peak_11056	Eu_myc_Myc_T1vsInput_peak_11056	ENSMUSG00000025140	120635712	120643769	-	overlapStart	703	309	NearestLocation	Eu_myc_Myc_T1vsInput_peak_11056	promoter	Myc	Pycr1	209027	Amino acid metabolism
32490	chr16	57166676	57167682	1007	*	Eu_myc_Myc_T1vsInput_peak_21187	Eu_myc_Myc_T1vsInput_peak_21187	ENSMUSG00000022751	57156665	57167341	-	overlapStart	665	341	NearestLocation	Eu_myc_Myc_T1vsInput_peak_21187	promoter	Myc	Nit2	52633	Amino acid metabolism
36420	chr19	9134575	9136126	1552	*	Eu_myc_Myc_T1vsInput_peak_26367	Eu_myc_Myc_T1vsInput_peak_26367	ENSMUSG00000024654	9109868	9135636	-	overlapStart	1061	490	NearestLocation	Eu_myc_Myc_T1vsInput_peak_26367	promoter	Myc	Asrgl1	66514	Amino acid metabolism
37033	chr19	40587756	40589133	1378	*	Eu_myc_Myc_T1vsInput_peak_27225	Eu_myc_Myc_T1vsInput_peak_27225	ENSMUSG00000025007	40550257	40588463	-	overlapStart	707	670	NearestLocation	Eu_myc_Myc_T1vsInput_peak_27225	promoter	Myc	Aldh18a1	56454	Amino acid metabolism
37034	chr19	40589200	40589686	487	*	Eu_myc_Myc_T1vsInput_peak_27226	Eu_myc_Myc_T1vsInput_peak_27226	ENSMUSG00000025007	40550257	40588463	-	upstream	-737	737	NearestLocation	Eu_myc_Myc_T1vsInput_peak_27226	promoter	Myc	Aldh18a1	56454	Amino acid metabolism
42741	chr3	98317054	98317225	172	*	Eu_myc_Myc_T1vsInput_peak_35048	Eu_myc_Myc_T1vsInput_peak_35048	ENSMUSG00000053398	98313170	98339990	-	inside	22936	3884	NearestLocation	Eu_myc_Myc_T1vsInput_peak_35048	proximal	Myc	Phgdh	236539	Amino acid metabolism
42742	chr3	98321555	98321726	172	*	Eu_myc_Myc_T1vsInput_peak_35049	Eu_myc_Myc_T1vsInput_peak_35049	ENSMUSG00000053398	98313170	98339990	-	inside	18435	8385	NearestLocation	Eu_myc_Myc_T1vsInput_peak_35049	proximal	Myc	Phgdh	236539	Amino acid metabolism
42743	chr3	98335414	98335585	172	*	Eu_myc_Myc_T1vsInput_peak_35050	Eu_myc_Myc_T1vsInput_peak_35050	ENSMUSG00000053398	98313170	98339990	-	inside	4576	4405	NearestLocation	Eu_myc_Myc_T1vsInput_peak_35050	proximal	Myc	Phgdh	236539	Amino acid metabolism
42744	chr3	98335785	98336531	747	*	Eu_myc_Myc_T1vsInput_peak_35051	Eu_myc_Myc_T1vsInput_peak_35051	ENSMUSG00000053398	98313170	98339990	-	inside	4205	3459	NearestLocation	Eu_myc_Myc_T1vsInput_peak_35051	proximal	Myc	Phgdh	236539	Amino acid metabolism
42745	chr3	98336649	98337828	1180	*	Eu_myc_Myc_T1vsInput_peak_35052	Eu_myc_Myc_T1vsInput_peak_35052	ENSMUSG00000053398	98313170	98339990	-	inside	3341	2162	NearestLocation	Eu_myc_Myc_T1vsInput_peak_35052	proximal	Myc	Phgdh	236539	Amino acid metabolism
42746	chr3	98337988	98340234	2247	*	Eu_myc_Myc_T1vsInput_peak_35053	Eu_myc_Myc_T1vsInput_peak_35053	ENSMUSG00000053398	98313170	98339990	-	overlapStart	2002	244	NearestLocation	Eu_myc_Myc_T1vsInput_peak_35053	promoter	Myc	Phgdh	236539	Amino acid metabolism
42747	chr3	98347902	98348812	911	*	Eu_myc_Myc_T1vsInput_peak_35054	Eu_myc_Myc_T1vsInput_peak_35054	ENSMUSG00000053398	98313170	98339990	-	upstream	-7912	7912	NearestLocation	Eu_myc_Myc_T1vsInput_peak_35054	distal	Myc	Phgdh	236539	Amino acid metabolism
46297	chr4	148583420	148583657	238	*	Eu_myc_Myc_T1vsInput_peak_39878	Eu_myc_Myc_T1vsInput_peak_39878	ENSMUSG00000006442	148591503	148594993	+	upstream	-8083	7846	NearestLocation	Eu_myc_Myc_T1vsInput_peak_39878	distal	Myc	Srm	20810	Amino acid metabolism
46298	chr4	148587755	148587978	224	*	Eu_myc_Myc_T1vsInput_peak_39879	Eu_myc_Myc_T1vsInput_peak_39879	ENSMUSG00000006442	148591503	148594993	+	upstream	-3748	3525	NearestLocation	Eu_myc_Myc_T1vsInput_peak_39879	distal	Myc	Srm	20810	Amino acid metabolism
46299	chr4	148590517	148593123	2607	*	Eu_myc_Myc_T1vsInput_peak_39880	Eu_myc_Myc_T1vsInput_peak_39880	ENSMUSG00000006442	148591503	148594993	+	overlapStart	-986	986	NearestLocation	Eu_myc_Myc_T1vsInput_peak_39880	promoter	Myc	Srm	20810	Amino acid metabolism
46300	chr4	148593201	148593561	361	*	Eu_myc_Myc_T1vsInput_peak_39881	Eu_myc_Myc_T1vsInput_peak_39881	ENSMUSG00000006442	148591503	148594993	+	inside	1698	1432	NearestLocation	Eu_myc_Myc_T1vsInput_peak_39881	proximal	Myc	Srm	20810	Amino acid metabolism
46301	chr4	148593614	148593788	175	*	Eu_myc_Myc_T1vsInput_peak_39882	Eu_myc_Myc_T1vsInput_peak_39882	ENSMUSG00000006442	148591503	148594993	+	inside	2111	1205	NearestLocation	Eu_myc_Myc_T1vsInput_peak_39882	proximal	Myc	Srm	20810	Amino acid metabolism
46426	chr4	150909432	150910173	742	*	Eu_myc_Myc_T1vsInput_peak_40040	Eu_myc_Myc_T1vsInput_peak_40040	ENSMUSG00000028964	150897133	150914437	-	inside	5005	4264	NearestLocation	Eu_myc_Myc_T1vsInput_peak_40040	proximal	Myc	Park7	57320	Amino acid metabolism
46427	chr4	150913245	150913416	172	*	Eu_myc_Myc_T1vsInput_peak_40041	Eu_myc_Myc_T1vsInput_peak_40041	ENSMUSG00000028964	150897133	150914437	-	inside	1192	1021	NearestLocation	Eu_myc_Myc_T1vsInput_peak_40041	proximal	Myc	Park7	57320	Amino acid metabolism
47252	chr5	45493046	45494082	1037	*	Eu_myc_Myc_T1vsInput_peak_41012	Eu_myc_Myc_T1vsInput_peak_41012	ENSMUSG00000039682	45493374	45512691	+	overlapStart	-328	328	NearestLocation	Eu_myc_Myc_T1vsInput_peak_41012	promoter	Myc	Lap3	66988	Amino acid metabolism
52848	chr7	45567417	45568596	1180	*	Eu_myc_Myc_T1vsInput_peak_48264	Eu_myc_Myc_T1vsInput_peak_48264	ENSMUSG00000030826	45570153	45589711	+	upstream	-2736	1557	NearestLocation	Eu_myc_Myc_T1vsInput_peak_48264	promoter	Myc	Bcat2	12036	Amino acid metabolism
52849	chr7	45569842	45570782	941	*	Eu_myc_Myc_T1vsInput_peak_48265	Eu_myc_Myc_T1vsInput_peak_48265	ENSMUSG00000030826	45570153	45589711	+	overlapStart	-311	311	NearestLocation	Eu_myc_Myc_T1vsInput_peak_48265	promoter	Myc	Bcat2	12036	Amino acid metabolism
52850	chr7	45574025	45574221	197	*	Eu_myc_Myc_T1vsInput_peak_48266	Eu_myc_Myc_T1vsInput_peak_48266	ENSMUSG00000030826	45570153	45589711	+	inside	3872	3872	NearestLocation	Eu_myc_Myc_T1vsInput_peak_48266	proximal	Myc	Bcat2	12036	Amino acid metabolism
52851	chr7	45589304	45589542	239	*	Eu_myc_Myc_T1vsInput_peak_48267	Eu_myc_Myc_T1vsInput_peak_48267	ENSMUSG00000030826	45570153	45589711	+	inside	19151	169	NearestLocation	Eu_myc_Myc_T1vsInput_peak_48267	proximal	Myc	Bcat2	12036	Amino acid metabolism
54185	chr7	127273415	127274576	1162	*	Eu_myc_Myc_T1vsInput_peak_49972	Eu_myc_Myc_T1vsInput_peak_49972	ENSMUSG00000049091	127271879	127274055	-	overlapStart	640	521	NearestLocation	Eu_myc_Myc_T1vsInput_peak_49972	promoter	Myc	Sephs2	20768	Amino acid metabolism
54186	chr7	127278298	127278761	464	*	Eu_myc_Myc_T1vsInput_peak_49973	Eu_myc_Myc_T1vsInput_peak_49973	ENSMUSG00000049091	127271879	127274055	-	upstream	-4243	4243	NearestLocation	Eu_myc_Myc_T1vsInput_peak_49973	distal	Myc	Sephs2	20768	Amino acid metabolism
55646	chr8	84255912	84257678	1767	*	Eu_myc_Myc_T1vsInput_peak_51832	Eu_myc_Myc_T1vsInput_peak_51832	ENSMUSG00000004996	84249906	84257326	-	overlapStart	1414	352	NearestLocation	Eu_myc_Myc_T1vsInput_peak_51832	promoter	Myc	Mri1	67873	Amino acid metabolism
55739	chr8	85492111	85492938	828	*	Eu_myc_Myc_T1vsInput_peak_51934	Eu_myc_Myc_T1vsInput_peak_51934	ENSMUSG00000031700	85492576	85527560	+	overlapStart	-465	362	NearestLocation	Eu_myc_Myc_T1vsInput_peak_51934	promoter	Myc	Gpt2	108682	Amino acid metabolism
55740	chr8	85492993	85493543	551	*	Eu_myc_Myc_T1vsInput_peak_51935	Eu_myc_Myc_T1vsInput_peak_51935	ENSMUSG00000031700	85492576	85527560	+	inside	417	417	NearestLocation	Eu_myc_Myc_T1vsInput_peak_51935	proximal	Myc	Gpt2	108682	Amino acid metabolism
55741	chr8	85526522	85526702	181	*	Eu_myc_Myc_T1vsInput_peak_51936	Eu_myc_Myc_T1vsInput_peak_51936	ENSMUSG00000031700	85492576	85527560	+	inside	33946	858	Overlapping	Eu_myc_Myc_T1vsInput_peak_51936	proximal	Myc	Gpt2	108682	Amino acid metabolism
55942	chr8	95887063	95888715	1653	*	Eu_myc_Myc_T1vsInput_peak_52186	Eu_myc_Myc_T1vsInput_peak_52186	ENSMUSG00000031672	95864134	95888547	-	overlapStart	1484	168	NearestLocation	Eu_myc_Myc_T1vsInput_peak_52186	promoter	Myc	Got2	14719	Amino acid metabolism
59498	chrX	73921352	73922764	1413	*	Eu_myc_Myc_T1vsInput_peak_56731	Eu_myc_Myc_T1vsInput_peak_56731	ENSMUSG00000031388	73916873	73921944	-	overlapStart	592	592	Overlapping	Eu_myc_Myc_T1vsInput_peak_56731	promoter	Myc	Naa10	56292	Amino acid metabolism
1880	chr11	20331935	20333120	1186	*	Prob_Erg_Abcam_vs_PreproB_Erg_KO_peak_2054	Prob_Erg_Abcam_vs_PreproB_Erg_KO_peak_2054	ENSMUSG00000020142	20302180	20332713	-	overlapStart	778	407	NearestLocation	Prob_Erg_Abcam_vs_PreproB_Erg_KO_peak_2054	promoter	Erg	Slc1a4	55963	Amino acid transporter
21589	chr11	20310825	20311173	349	*	Eu_myc_Myc_T1vsInput_peak_6780	Eu_myc_Myc_T1vsInput_peak_6780	ENSMUSG00000020142	20302180	20332713	-	inside	21888	8645	NearestLocation	Eu_myc_Myc_T1vsInput_peak_6780	proximal	Myc	Slc1a4	55963	Amino acid transporter
21590	chr11	20314264	20314728	465	*	Eu_myc_Myc_T1vsInput_peak_6781	Eu_myc_Myc_T1vsInput_peak_6781	ENSMUSG00000020142	20302180	20332713	-	inside	18449	12084	NearestLocation	Eu_myc_Myc_T1vsInput_peak_6781	proximal	Myc	Slc1a4	55963	Amino acid transporter
21591	chr11	20329784	20329955	172	*	Eu_myc_Myc_T1vsInput_peak_6782	Eu_myc_Myc_T1vsInput_peak_6782	ENSMUSG00000020142	20302180	20332713	-	inside	2929	2758	NearestLocation	Eu_myc_Myc_T1vsInput_peak_6782	proximal	Myc	Slc1a4	55963	Amino acid transporter
21592	chr11	20331718	20333529	1812	*	Eu_myc_Myc_T1vsInput_peak_6783	Eu_myc_Myc_T1vsInput_peak_6783	ENSMUSG00000020142	20302180	20332713	-	overlapStart	995	816	NearestLocation	Eu_myc_Myc_T1vsInput_peak_6783	promoter	Myc	Slc1a4	55963	Amino acid transporter
4335	chr13	100775386	100775940	555	*	Prob_Erg_Abcam_vs_PreproB_Erg_KO_peak_4764	Prob_Erg_Abcam_vs_PreproB_Erg_KO_peak_4764	ENSMUSG00000045273	100759674	100775899	-	overlapStart	513	41	NearestLocation	Prob_Erg_Abcam_vs_PreproB_Erg_KO_peak_4764	promoter	Erg	Cenph	26886	Cell division
10304	chr4	46450590	46451703	1114	*	Prob_Erg_Abcam_vs_PreproB_Erg_KO_peak_11365	Prob_Erg_Abcam_vs_PreproB_Erg_KO_peak_11365	ENSMUSG00000028333	46450902	46472657	+	overlapStart	-312	312	NearestLocation	Prob_Erg_Abcam_vs_PreproB_Erg_KO_peak_11365	promoter	Erg	Anp32b	67628	Cell division
10305	chr4	46451802	46452769	968	*	Prob_Erg_Abcam_vs_PreproB_Erg_KO_peak_11366	Prob_Erg_Abcam_vs_PreproB_Erg_KO_peak_11366	ENSMUSG00000028333	46450902	46472657	+	inside	900	900	NearestLocation	Prob_Erg_Abcam_vs_PreproB_Erg_KO_peak_11366	proximal	Erg	Anp32b	67628	Cell division
27871	chr13	100762691	100762935	245	*	Eu_myc_Myc_T1vsInput_peak_15218	Eu_myc_Myc_T1vsInput_peak_15218	ENSMUSG00000045273	100759674	100775899	-	inside	13208	3017	NearestLocation	Eu_myc_Myc_T1vsInput_peak_15218	proximal	Myc	Cenph	26886	Cell division
27872	chr13	100775414	100776002	589	*	Eu_myc_Myc_T1vsInput_peak_15219	Eu_myc_Myc_T1vsInput_peak_15219	ENSMUSG00000045273	100759674	100775899	-	overlapStart	485	103	NearestLocation	Eu_myc_Myc_T1vsInput_peak_15219	promoter	Myc	Cenph	26886	Cell division
27873	chr13	100776533	100776710	178	*	Eu_myc_Myc_T1vsInput_peak_15220	Eu_myc_Myc_T1vsInput_peak_15220	ENSMUSG00000045273	100759674	100775899	-	upstream	-634	634	NearestLocation	Eu_myc_Myc_T1vsInput_peak_15220	promoter	Myc	Cenph	26886	Cell division
27874	chr13	100779966	100780138	173	*	Eu_myc_Myc_T1vsInput_peak_15221	Eu_myc_Myc_T1vsInput_peak_15221	ENSMUSG00000045273	100759674	100775899	-	upstream	-4067	4067	NearestLocation	Eu_myc_Myc_T1vsInput_peak_15221	distal	Myc	Cenph	26886	Cell division
35833	chr18	77761230	77761441	212	*	Eu_myc_Myc_T1vsInput_peak_25674	Eu_myc_Myc_T1vsInput_peak_25674	ENSMUSG00000041840	77757567	77773886	-	inside	12656	3663	Overlapping	Eu_myc_Myc_T1vsInput_peak_25674	proximal	Myc	Haus1	225745	Cell division
44430	chr4	46450084	46453987	3904	*	Eu_myc_Myc_T1vsInput_peak_37476	Eu_myc_Myc_T1vsInput_peak_37476	ENSMUSG00000028333	46450902	46472657	+	overlapStart	-818	818	NearestLocation	Eu_myc_Myc_T1vsInput_peak_37476	promoter	Myc	Anp32b	67628	Cell division
44431	chr4	46454174	46454631	458	*	Eu_myc_Myc_T1vsInput_peak_37477	Eu_myc_Myc_T1vsInput_peak_37477	ENSMUSG00000028333	46450902	46472657	+	inside	3272	3272	NearestLocation	Eu_myc_Myc_T1vsInput_peak_37477	proximal	Myc	Anp32b	67628	Cell division
44432	chr4	46456739	46457175	437	*	Eu_myc_Myc_T1vsInput_peak_37478	Eu_myc_Myc_T1vsInput_peak_37478	ENSMUSG00000028333	46450902	46472657	+	inside	5837	5837	NearestLocation	Eu_myc_Myc_T1vsInput_peak_37478	proximal	Myc	Anp32b	67628	Cell division
44433	chr4	46463188	46463490	303	*	Eu_myc_Myc_T1vsInput_peak_37479	Eu_myc_Myc_T1vsInput_peak_37479	ENSMUSG00000028333	46450902	46472657	+	inside	12286	9167	NearestLocation	Eu_myc_Myc_T1vsInput_peak_37479	proximal	Myc	Anp32b	67628	Cell division
1193	chr10	75859554	75860423	870	*	Prob_Erg_Abcam_vs_PreproB_Erg_KO_peak_1320	Prob_Erg_Abcam_vs_PreproB_Erg_KO_peak_1320	ENSMUSG00000033307	75859353	75860240	-	overlapStart	686	183	NearestLocation	Prob_Erg_Abcam_vs_PreproB_Erg_KO_peak_1320	promoter	Erg	Mif	17319	Cell Signaling
7326	chr18	67288807	67289684	878	*	Prob_Erg_Abcam_vs_PreproB_Erg_KO_peak_8070	Prob_Erg_Abcam_vs_PreproB_Erg_KO_peak_8070	ENSMUSG00000024525	67289186	67322472	+	overlapStart	-379	379	NearestLocation	Prob_Erg_Abcam_vs_PreproB_Erg_KO_peak_8070	promoter	Erg	Impa2	114663	Cell Signaling
20044	chr10	75853572	75853796	225	*	Eu_myc_Myc_T1vsInput_peak_4738	Eu_myc_Myc_T1vsInput_peak_4738	ENSMUSG00000033307	75859353	75860240	-	downstream	6668	5557	NearestLocation	Eu_myc_Myc_T1vsInput_peak_4738	distal	Myc	Mif	17319	Cell Signaling
35670	chr18	67286010	67286692	683	*	Eu_myc_Myc_T1vsInput_peak_25458	Eu_myc_Myc_T1vsInput_peak_25458	ENSMUSG00000024525	67289186	67322472	+	upstream	-3176	2494	NearestLocation	Eu_myc_Myc_T1vsInput_peak_25458	distal	Myc	Impa2	114663	Cell Signaling
35671	chr18	67287739	67288361	623	*	Eu_myc_Myc_T1vsInput_peak_25459	Eu_myc_Myc_T1vsInput_peak_25459	ENSMUSG00000024525	67289186	67322472	+	upstream	-1447	825	NearestLocation	Eu_myc_Myc_T1vsInput_peak_25459	promoter	Myc	Impa2	114663	Cell Signaling
35672	chr18	67288636	67290819	2184	*	Eu_myc_Myc_T1vsInput_peak_25460	Eu_myc_Myc_T1vsInput_peak_25460	ENSMUSG00000024525	67289186	67322472	+	overlapStart	-550	550	NearestLocation	Eu_myc_Myc_T1vsInput_peak_25460	promoter	Myc	Impa2	114663	Cell Signaling
35673	chr18	67291053	67291384	332	*	Eu_myc_Myc_T1vsInput_peak_25461	Eu_myc_Myc_T1vsInput_peak_25461	ENSMUSG00000024525	67289186	67322472	+	inside	1867	1867	NearestLocation	Eu_myc_Myc_T1vsInput_peak_25461	proximal	Myc	Impa2	114663	Cell Signaling
35674	chr18	67291550	67291815	266	*	Eu_myc_Myc_T1vsInput_peak_25462	Eu_myc_Myc_T1vsInput_peak_25462	ENSMUSG00000024525	67289186	67322472	+	inside	2364	2364	NearestLocation	Eu_myc_Myc_T1vsInput_peak_25462	proximal	Myc	Impa2	114663	Cell Signaling
286	chr1	75179663	75180458	796	*	Prob_Erg_Abcam_vs_PreproB_Erg_KO_peak_321	Prob_Erg_Abcam_vs_PreproB_Erg_KO_peak_321	ENSMUSG00000026198	75171717	75180392	-	overlapStart	729	66	NearestLocation	Prob_Erg_Abcam_vs_PreproB_Erg_KO_peak_321	promoter	Erg	Abcb6	74104	Channel/Transporter
287	chr1	75184415	75184671	257	*	Prob_Erg_Abcam_vs_PreproB_Erg_KO_peak_322	Prob_Erg_Abcam_vs_PreproB_Erg_KO_peak_322	ENSMUSG00000026198	75171717	75180392	-	upstream	-4023	4023	NearestLocation	Prob_Erg_Abcam_vs_PreproB_Erg_KO_peak_322	distal	Erg	Abcb6	74104	Channel/Transporter
3621	chr12	98574407	98575458	1052	*	Prob_Erg_Abcam_vs_PreproB_Erg_KO_peak_3948	Prob_Erg_Abcam_vs_PreproB_Erg_KO_peak_3948	ENSMUSG00000033854	98429437	98578310	-	inside	3903	2852	NearestLocation	Prob_Erg_Abcam_vs_PreproB_Erg_KO_peak_3948	proximal	Erg	Kcnk10	72258	Channel/Transporter
6542	chr17	33843013	33843427	415	*	Prob_Erg_Abcam_vs_PreproB_Erg_KO_peak_7195	Prob_Erg_Abcam_vs_PreproB_Erg_KO_peak_7195	ENSMUSG00000002308	33843091	33849774	+	overlapStart	-78	78	NearestLocation	Prob_Erg_Abcam_vs_PreproB_Erg_KO_peak_7195	promoter	Erg	Cd320	54219	Channel/Transporter
11150	chr4	152418074	152418349	276	*	Prob_Erg_Abcam_vs_PreproB_Erg_KO_peak_12301	Prob_Erg_Abcam_vs_PreproB_Erg_KO_peak_12301	ENSMUSG00000028931	152390742	152477910	-	inside	59836	27332	Overlapping	Prob_Erg_Abcam_vs_PreproB_Erg_KO_peak_12301	proximal	Erg	Kcnab2	16498	Channel/Transporter
11151	chr4	152446369	152446679	311	*	Prob_Erg_Abcam_vs_PreproB_Erg_KO_peak_12302	Prob_Erg_Abcam_vs_PreproB_Erg_KO_peak_12302	ENSMUSG00000028931	152390742	152477910	-	inside	31541	31231	Overlapping	Prob_Erg_Abcam_vs_PreproB_Erg_KO_peak_12302	proximal	Erg	Kcnab2	16498	Channel/Transporter
11152	chr4	152448555	152448907	353	*	Prob_Erg_Abcam_vs_PreproB_Erg_KO_peak_12303	Prob_Erg_Abcam_vs_PreproB_Erg_KO_peak_12303	ENSMUSG00000028931	152390742	152477910	-	inside	29355	29003	Overlapping	Prob_Erg_Abcam_vs_PreproB_Erg_KO_peak_12303	proximal	Erg	Kcnab2	16498	Channel/Transporter
11153	chr4	152476599	152476921	323	*	Prob_Erg_Abcam_vs_PreproB_Erg_KO_peak_12304	Prob_Erg_Abcam_vs_PreproB_Erg_KO_peak_12304	ENSMUSG00000028931	152390742	152477910	-	inside	1311	989	Overlapping	Prob_Erg_Abcam_vs_PreproB_Erg_KO_peak_12304	proximal	Erg	Kcnab2	16498	Channel/Transporter
11154	chr4	152477241	152478407	1167	*	Prob_Erg_Abcam_vs_PreproB_Erg_KO_peak_12305	Prob_Erg_Abcam_vs_PreproB_Erg_KO_peak_12305	ENSMUSG00000028931	152390742	152477910	-	overlapStart	669	497	Overlapping	Prob_Erg_Abcam_vs_PreproB_Erg_KO_peak_12305	promoter	Erg	Kcnab2	16498	Channel/Transporter
17372	chr1	75179902	75180570	669	*	Eu_myc_Myc_T1vsInput_peak_952	Eu_myc_Myc_T1vsInput_peak_952	ENSMUSG00000026198	75171717	75180392	-	overlapStart	490	178	NearestLocation	Eu_myc_Myc_T1vsInput_peak_952	promoter	Myc	Abcb6	74104	Channel/Transporter
26005	chr12	98459961	98460239	279	*	Eu_myc_Myc_T1vsInput_peak_12461	Eu_myc_Myc_T1vsInput_peak_12461	ENSMUSG00000033854	98429437	98578310	-	inside	118349	30524	NearestLocation	Eu_myc_Myc_T1vsInput_peak_12461	proximal	Myc	Kcnk10	72258	Channel/Transporter
26006	chr12	98571915	98572745	831	*	Eu_myc_Myc_T1vsInput_peak_12462	Eu_myc_Myc_T1vsInput_peak_12462	ENSMUSG00000033854	98429437	98578310	-	inside	6395	5565	NearestLocation	Eu_myc_Myc_T1vsInput_peak_12462	proximal	Myc	Kcnk10	72258	Channel/Transporter
26007	chr12	98573276	98575672	2397	*	Eu_myc_Myc_T1vsInput_peak_12463	Eu_myc_Myc_T1vsInput_peak_12463	ENSMUSG00000033854	98429437	98578310	-	inside	5034	2638	NearestLocation	Eu_myc_Myc_T1vsInput_peak_12463	proximal	Myc	Kcnk10	72258	Channel/Transporter
33743	chr17	33842921	33843783	863	*	Eu_myc_Myc_T1vsInput_peak_22823	Eu_myc_Myc_T1vsInput_peak_22823	ENSMUSG00000002308	33843091	33849774	+	overlapStart	-170	170	NearestLocation	Eu_myc_Myc_T1vsInput_peak_22823	promoter	Myc	Cd320	54219	Channel/Transporter
46491	chr4	152445756	152446692	937	*	Eu_myc_Myc_T1vsInput_peak_40106	Eu_myc_Myc_T1vsInput_peak_40106	ENSMUSG00000028931	152390742	152477910	-	inside	32154	31218	Overlapping	Eu_myc_Myc_T1vsInput_peak_40106	proximal	Myc	Kcnab2	16498	Channel/Transporter
46492	chr4	152447897	152449109	1213	*	Eu_myc_Myc_T1vsInput_peak_40107	Eu_myc_Myc_T1vsInput_peak_40107	ENSMUSG00000028931	152390742	152477910	-	inside	30013	28801	Overlapping	Eu_myc_Myc_T1vsInput_peak_40107	proximal	Myc	Kcnab2	16498	Channel/Transporter
46493	chr4	152451411	152451783	373	*	Eu_myc_Myc_T1vsInput_peak_40108	Eu_myc_Myc_T1vsInput_peak_40108	ENSMUSG00000028931	152390742	152477910	-	inside	26499	26127	Overlapping	Eu_myc_Myc_T1vsInput_peak_40108	proximal	Myc	Kcnab2	16498	Channel/Transporter
46494	chr4	152477274	152478329	1056	*	Eu_myc_Myc_T1vsInput_peak_40109	Eu_myc_Myc_T1vsInput_peak_40109	ENSMUSG00000028931	152390742	152477910	-	overlapStart	636	419	Overlapping	Eu_myc_Myc_T1vsInput_peak_40109	promoter	Myc	Kcnab2	16498	Channel/Transporter
8879	chr2	130284048	130284609	562	*	Prob_Erg_Abcam_vs_PreproB_Erg_KO_peak_9773	Prob_Erg_Abcam_vs_PreproB_Erg_KO_peak_9773	ENSMUSG00000027406	130279309	130284547	-	overlapStart	499	62	NearestLocation	Prob_Erg_Abcam_vs_PreproB_Erg_KO_peak_9773	promoter	Erg	Idh3b	170718	Citric acid cycle
16454	chrX	73786895	73787528	634	*	Prob_Erg_Abcam_vs_PreproB_Erg_KO_peak_18069	Prob_Erg_Abcam_vs_PreproB_Erg_KO_peak_18069	ENSMUSG00000002010	73778963	73786897	-	overlapStart	2	2	NearestLocation	Prob_Erg_Abcam_vs_PreproB_Erg_KO_peak_18069	promoter	Erg	Idh3g	15929	Citric acid cycle
39723	chr2	130279319	130279907	589	*	Eu_myc_Myc_T1vsInput_peak_30662	Eu_myc_Myc_T1vsInput_peak_30662	ENSMUSG00000027406	130279309	130284547	-	inside	5228	10	Overlapping	Eu_myc_Myc_T1vsInput_peak_30662	proximal	Myc	Idh3b	170718	Citric acid cycle
39724	chr2	130280404	130280616	213	*	Eu_myc_Myc_T1vsInput_peak_30663	Eu_myc_Myc_T1vsInput_peak_30663	ENSMUSG00000027406	130279309	130284547	-	inside	4143	1095	NearestLocation	Eu_myc_Myc_T1vsInput_peak_30663	proximal	Myc	Idh3b	170718	Citric acid cycle
39725	chr2	130283835	130284653	819	*	Eu_myc_Myc_T1vsInput_peak_30664	Eu_myc_Myc_T1vsInput_peak_30664	ENSMUSG00000027406	130279309	130284547	-	overlapStart	712	106	NearestLocation	Eu_myc_Myc_T1vsInput_peak_30664	promoter	Myc	Idh3b	170718	Citric acid cycle
59491	chrX	73782393	73782885	493	*	Eu_myc_Myc_T1vsInput_peak_56724	Eu_myc_Myc_T1vsInput_peak_56724	ENSMUSG00000002010	73778963	73786897	-	inside	4504	3430	NearestLocation	Eu_myc_Myc_T1vsInput_peak_56724	proximal	Myc	Idh3g	15929	Citric acid cycle
59492	chrX	73785964	73787731	1768	*	Eu_myc_Myc_T1vsInput_peak_56725	Eu_myc_Myc_T1vsInput_peak_56725	ENSMUSG00000002010	73778963	73786897	-	overlapStart	933	834	NearestLocation	Eu_myc_Myc_T1vsInput_peak_56725	promoter	Myc	Idh3g	15929	Citric acid cycle
1681	chr10	126900889	126901590	702	*	Prob_Erg_Abcam_vs_PreproB_Erg_KO_peak_1839	Prob_Erg_Abcam_vs_PreproB_Erg_KO_peak_1839	ENSMUSG00000025436	126868427	126901355	-	overlapStart	466	235	NearestLocation	Prob_Erg_Abcam_vs_PreproB_Erg_KO_peak_1839	promoter	Erg	Atp23	68876	DNA Replication and Repair
1827	chr11	5878119	5878494	376	*	Prob_Erg_Abcam_vs_PreproB_Erg_KO_peak_1993	Prob_Erg_Abcam_vs_PreproB_Erg_KO_peak_1993	ENSMUSG00000020471	5872180	5878292	-	overlapStart	173	173	NearestLocation	Prob_Erg_Abcam_vs_PreproB_Erg_KO_peak_1993	promoter	Erg	Pold2	18972	DNA Replication and Repair
3629	chr12	99884301	99884919	619	*	Prob_Erg_Abcam_vs_PreproB_Erg_KO_peak_3958	Prob_Erg_Abcam_vs_PreproB_Erg_KO_peak_3958	ENSMUSG00000021177	99884517	99955219	+	overlapStart	-216	216	Overlapping	Prob_Erg_Abcam_vs_PreproB_Erg_KO_peak_3958	promoter	Erg	Tdp1	104884	DNA Replication and Repair
5888	chr16	23127535	23128119	585	*	Prob_Erg_Abcam_vs_PreproB_Erg_KO_peak_6471	Prob_Erg_Abcam_vs_PreproB_Erg_KO_peak_6471	ENSMUSG00000022881	23113943	23127737	-	overlapStart	202	202	NearestLocation	Prob_Erg_Abcam_vs_PreproB_Erg_KO_peak_6471	promoter	Erg	Rfc4	106344	DNA Replication and Repair
21063	chr10	126869700	126870147	448	*	Eu_myc_Myc_T1vsInput_peak_6158	Eu_myc_Myc_T1vsInput_peak_6158	ENSMUSG00000025436	126868427	126901355	-	inside	31655	1273	NearestLocation	Eu_myc_Myc_T1vsInput_peak_6158	proximal	Myc	Atp23	68876	DNA Replication and Repair
21064	chr10	126900794	126901572	779	*	Eu_myc_Myc_T1vsInput_peak_6159	Eu_myc_Myc_T1vsInput_peak_6159	ENSMUSG00000025436	126868427	126901355	-	overlapStart	561	217	NearestLocation	Eu_myc_Myc_T1vsInput_peak_6159	promoter	Myc	Atp23	68876	DNA Replication and Repair
21065	chr10	126905505	126906159	655	*	Eu_myc_Myc_T1vsInput_peak_6160	Eu_myc_Myc_T1vsInput_peak_6160	ENSMUSG00000025436	126868427	126901355	-	upstream	-4150	4150	NearestLocation	Eu_myc_Myc_T1vsInput_peak_6160	distal	Myc	Atp23	68876	DNA Replication and Repair
21406	chr11	5877506	5878964	1459	*	Eu_myc_Myc_T1vsInput_peak_6543	Eu_myc_Myc_T1vsInput_peak_6543	ENSMUSG00000020471	5872180	5878292	-	overlapStart	786	672	NearestLocation	Eu_myc_Myc_T1vsInput_peak_6543	promoter	Myc	Pold2	18972	DNA Replication and Repair
21407	chr11	5879621	5880287	667	*	Eu_myc_Myc_T1vsInput_peak_6544	Eu_myc_Myc_T1vsInput_peak_6544	ENSMUSG00000020471	5872180	5878292	-	upstream	-1329	1329	NearestLocation	Eu_myc_Myc_T1vsInput_peak_6544	promoter	Myc	Pold2	18972	DNA Replication and Repair
26045	chr12	99883802	99885750	1949	*	Eu_myc_Myc_T1vsInput_peak_12521	Eu_myc_Myc_T1vsInput_peak_12521	ENSMUSG00000021177	99884517	99955219	+	overlapStart	-715	715	Overlapping	Eu_myc_Myc_T1vsInput_peak_12521	promoter	Myc	Tdp1	104884	DNA Replication and Repair
26046	chr12	99902757	99903168	412	*	Eu_myc_Myc_T1vsInput_peak_12522	Eu_myc_Myc_T1vsInput_peak_12522	ENSMUSG00000021177	99884517	99955219	+	inside	18240	18240	NearestLocation	Eu_myc_Myc_T1vsInput_peak_12522	proximal	Myc	Tdp1	104884	DNA Replication and Repair
26047	chr12	99942481	99942958	478	*	Eu_myc_Myc_T1vsInput_peak_12523	Eu_myc_Myc_T1vsInput_peak_12523	ENSMUSG00000021177	99884517	99955219	+	inside	57964	12261	Overlapping	Eu_myc_Myc_T1vsInput_peak_12523	proximal	Myc	Tdp1	104884	DNA Replication and Repair
26048	chr12	99950527	99950712	186	*	Eu_myc_Myc_T1vsInput_peak_12524	Eu_myc_Myc_T1vsInput_peak_12524	ENSMUSG00000021177	99884517	99955219	+	inside	66010	4507	Overlapping	Eu_myc_Myc_T1vsInput_peak_12524	proximal	Myc	Tdp1	104884	DNA Replication and Repair
26049	chr12	99953064	99953365	302	*	Eu_myc_Myc_T1vsInput_peak_12525	Eu_myc_Myc_T1vsInput_peak_12525	ENSMUSG00000021177	99884517	99955219	+	inside	68547	1854	Overlapping	Eu_myc_Myc_T1vsInput_peak_12525	proximal	Myc	Tdp1	104884	DNA Replication and Repair
31966	chr16	23113979	23114150	172	*	Eu_myc_Myc_T1vsInput_peak_20461	Eu_myc_Myc_T1vsInput_peak_20461	ENSMUSG00000022881	23113943	23127737	-	inside	13758	36	Overlapping	Eu_myc_Myc_T1vsInput_peak_20461	proximal	Myc	Rfc4	106344	DNA Replication and Repair
31968	chr16	23127419	23128303	885	*	Eu_myc_Myc_T1vsInput_peak_20463	Eu_myc_Myc_T1vsInput_peak_20463	ENSMUSG00000022881	23113943	23127737	-	overlapStart	318	318	NearestLocation	Eu_myc_Myc_T1vsInput_peak_20463	promoter	Myc	Rfc4	106344	DNA Replication and Repair
2083	chr11	55469200	55470294	1095	*	Prob_Erg_Abcam_vs_PreproB_Erg_KO_peak_2276	Prob_Erg_Abcam_vs_PreproB_Erg_KO_peak_2276	ENSMUSG00000018583	55469685	55504838	+	overlapStart	-485	485	NearestLocation	Prob_Erg_Abcam_vs_PreproB_Erg_KO_peak_2276	promoter	Erg	G3bp1	27041	DNA-triggered cGAS/STING pathway
22233	chr11	55468428	55471276	2849	*	Eu_myc_Myc_T1vsInput_peak_7640	Eu_myc_Myc_T1vsInput_peak_7640	ENSMUSG00000018583	55469685	55504838	+	overlapStart	-1257	1257	NearestLocation	Eu_myc_Myc_T1vsInput_peak_7640	promoter	Myc	G3bp1	27041	DNA-triggered cGAS/STING pathway
22234	chr11	55472370	55472547	178	*	Eu_myc_Myc_T1vsInput_peak_7641	Eu_myc_Myc_T1vsInput_peak_7641	ENSMUSG00000018583	55469685	55504838	+	inside	2685	2685	NearestLocation	Eu_myc_Myc_T1vsInput_peak_7641	proximal	Myc	G3bp1	27041	DNA-triggered cGAS/STING pathway
22235	chr11	55472812	55472986	175	*	Eu_myc_Myc_T1vsInput_peak_7642	Eu_myc_Myc_T1vsInput_peak_7642	ENSMUSG00000018583	55469685	55504838	+	inside	3127	3127	NearestLocation	Eu_myc_Myc_T1vsInput_peak_7642	proximal	Myc	G3bp1	27041	DNA-triggered cGAS/STING pathway
22236	chr11	55497937	55498173	237	*	Eu_myc_Myc_T1vsInput_peak_7643	Eu_myc_Myc_T1vsInput_peak_7643	ENSMUSG00000018583	55469685	55504838	+	inside	28252	6665	NearestLocation	Eu_myc_Myc_T1vsInput_peak_7643	proximal	Myc	G3bp1	27041	DNA-triggered cGAS/STING pathway
22237	chr11	55503969	55504193	225	*	Eu_myc_Myc_T1vsInput_peak_7644	Eu_myc_Myc_T1vsInput_peak_7644	ENSMUSG00000018583	55469685	55504838	+	inside	34284	645	NearestLocation	Eu_myc_Myc_T1vsInput_peak_7644	proximal	Myc	G3bp1	27041	DNA-triggered cGAS/STING pathway
6220	chr17	14960582	14961186	605	*	Prob_Erg_Abcam_vs_PreproB_Erg_KO_peak_6851	Prob_Erg_Abcam_vs_PreproB_Erg_KO_peak_6851	ENSMUSG00000023883	14945009	14961273	-	inside	691	87	NearestLocation	Prob_Erg_Abcam_vs_PreproB_Erg_KO_peak_6851	proximal	Erg	Phf10	72057	Epigenetic Regulation
6221	chr17	14961607	14962004	398	*	Prob_Erg_Abcam_vs_PreproB_Erg_KO_peak_6852	Prob_Erg_Abcam_vs_PreproB_Erg_KO_peak_6852	ENSMUSG00000023883	14945009	14961273	-	upstream	-334	334	NearestLocation	Prob_Erg_Abcam_vs_PreproB_Erg_KO_peak_6852	promoter	Erg	Phf10	72057	Epigenetic Regulation
8230	chr2	27514739	27515611	873	*	Prob_Erg_Abcam_vs_PreproB_Erg_KO_peak_9047	Prob_Erg_Abcam_vs_PreproB_Erg_KO_peak_9047	ENSMUSG00000026917	27515157	27536535	+	overlapStart	-418	418	NearestLocation	Prob_Erg_Abcam_vs_PreproB_Erg_KO_peak_9047	promoter	Erg	Wdr5	140858	Epigenetic Regulation
12628	chr6	67266738	67267872	1135	*	Prob_Erg_Abcam_vs_PreproB_Erg_KO_peak_13933	Prob_Erg_Abcam_vs_PreproB_Erg_KO_peak_13933	ENSMUSG00000036371	67238176	67297736	+	inside	28562	28562	NearestLocation	Prob_Erg_Abcam_vs_PreproB_Erg_KO_peak_13933	proximal	Erg	Serbp1	66870	Epigenetic Regulation
33043	chr17	14953471	14953862	392	*	Eu_myc_Myc_T1vsInput_peak_21949	Eu_myc_Myc_T1vsInput_peak_21949	ENSMUSG00000023883	14945009	14961273	-	inside	7802	7411	NearestLocation	Eu_myc_Myc_T1vsInput_peak_21949	proximal	Myc	Phf10	72057	Epigenetic Regulation
33044	chr17	14960030	14960283	254	*	Eu_myc_Myc_T1vsInput_peak_21950	Eu_myc_Myc_T1vsInput_peak_21950	ENSMUSG00000023883	14945009	14961273	-	inside	1243	990	NearestLocation	Eu_myc_Myc_T1vsInput_peak_21950	proximal	Myc	Phf10	72057	Epigenetic Regulation
33045	chr17	14960575	14960921	347	*	Eu_myc_Myc_T1vsInput_peak_21951	Eu_myc_Myc_T1vsInput_peak_21951	ENSMUSG00000023883	14945009	14961273	-	inside	698	352	NearestLocation	Eu_myc_Myc_T1vsInput_peak_21951	proximal	Myc	Phf10	72057	Epigenetic Regulation
33046	chr17	14961655	14962292	638	*	Eu_myc_Myc_T1vsInput_peak_21952	Eu_myc_Myc_T1vsInput_peak_21952	ENSMUSG00000023883	14945009	14961273	-	upstream	-382	382	NearestLocation	Eu_myc_Myc_T1vsInput_peak_21952	promoter	Myc	Phf10	72057	Epigenetic Regulation
38080	chr2	27514446	27515973	1528	*	Eu_myc_Myc_T1vsInput_peak_28521	Eu_myc_Myc_T1vsInput_peak_28521	ENSMUSG00000026917	27515157	27536535	+	overlapStart	-711	711	NearestLocation	Eu_myc_Myc_T1vsInput_peak_28521	promoter	Myc	Wdr5	140858	Epigenetic Regulation
38081	chr2	27518340	27518590	251	*	Eu_myc_Myc_T1vsInput_peak_28522	Eu_myc_Myc_T1vsInput_peak_28522	ENSMUSG00000026917	27515157	27536535	+	inside	3183	3183	NearestLocation	Eu_myc_Myc_T1vsInput_peak_28522	proximal	Myc	Wdr5	140858	Epigenetic Regulation
38082	chr2	27534197	27534456	260	*	Eu_myc_Myc_T1vsInput_peak_28523	Eu_myc_Myc_T1vsInput_peak_28523	ENSMUSG00000026917	27515157	27536535	+	inside	19040	2079	NearestLocation	Eu_myc_Myc_T1vsInput_peak_28523	proximal	Myc	Wdr5	140858	Epigenetic Regulation
50216	chr6	67265059	67265313	255	*	Eu_myc_Myc_T1vsInput_peak_44888	Eu_myc_Myc_T1vsInput_peak_44888	ENSMUSG00000036371	67238176	67297736	+	inside	26883	26883	NearestLocation	Eu_myc_Myc_T1vsInput_peak_44888	proximal	Myc	Serbp1	66870	Epigenetic Regulation
50217	chr6	67265998	67268568	2571	*	Eu_myc_Myc_T1vsInput_peak_44889	Eu_myc_Myc_T1vsInput_peak_44889	ENSMUSG00000036371	67238176	67297736	+	inside	27822	27822	NearestLocation	Eu_myc_Myc_T1vsInput_peak_44889	proximal	Myc	Serbp1	66870	Epigenetic Regulation
867	chr10	3972969	3973976	1008	*	Prob_Erg_Abcam_vs_PreproB_Erg_KO_peak_970	Prob_Erg_Abcam_vs_PreproB_Erg_KO_peak_970	ENSMUSG00000040675	3973118	4167081	+	overlapStart	-149	149	NearestLocation	Prob_Erg_Abcam_vs_PreproB_Erg_KO_peak_970	promoter	Erg	Mthfd1l	270685	Folate Transport and Metabolism
1212	chr10	77032894	77033413	520	*	Prob_Erg_Abcam_vs_PreproB_Erg_KO_peak_1339	Prob_Erg_Abcam_vs_PreproB_Erg_KO_peak_1339	ENSMUSG00000001436	77032241	77061002	+	inside	653	653	NearestLocation	Prob_Erg_Abcam_vs_PreproB_Erg_KO_peak_1339	proximal	Erg	Slc19a1	20509	Folate Transport and Metabolism
12689	chr6	83317152	83317746	595	*	Prob_Erg_Abcam_vs_PreproB_Erg_KO_peak_14001	Prob_Erg_Abcam_vs_PreproB_Erg_KO_peak_14001	ENSMUSG00000005667	83305691	83325908	-	inside	8756	8162	NearestLocation	Prob_Erg_Abcam_vs_PreproB_Erg_KO_peak_14001	proximal	Erg	Mthfd2	17768	Folate Transport and Metabolism
12690	chr6	83325840	83326350	511	*	Prob_Erg_Abcam_vs_PreproB_Erg_KO_peak_14002	Prob_Erg_Abcam_vs_PreproB_Erg_KO_peak_14002	ENSMUSG00000005667	83305691	83325908	-	overlapStart	68	68	NearestLocation	Prob_Erg_Abcam_vs_PreproB_Erg_KO_peak_14002	promoter	Erg	Mthfd2	17768	Folate Transport and Metabolism
19113	chr10	3972281	3972642	362	*	Eu_myc_Myc_T1vsInput_peak_3419	Eu_myc_Myc_T1vsInput_peak_3419	ENSMUSG00000040675	3973118	4167081	+	upstream	-837	476	NearestLocation	Eu_myc_Myc_T1vsInput_peak_3419	promoter	Myc	Mthfd1l	270685	Folate Transport and Metabolism
19114	chr10	3972803	3974114	1312	*	Eu_myc_Myc_T1vsInput_peak_3420	Eu_myc_Myc_T1vsInput_peak_3420	ENSMUSG00000040675	3973118	4167081	+	overlapStart	-315	315	NearestLocation	Eu_myc_Myc_T1vsInput_peak_3420	promoter	Myc	Mthfd1l	270685	Folate Transport and Metabolism
19115	chr10	3976376	3976547	172	*	Eu_myc_Myc_T1vsInput_peak_3421	Eu_myc_Myc_T1vsInput_peak_3421	ENSMUSG00000040675	3973118	4167081	+	inside	3258	3258	NearestLocation	Eu_myc_Myc_T1vsInput_peak_3421	proximal	Myc	Mthfd1l	270685	Folate Transport and Metabolism
19116	chr10	3995387	3995590	204	*	Eu_myc_Myc_T1vsInput_peak_3422	Eu_myc_Myc_T1vsInput_peak_3422	ENSMUSG00000040675	3973118	4167081	+	inside	22269	22269	NearestLocation	Eu_myc_Myc_T1vsInput_peak_3422	proximal	Myc	Mthfd1l	270685	Folate Transport and Metabolism
19117	chr10	3996445	3996814	370	*	Eu_myc_Myc_T1vsInput_peak_3423	Eu_myc_Myc_T1vsInput_peak_3423	ENSMUSG00000040675	3973118	4167081	+	inside	23327	23327	NearestLocation	Eu_myc_Myc_T1vsInput_peak_3423	proximal	Myc	Mthfd1l	270685	Folate Transport and Metabolism
19118	chr10	4071237	4071408	172	*	Eu_myc_Myc_T1vsInput_peak_3424	Eu_myc_Myc_T1vsInput_peak_3424	ENSMUSG00000040675	3973118	4167081	+	inside	98119	95673	NearestLocation	Eu_myc_Myc_T1vsInput_peak_3424	proximal	Myc	Mthfd1l	270685	Folate Transport and Metabolism
19119	chr10	4078578	4078749	172	*	Eu_myc_Myc_T1vsInput_peak_3425	Eu_myc_Myc_T1vsInput_peak_3425	ENSMUSG00000040675	3973118	4167081	+	inside	105460	88332	NearestLocation	Eu_myc_Myc_T1vsInput_peak_3425	proximal	Myc	Mthfd1l	270685	Folate Transport and Metabolism
19120	chr10	4079004	4079507	504	*	Eu_myc_Myc_T1vsInput_peak_3426	Eu_myc_Myc_T1vsInput_peak_3426	ENSMUSG00000040675	3973118	4167081	+	inside	105886	87574	NearestLocation	Eu_myc_Myc_T1vsInput_peak_3426	proximal	Myc	Mthfd1l	270685	Folate Transport and Metabolism
19121	chr10	4079781	4080096	316	*	Eu_myc_Myc_T1vsInput_peak_3427	Eu_myc_Myc_T1vsInput_peak_3427	ENSMUSG00000040675	3973118	4167081	+	inside	106663	86985	NearestLocation	Eu_myc_Myc_T1vsInput_peak_3427	proximal	Myc	Mthfd1l	270685	Folate Transport and Metabolism
19122	chr10	4088867	4089038	172	*	Eu_myc_Myc_T1vsInput_peak_3428	Eu_myc_Myc_T1vsInput_peak_3428	ENSMUSG00000040675	3973118	4167081	+	inside	115749	78043	NearestLocation	Eu_myc_Myc_T1vsInput_peak_3428	proximal	Myc	Mthfd1l	270685	Folate Transport and Metabolism
19123	chr10	4096355	4096682	328	*	Eu_myc_Myc_T1vsInput_peak_3429	Eu_myc_Myc_T1vsInput_peak_3429	ENSMUSG00000040675	3973118	4167081	+	inside	123237	70399	NearestLocation	Eu_myc_Myc_T1vsInput_peak_3429	proximal	Myc	Mthfd1l	270685	Folate Transport and Metabolism
19124	chr10	4099957	4100558	602	*	Eu_myc_Myc_T1vsInput_peak_3430	Eu_myc_Myc_T1vsInput_peak_3430	ENSMUSG00000040675	3973118	4167081	+	inside	126839	66523	NearestLocation	Eu_myc_Myc_T1vsInput_peak_3430	proximal	Myc	Mthfd1l	270685	Folate Transport and Metabolism
19125	chr10	4123378	4124195	818	*	Eu_myc_Myc_T1vsInput_peak_3431	Eu_myc_Myc_T1vsInput_peak_3431	ENSMUSG00000040675	3973118	4167081	+	inside	150260	42886	Overlapping	Eu_myc_Myc_T1vsInput_peak_3431	proximal	Myc	Mthfd1l	270685	Folate Transport and Metabolism
19126	chr10	4126415	4126738	324	*	Eu_myc_Myc_T1vsInput_peak_3432	Eu_myc_Myc_T1vsInput_peak_3432	ENSMUSG00000040675	3973118	4167081	+	inside	153297	40343	Overlapping	Eu_myc_Myc_T1vsInput_peak_3432	proximal	Myc	Mthfd1l	270685	Folate Transport and Metabolism
19127	chr10	4128046	4128278	233	*	Eu_myc_Myc_T1vsInput_peak_3433	Eu_myc_Myc_T1vsInput_peak_3433	ENSMUSG00000040675	3973118	4167081	+	inside	154928	38803	Overlapping	Eu_myc_Myc_T1vsInput_peak_3433	proximal	Myc	Mthfd1l	270685	Folate Transport and Metabolism
19128	chr10	4128361	4128910	550	*	Eu_myc_Myc_T1vsInput_peak_3434	Eu_myc_Myc_T1vsInput_peak_3434	ENSMUSG00000040675	3973118	4167081	+	inside	155243	38171	Overlapping	Eu_myc_Myc_T1vsInput_peak_3434	proximal	Myc	Mthfd1l	270685	Folate Transport and Metabolism
20084	chr10	77032873	77034898	2026	*	Eu_myc_Myc_T1vsInput_peak_4780	Eu_myc_Myc_T1vsInput_peak_4780	ENSMUSG00000001436	77032241	77061002	+	inside	632	632	NearestLocation	Eu_myc_Myc_T1vsInput_peak_4780	proximal	Myc	Slc19a1	20509	Folate Transport and Metabolism
20085	chr10	77034964	77035945	982	*	Eu_myc_Myc_T1vsInput_peak_4781	Eu_myc_Myc_T1vsInput_peak_4781	ENSMUSG00000001436	77032241	77061002	+	inside	2723	2723	NearestLocation	Eu_myc_Myc_T1vsInput_peak_4781	proximal	Myc	Slc19a1	20509	Folate Transport and Metabolism
20086	chr10	77051785	77052057	273	*	Eu_myc_Myc_T1vsInput_peak_4782	Eu_myc_Myc_T1vsInput_peak_4782	ENSMUSG00000001436	77032241	77061002	+	inside	19544	8945	NearestLocation	Eu_myc_Myc_T1vsInput_peak_4782	proximal	Myc	Slc19a1	20509	Folate Transport and Metabolism
50375	chr6	83316190	83316387	198	*	Eu_myc_Myc_T1vsInput_peak_45204	Eu_myc_Myc_T1vsInput_peak_45204	ENSMUSG00000005667	83305691	83325908	-	inside	9718	9521	NearestLocation	Eu_myc_Myc_T1vsInput_peak_45204	proximal	Myc	Mthfd2	17768	Folate Transport and Metabolism
50376	chr6	83316770	83317843	1074	*	Eu_myc_Myc_T1vsInput_peak_45205	Eu_myc_Myc_T1vsInput_peak_45205	ENSMUSG00000005667	83305691	83325908	-	inside	9138	8065	NearestLocation	Eu_myc_Myc_T1vsInput_peak_45205	proximal	Myc	Mthfd2	17768	Folate Transport and Metabolism
50377	chr6	83321804	83322351	548	*	Eu_myc_Myc_T1vsInput_peak_45206	Eu_myc_Myc_T1vsInput_peak_45206	ENSMUSG00000005667	83305691	83325908	-	inside	4104	3557	NearestLocation	Eu_myc_Myc_T1vsInput_peak_45206	proximal	Myc	Mthfd2	17768	Folate Transport and Metabolism
50378	chr6	83323558	83324036	479	*	Eu_myc_Myc_T1vsInput_peak_45207	Eu_myc_Myc_T1vsInput_peak_45207	ENSMUSG00000005667	83305691	83325908	-	inside	2350	1872	NearestLocation	Eu_myc_Myc_T1vsInput_peak_45207	proximal	Myc	Mthfd2	17768	Folate Transport and Metabolism
50379	chr6	83325361	83326634	1274	*	Eu_myc_Myc_T1vsInput_peak_45208	Eu_myc_Myc_T1vsInput_peak_45208	ENSMUSG00000005667	83305691	83325908	-	overlapStart	547	547	NearestLocation	Eu_myc_Myc_T1vsInput_peak_45208	promoter	Myc	Mthfd2	17768	Folate Transport and Metabolism
1235	chr10	78009170	78009966	797	*	Prob_Erg_Abcam_vs_PreproB_Erg_KO_peak_1362	Prob_Erg_Abcam_vs_PreproB_Erg_KO_peak_1362	ENSMUSG00000020277	77986947	78010083	-	inside	913	117	NearestLocation	Prob_Erg_Abcam_vs_PreproB_Erg_KO_peak_1362	proximal	Erg	Pfkl	18641	Glucose metabolism
2862	chr11	102189548	102189915	368	*	Prob_Erg_Abcam_vs_PreproB_Erg_KO_peak_3088	Prob_Erg_Abcam_vs_PreproB_Erg_KO_peak_3088	ENSMUSG00000034793	102189620	102194081	+	overlapStart	-72	72	NearestLocation	Prob_Erg_Abcam_vs_PreproB_Erg_KO_peak_3088	promoter	Erg	G6pc3	68401	Glucose metabolism
4523	chr14	30548940	30549723	784	*	Prob_Erg_Abcam_vs_PreproB_Erg_KO_peak_4978	Prob_Erg_Abcam_vs_PreproB_Erg_KO_peak_4978	ENSMUSG00000021957	30548359	30574720	+	inside	581	581	NearestLocation	Prob_Erg_Abcam_vs_PreproB_Erg_KO_peak_4978	proximal	Erg	Tkt	21881	Glucose metabolism
7351	chr18	73815028	73815902	875	*	Prob_Erg_Abcam_vs_PreproB_Erg_KO_peak_8098	Prob_Erg_Abcam_vs_PreproB_Erg_KO_peak_8098	ENSMUSG00000024556	73769903	73815449	-	overlapStart	421	421	NearestLocation	Prob_Erg_Abcam_vs_PreproB_Erg_KO_peak_8098	promoter	Erg	Me2	107029	Glucose metabolism
10739	chr4	128993235	128993673	439	*	Prob_Erg_Abcam_vs_PreproB_Erg_KO_peak_11840	Prob_Erg_Abcam_vs_PreproB_Erg_KO_peak_11840	ENSMUSG00000028792	128991958	129011529	+	inside	1277	1277	NearestLocation	Prob_Erg_Abcam_vs_PreproB_Erg_KO_peak_11840	proximal	Erg	Ak2	11637	Glucose metabolism
12667	chr6	82773223	82773822	600	*	Prob_Erg_Abcam_vs_PreproB_Erg_KO_peak_13979	Prob_Erg_Abcam_vs_PreproB_Erg_KO_peak_13979	ENSMUSG00000000628	82725025	82774454	-	inside	1231	632	NearestLocation	Prob_Erg_Abcam_vs_PreproB_Erg_KO_peak_13979	proximal	Erg	Hk2	15277	Glucose metabolism
12668	chr6	82774422	82774769	348	*	Prob_Erg_Abcam_vs_PreproB_Erg_KO_peak_13980	Prob_Erg_Abcam_vs_PreproB_Erg_KO_peak_13980	ENSMUSG00000000628	82725025	82774454	-	overlapStart	32	32	NearestLocation	Prob_Erg_Abcam_vs_PreproB_Erg_KO_peak_13980	promoter	Erg	Hk2	15277	Glucose metabolism
15608	chr9	44396864	44397419	556	*	Prob_Erg_Abcam_vs_PreproB_Erg_KO_peak_17138	Prob_Erg_Abcam_vs_PreproB_Erg_KO_peak_17138	ENSMUSG00000032114	44396852	44402968	+	inside	12	12	NearestLocation	Prob_Erg_Abcam_vs_PreproB_Erg_KO_peak_17138	proximal	Erg	Slc37a4	14385	Glucose metabolism
20128	chr10	78008580	78010124	1545	*	Eu_myc_Myc_T1vsInput_peak_4832	Eu_myc_Myc_T1vsInput_peak_4832	ENSMUSG00000020277	77986947	78010083	-	overlapStart	1503	41	NearestLocation	Eu_myc_Myc_T1vsInput_peak_4832	promoter	Myc	Pfkl	18641	Glucose metabolism
20129	chr10	78010734	78010905	172	*	Eu_myc_Myc_T1vsInput_peak_4833	Eu_myc_Myc_T1vsInput_peak_4833	ENSMUSG00000020277	77986947	78010083	-	upstream	-651	651	NearestLocation	Eu_myc_Myc_T1vsInput_peak_4833	promoter	Myc	Pfkl	18641	Glucose metabolism
20130	chr10	78011030	78011249	220	*	Eu_myc_Myc_T1vsInput_peak_4834	Eu_myc_Myc_T1vsInput_peak_4834	ENSMUSG00000020277	77986947	78010083	-	upstream	-947	947	NearestLocation	Eu_myc_Myc_T1vsInput_peak_4834	promoter	Myc	Pfkl	18641	Glucose metabolism
20131	chr10	78018852	78019107	256	*	Eu_myc_Myc_T1vsInput_peak_4835	Eu_myc_Myc_T1vsInput_peak_4835	ENSMUSG00000020277	77986947	78010083	-	upstream	-8769	8769	NearestLocation	Eu_myc_Myc_T1vsInput_peak_4835	distal	Myc	Pfkl	18641	Glucose metabolism
24101	chr11	102188695	102190320	1626	*	Eu_myc_Myc_T1vsInput_peak_9886	Eu_myc_Myc_T1vsInput_peak_9886	ENSMUSG00000034793	102189620	102194081	+	overlapStart	-925	700	NearestLocation	Eu_myc_Myc_T1vsInput_peak_9886	promoter	Myc	G6pc3	68401	Glucose metabolism
28417	chr14	30548894	30550191	1298	*	Eu_myc_Myc_T1vsInput_peak_15985	Eu_myc_Myc_T1vsInput_peak_15985	ENSMUSG00000021957	30548359	30574720	+	inside	535	535	NearestLocation	Eu_myc_Myc_T1vsInput_peak_15985	proximal	Myc	Tkt	21881	Glucose metabolism
28418	chr14	30550400	30551171	772	*	Eu_myc_Myc_T1vsInput_peak_15986	Eu_myc_Myc_T1vsInput_peak_15986	ENSMUSG00000021957	30548359	30574720	+	inside	2041	2041	NearestLocation	Eu_myc_Myc_T1vsInput_peak_15986	proximal	Myc	Tkt	21881	Glucose metabolism
28419	chr14	30574166	30574533	368	*	Eu_myc_Myc_T1vsInput_peak_15987	Eu_myc_Myc_T1vsInput_peak_15987	ENSMUSG00000021957	30548359	30574720	+	inside	25807	187	NearestLocation	Eu_myc_Myc_T1vsInput_peak_15987	proximal	Myc	Tkt	21881	Glucose metabolism
35745	chr18	73814891	73816282	1392	*	Eu_myc_Myc_T1vsInput_peak_25554	Eu_myc_Myc_T1vsInput_peak_25554	ENSMUSG00000024556	73769903	73815449	-	overlapStart	558	558	NearestLocation	Eu_myc_Myc_T1vsInput_peak_25554	promoter	Myc	Me2	107029	Glucose metabolism
35746	chr18	73816404	73816777	374	*	Eu_myc_Myc_T1vsInput_peak_25555	Eu_myc_Myc_T1vsInput_peak_25555	ENSMUSG00000024556	73769903	73815449	-	upstream	-955	955	NearestLocation	Eu_myc_Myc_T1vsInput_peak_25555	promoter	Myc	Me2	107029	Glucose metabolism
45451	chr4	128992842	128994188	1347	*	Eu_myc_Myc_T1vsInput_peak_38761	Eu_myc_Myc_T1vsInput_peak_38761	ENSMUSG00000028792	128991958	129011529	+	inside	884	884	NearestLocation	Eu_myc_Myc_T1vsInput_peak_38761	proximal	Myc	Ak2	11637	Glucose metabolism
50335	chr6	82740282	82740578	297	*	Eu_myc_Myc_T1vsInput_peak_45164	Eu_myc_Myc_T1vsInput_peak_45164	ENSMUSG00000000628	82725025	82774454	-	inside	34172	15257	NearestLocation	Eu_myc_Myc_T1vsInput_peak_45164	proximal	Myc	Hk2	15277	Glucose metabolism
50336	chr6	82764116	82764637	522	*	Eu_myc_Myc_T1vsInput_peak_45165	Eu_myc_Myc_T1vsInput_peak_45165	ENSMUSG00000000628	82725025	82774454	-	inside	10338	9817	NearestLocation	Eu_myc_Myc_T1vsInput_peak_45165	proximal	Myc	Hk2	15277	Glucose metabolism
50337	chr6	82771888	82772458	571	*	Eu_myc_Myc_T1vsInput_peak_45166	Eu_myc_Myc_T1vsInput_peak_45166	ENSMUSG00000000628	82725025	82774454	-	inside	2566	1996	NearestLocation	Eu_myc_Myc_T1vsInput_peak_45166	proximal	Myc	Hk2	15277	Glucose metabolism
50338	chr6	82772614	82774822	2209	*	Eu_myc_Myc_T1vsInput_peak_45167	Eu_myc_Myc_T1vsInput_peak_45167	ENSMUSG00000000628	82725025	82774454	-	overlapStart	1840	368	NearestLocation	Eu_myc_Myc_T1vsInput_peak_45167	promoter	Myc	Hk2	15277	Glucose metabolism
57435	chr9	44396626	44397676	1051	*	Eu_myc_Myc_T1vsInput_peak_53994	Eu_myc_Myc_T1vsInput_peak_53994	ENSMUSG00000032114	44396852	44402968	+	overlapStart	-226	226	NearestLocation	Eu_myc_Myc_T1vsInput_peak_53994	promoter	Myc	Slc37a4	14385	Glucose metabolism
10318	chr4	47091649	47092459	811	*	Prob_Erg_Abcam_vs_PreproB_Erg_KO_peak_11379	Prob_Erg_Abcam_vs_PreproB_Erg_KO_peak_11379	ENSMUSG00000039774	47091909	47123070	+	overlapStart	-260	260	NearestLocation	Prob_Erg_Abcam_vs_PreproB_Erg_KO_peak_11379	promoter	Erg	Galnt12	230145	Glycosylation
12680	chr6	83115272	83116170	899	*	Prob_Erg_Abcam_vs_PreproB_Erg_KO_peak_13992	Prob_Erg_Abcam_vs_PreproB_Erg_KO_peak_13992	ENSMUSG00000030036	83115496	83118898	+	overlapStart	-224	224	NearestLocation	Prob_Erg_Abcam_vs_PreproB_Erg_KO_peak_13992	promoter	Erg	Mogs	57377	Glycosylation
44496	chr4	47091628	47092508	881	*	Eu_myc_Myc_T1vsInput_peak_37549	Eu_myc_Myc_T1vsInput_peak_37549	ENSMUSG00000039774	47091909	47123070	+	overlapStart	-281	281	NearestLocation	Eu_myc_Myc_T1vsInput_peak_37549	promoter	Myc	Galnt12	230145	Glycosylation
50363	chr6	83115138	83116316	1179	*	Eu_myc_Myc_T1vsInput_peak_45192	Eu_myc_Myc_T1vsInput_peak_45192	ENSMUSG00000030036	83115496	83118898	+	overlapStart	-358	358	NearestLocation	Eu_myc_Myc_T1vsInput_peak_45192	promoter	Myc	Mogs	57377	Glycosylation
50364	chr6	83116592	83116764	173	*	Eu_myc_Myc_T1vsInput_peak_45193	Eu_myc_Myc_T1vsInput_peak_45193	ENSMUSG00000030036	83115496	83118898	+	inside	1096	1096	NearestLocation	Eu_myc_Myc_T1vsInput_peak_45193	proximal	Myc	Mogs	57377	Glycosylation
637	chr1	161250757	161251396	640	*	Prob_Erg_Abcam_vs_PreproB_Erg_KO_peak_710	Prob_Erg_Abcam_vs_PreproB_Erg_KO_peak_710	ENSMUSG00000026701	161240112	161251219	-	overlapStart	462	177	NearestLocation	Prob_Erg_Abcam_vs_PreproB_Erg_KO_peak_710	promoter	Erg	Prdx6	11758	Lipid Biosynthesis and Metablism
2471	chr11	78550372	78550995	624	*	Prob_Erg_Abcam_vs_PreproB_Erg_KO_peak_2673	Prob_Erg_Abcam_vs_PreproB_Erg_KO_peak_2673	ENSMUSG00000037278	78541817	78550777	-	overlapStart	405	218	NearestLocation	Prob_Erg_Abcam_vs_PreproB_Erg_KO_peak_2673	promoter	Erg	Tmem97	69071	Lipid Biosynthesis and Metablism
2605	chr11	90002793	90003089	297	*	Prob_Erg_Abcam_vs_PreproB_Erg_KO_peak_2812	Prob_Erg_Abcam_vs_PreproB_Erg_KO_peak_2812	ENSMUSG00000020553	89982665	90002894	-	overlapStart	101	101	NearestLocation	Prob_Erg_Abcam_vs_PreproB_Erg_KO_peak_2812	promoter	Erg	Pctp	18559	Lipid Biosynthesis and Metablism
6213	chr17	12960268	12960750	483	*	Prob_Erg_Abcam_vs_PreproB_Erg_KO_peak_6843	Prob_Erg_Abcam_vs_PreproB_Erg_KO_peak_6843	ENSMUSG00000023832	12942890	12960747	-	overlapStart	479	3	NearestLocation	Prob_Erg_Abcam_vs_PreproB_Erg_KO_peak_6843	promoter	Erg	Acat2	110460	Lipid Biosynthesis and Metablism
9455	chr3	36065916	36066401	486	*	Prob_Erg_Abcam_vs_PreproB_Erg_KO_peak_10434	Prob_Erg_Abcam_vs_PreproB_Erg_KO_peak_10434	ENSMUSG00000027710	36065979	36092853	+	overlapStart	-63	63	NearestLocation	Prob_Erg_Abcam_vs_PreproB_Erg_KO_peak_10434	promoter	Erg	Acad9	229211	Lipid Biosynthesis and Metablism
12017	chr5	125340642	125341270	629	*	Prob_Erg_Abcam_vs_PreproB_Erg_KO_peak_13248	Prob_Erg_Abcam_vs_PreproB_Erg_KO_peak_13248	ENSMUSG00000037936	125277087	125341094	-	overlapStart	452	176	NearestLocation	Prob_Erg_Abcam_vs_PreproB_Erg_KO_peak_13248	promoter	Erg	Scarb1	20778	Lipid Biosynthesis and Metablism
14484	chr8	18845972	18847061	1090	*	Prob_Erg_Abcam_vs_PreproB_Erg_KO_peak_15940	Prob_Erg_Abcam_vs_PreproB_Erg_KO_peak_15940	ENSMUSG00000031467	18846277	18891361	+	overlapStart	-305	305	NearestLocation	Prob_Erg_Abcam_vs_PreproB_Erg_KO_peak_15940	promoter	Erg	Agpat5	52123	Lipid Biosynthesis and Metablism
15801	chr9	65021088	65021894	807	*	Prob_Erg_Abcam_vs_PreproB_Erg_KO_peak_17348	Prob_Erg_Abcam_vs_PreproB_Erg_KO_peak_17348	ENSMUSG00000033629	64986983	65021693	-	overlapStart	605	201	NearestLocation	Prob_Erg_Abcam_vs_PreproB_Erg_KO_peak_17348	promoter	Erg	Hacd3	57874	Lipid Biosynthesis and Metablism
18436	chr1	161249834	161252428	2595	*	Eu_myc_Myc_T1vsInput_peak_2403	Eu_myc_Myc_T1vsInput_peak_2403	ENSMUSG00000026701	161240112	161251219	-	overlapStart	1385	1209	NearestLocation	Eu_myc_Myc_T1vsInput_peak_2403	promoter	Myc	Prdx6	11758	Lipid Biosynthesis and Metablism
23083	chr11	78549010	78549260	251	*	Eu_myc_Myc_T1vsInput_peak_8615	Eu_myc_Myc_T1vsInput_peak_8615	ENSMUSG00000037278	78541817	78550777	-	inside	1767	1517	NearestLocation	Eu_myc_Myc_T1vsInput_peak_8615	proximal	Myc	Tmem97	69071	Lipid Biosynthesis and Metablism
23084	chr11	78549373	78551212	1840	*	Eu_myc_Myc_T1vsInput_peak_8616	Eu_myc_Myc_T1vsInput_peak_8616	ENSMUSG00000037278	78541817	78550777	-	overlapStart	1404	435	NearestLocation	Eu_myc_Myc_T1vsInput_peak_8616	promoter	Myc	Tmem97	69071	Lipid Biosynthesis and Metablism
23085	chr11	78557198	78557445	248	*	Eu_myc_Myc_T1vsInput_peak_8617	Eu_myc_Myc_T1vsInput_peak_8617	ENSMUSG00000037278	78541817	78550777	-	upstream	-6421	6421	NearestLocation	Eu_myc_Myc_T1vsInput_peak_8617	distal	Myc	Tmem97	69071	Lipid Biosynthesis and Metablism
23497	chr11	90002068	90002988	921	*	Eu_myc_Myc_T1vsInput_peak_9189	Eu_myc_Myc_T1vsInput_peak_9189	ENSMUSG00000020553	89982665	90002894	-	overlapStart	826	94	NearestLocation	Eu_myc_Myc_T1vsInput_peak_9189	promoter	Myc	Pctp	18559	Lipid Biosynthesis and Metablism
33032	chr17	12960263	12960890	628	*	Eu_myc_Myc_T1vsInput_peak_21929	Eu_myc_Myc_T1vsInput_peak_21929	ENSMUSG00000023832	12942890	12960747	-	overlapStart	484	143	NearestLocation	Eu_myc_Myc_T1vsInput_peak_21929	promoter	Myc	Acat2	110460	Lipid Biosynthesis and Metablism
41151	chr3	36065794	36066492	699	*	Eu_myc_Myc_T1vsInput_peak_32748	Eu_myc_Myc_T1vsInput_peak_32748	ENSMUSG00000027710	36065979	36092853	+	overlapStart	-185	185	NearestLocation	Eu_myc_Myc_T1vsInput_peak_32748	promoter	Myc	Acad9	229211	Lipid Biosynthesis and Metablism
48766	chr5	125279307	125279645	339	*	Eu_myc_Myc_T1vsInput_peak_42944	Eu_myc_Myc_T1vsInput_peak_42944	ENSMUSG00000037936	125277087	125341094	-	inside	61787	2220	NearestLocation	Eu_myc_Myc_T1vsInput_peak_42944	proximal	Myc	Scarb1	20778	Lipid Biosynthesis and Metablism
48767	chr5	125333162	125333334	173	*	Eu_myc_Myc_T1vsInput_peak_42945	Eu_myc_Myc_T1vsInput_peak_42945	ENSMUSG00000037936	125277087	125341094	-	inside	7932	7760	NearestLocation	Eu_myc_Myc_T1vsInput_peak_42945	proximal	Myc	Scarb1	20778	Lipid Biosynthesis and Metablism
48768	chr5	125339060	125341499	2440	*	Eu_myc_Myc_T1vsInput_peak_42946	Eu_myc_Myc_T1vsInput_peak_42946	ENSMUSG00000037936	125277087	125341094	-	overlapStart	2034	405	NearestLocation	Eu_myc_Myc_T1vsInput_peak_42946	promoter	Myc	Scarb1	20778	Lipid Biosynthesis and Metablism
48769	chr5	125348553	125348727	175	*	Eu_myc_Myc_T1vsInput_peak_42947	Eu_myc_Myc_T1vsInput_peak_42947	ENSMUSG00000037936	125277087	125341094	-	upstream	-7459	7459	NearestLocation	Eu_myc_Myc_T1vsInput_peak_42947	distal	Myc	Scarb1	20778	Lipid Biosynthesis and Metablism
54803	chr8	18845534	18847254	1721	*	Eu_myc_Myc_T1vsInput_peak_50762	Eu_myc_Myc_T1vsInput_peak_50762	ENSMUSG00000031467	18846277	18891361	+	overlapStart	-743	743	NearestLocation	Eu_myc_Myc_T1vsInput_peak_50762	promoter	Myc	Agpat5	52123	Lipid Biosynthesis and Metablism
57972	chr9	65021048	65022258	1211	*	Eu_myc_Myc_T1vsInput_peak_54742	Eu_myc_Myc_T1vsInput_peak_54742	ENSMUSG00000033629	64986983	65021693	-	overlapStart	645	565	NearestLocation	Eu_myc_Myc_T1vsInput_peak_54742	promoter	Myc	Hacd3	57874	Lipid Biosynthesis and Metablism
4084	chr13	54071689	54072406	718	*	Prob_Erg_Abcam_vs_PreproB_Erg_KO_peak_4475	Prob_Erg_Abcam_vs_PreproB_Erg_KO_peak_4475	ENSMUSG00000021474	54071869	54108342	+	overlapStart	-180	180	NearestLocation	Prob_Erg_Abcam_vs_PreproB_Erg_KO_peak_4475	promoter	Erg	Sfxn1	14057	Mitochondrial Enzyme
4936	chr14	122181487	122181982	496	*	Prob_Erg_Abcam_vs_PreproB_Erg_KO_peak_5428	Prob_Erg_Abcam_vs_PreproB_Erg_KO_peak_5428	ENSMUSG00000025545	122181704	122402234	+	overlapStart	-217	217	NearestLocation	Prob_Erg_Abcam_vs_PreproB_Erg_KO_peak_5428	promoter	Erg	Clybl	69634	Mitochondrial Enzyme
8926	chr2	132846446	132846917	472	*	Prob_Erg_Abcam_vs_PreproB_Erg_KO_peak_9820	Prob_Erg_Abcam_vs_PreproB_Erg_KO_peak_9820	ENSMUSG00000027357	132846666	132866785	+	overlapStart	-220	220	NearestLocation	Prob_Erg_Abcam_vs_PreproB_Erg_KO_peak_9820	promoter	Erg	Crls1	66586	Mitochondrial enzyme
27303	chr13	54071206	54071418	213	*	Eu_myc_Myc_T1vsInput_peak_14445	Eu_myc_Myc_T1vsInput_peak_14445	ENSMUSG00000021474	54071869	54108342	+	upstream	-663	451	NearestLocation	Eu_myc_Myc_T1vsInput_peak_14445	promoter	Myc	Sfxn1	14057	Mitochondrial Enzyme
27304	chr13	54071565	54073046	1482	*	Eu_myc_Myc_T1vsInput_peak_14446	Eu_myc_Myc_T1vsInput_peak_14446	ENSMUSG00000021474	54071869	54108342	+	overlapStart	-304	304	NearestLocation	Eu_myc_Myc_T1vsInput_peak_14446	promoter	Myc	Sfxn1	14057	Mitochondrial Enzyme
27305	chr13	54075317	54075649	333	*	Eu_myc_Myc_T1vsInput_peak_14447	Eu_myc_Myc_T1vsInput_peak_14447	ENSMUSG00000021474	54071869	54108342	+	inside	3448	3448	NearestLocation	Eu_myc_Myc_T1vsInput_peak_14447	proximal	Myc	Sfxn1	14057	Mitochondrial Enzyme
27306	chr13	54078482	54078664	183	*	Eu_myc_Myc_T1vsInput_peak_14448	Eu_myc_Myc_T1vsInput_peak_14448	ENSMUSG00000021474	54071869	54108342	+	inside	6613	6613	NearestLocation	Eu_myc_Myc_T1vsInput_peak_14448	proximal	Myc	Sfxn1	14057	Mitochondrial Enzyme
27307	chr13	54080465	54080718	254	*	Eu_myc_Myc_T1vsInput_peak_14449	Eu_myc_Myc_T1vsInput_peak_14449	ENSMUSG00000021474	54071869	54108342	+	inside	8596	8596	NearestLocation	Eu_myc_Myc_T1vsInput_peak_14449	proximal	Myc	Sfxn1	14057	Mitochondrial Enzyme
29505	chr14	122181261	122182161	901	*	Eu_myc_Myc_T1vsInput_peak_17378	Eu_myc_Myc_T1vsInput_peak_17378	ENSMUSG00000025545	122181704	122402234	+	overlapStart	-443	443	NearestLocation	Eu_myc_Myc_T1vsInput_peak_17378	promoter	Myc	Clybl	69634	Mitochondrial Enzyme
29506	chr14	122190986	122191157	172	*	Eu_myc_Myc_T1vsInput_peak_17379	Eu_myc_Myc_T1vsInput_peak_17379	ENSMUSG00000025545	122181704	122402234	+	inside	9282	9282	NearestLocation	Eu_myc_Myc_T1vsInput_peak_17379	proximal	Myc	Clybl	69634	Mitochondrial Enzyme
29507	chr14	122388728	122388918	191	*	Eu_myc_Myc_T1vsInput_peak_17380	Eu_myc_Myc_T1vsInput_peak_17380	ENSMUSG00000025545	122181704	122402234	+	inside	207024	13316	Overlapping	Eu_myc_Myc_T1vsInput_peak_17380	proximal	Myc	Clybl	69634	Mitochondrial Enzyme
39839	chr2	132846303	132846928	626	*	Eu_myc_Myc_T1vsInput_peak_30796	Eu_myc_Myc_T1vsInput_peak_30796	ENSMUSG00000027357	132846666	132866785	+	overlapStart	-363	262	NearestLocation	Eu_myc_Myc_T1vsInput_peak_30796	promoter	Myc	Crls1	66586	Mitochondrial enzyme
39840	chr2	132847065	132847361	297	*	Eu_myc_Myc_T1vsInput_peak_30797	Eu_myc_Myc_T1vsInput_peak_30797	ENSMUSG00000027357	132846666	132866785	+	inside	399	399	NearestLocation	Eu_myc_Myc_T1vsInput_peak_30797	proximal	Myc	Crls1	66586	Mitochondrial enzyme
2655	chr11	95679645	95679901	257	*	Prob_Erg_Abcam_vs_PreproB_Erg_KO_peak_2867	Prob_Erg_Abcam_vs_PreproB_Erg_KO_peak_2867	ENSMUSG00000038845	95666957	95680773	+	inside	12688	872	NearestLocation	Prob_Erg_Abcam_vs_PreproB_Erg_KO_peak_2867	proximal	Erg	Phb	18673	Mitochondrial protein
2875	chr11	102407223	102407909	687	*	Prob_Erg_Abcam_vs_PreproB_Erg_KO_peak_3101	Prob_Erg_Abcam_vs_PreproB_Erg_KO_peak_3101	ENSMUSG00000018677	102402985	102407946	-	inside	723	37	NearestLocation	Prob_Erg_Abcam_vs_PreproB_Erg_KO_peak_3101	proximal	Erg	Slc25a39	68066	Mitochondrial protein
4500	chr14	25693923	25694565	643	*	Prob_Erg_Abcam_vs_PreproB_Erg_KO_peak_4954	Prob_Erg_Abcam_vs_PreproB_Erg_KO_peak_4954	ENSMUSG00000021868	25694154	25700468	+	overlapStart	-231	231	NearestLocation	Prob_Erg_Abcam_vs_PreproB_Erg_KO_peak_4954	promoter	Erg	Ppif	105675	Mitochondrial protein
4731	chr14	60784474	60785052	579	*	Prob_Erg_Abcam_vs_PreproB_Erg_KO_peak_5197	Prob_Erg_Abcam_vs_PreproB_Erg_KO_peak_5197	ENSMUSG00000021993	60784573	60905478	+	overlapStart	-99	99	NearestLocation	Prob_Erg_Abcam_vs_PreproB_Erg_KO_peak_5197	promoter	Erg	Mipep	70478	Mitochondrial protein
4732	chr14	60854164	60854626	463	*	Prob_Erg_Abcam_vs_PreproB_Erg_KO_peak_5198	Prob_Erg_Abcam_vs_PreproB_Erg_KO_peak_5198	ENSMUSG00000021993	60784573	60905478	+	inside	69591	50852	NearestLocation	Prob_Erg_Abcam_vs_PreproB_Erg_KO_peak_5198	proximal	Erg	Mipep	70478	Mitochondrial protein
5414	chr15	84192154	84192501	348	*	Prob_Erg_Abcam_vs_PreproB_Erg_KO_peak_5948	Prob_Erg_Abcam_vs_PreproB_Erg_KO_peak_5948	ENSMUSG00000022437	84192241	84217267	+	overlapStart	-87	87	NearestLocation	Prob_Erg_Abcam_vs_PreproB_Erg_KO_peak_5948	promoter	Erg	Samm50	68653	Mitochondrial protein
7141	chr18	34954000	34954948	949	*	Prob_Erg_Abcam_vs_PreproB_Erg_KO_peak_7861	Prob_Erg_Abcam_vs_PreproB_Erg_KO_peak_7861	ENSMUSG00000024359	34937414	34954357	-	overlapStart	357	357	NearestLocation	Prob_Erg_Abcam_vs_PreproB_Erg_KO_peak_7861	promoter	Erg	Hspa9	15526	Mitochondrial protein
9648	chr3	88913544	88914139	596	*	Prob_Erg_Abcam_vs_PreproB_Erg_KO_peak_10648	Prob_Erg_Abcam_vs_PreproB_Erg_KO_peak_10648	ENSMUSG00000068922	88905107	88913999	-	overlapStart	455	140	NearestLocation	Prob_Erg_Abcam_vs_PreproB_Erg_KO_peak_10648	promoter	Erg	Msto1	229524	Mitochondrial protein
10241	chr4	43031015	43031514	500	*	Prob_Erg_Abcam_vs_PreproB_Erg_KO_peak_11298	Prob_Erg_Abcam_vs_PreproB_Erg_KO_peak_11298	ENSMUSG00000028455	43027690	43031710	-	inside	695	196	NearestLocation	Prob_Erg_Abcam_vs_PreproB_Erg_KO_peak_11298	proximal	Erg	Stoml2	66592	Mitochondrial protein
11196	chr4	155760717	155761287	571	*	Prob_Erg_Abcam_vs_PreproB_Erg_KO_peak_12351	Prob_Erg_Abcam_vs_PreproB_Erg_KO_peak_12351	ENSMUSG00000029036	155740641	155761093	-	overlapStart	376	194	NearestLocation	Prob_Erg_Abcam_vs_PreproB_Erg_KO_peak_12351	promoter	Erg	Atad3a	108888	Mitochondrial protein
12725	chr6	86365427	86366112	686	*	Prob_Erg_Abcam_vs_PreproB_Erg_KO_peak_14040	Prob_Erg_Abcam_vs_PreproB_Erg_KO_peak_14040	ENSMUSG00000057497	86365646	86370058	+	overlapStart	-219	219	NearestLocation	Prob_Erg_Abcam_vs_PreproB_Erg_KO_peak_14040	promoter	Erg	Fam136a	66488	Mitochondrial protein
12778	chr6	89595251	89595752	502	*	Prob_Erg_Abcam_vs_PreproB_Erg_KO_peak_14097	Prob_Erg_Abcam_vs_PreproB_Erg_KO_peak_14097	ENSMUSG00000030086	89383146	89595652	-	overlapStart	401	100	NearestLocation	Prob_Erg_Abcam_vs_PreproB_Erg_KO_peak_14097	promoter	Erg	Chchd6	66098	Mitochondrial protein
12803	chr6	91473067	91473731	665	*	Prob_Erg_Abcam_vs_PreproB_Erg_KO_peak_14124	Prob_Erg_Abcam_vs_PreproB_Erg_KO_peak_14124	ENSMUSG00000034203	91462172	91473546	-	overlapStart	479	185	NearestLocation	Prob_Erg_Abcam_vs_PreproB_Erg_KO_peak_14124	promoter	Erg	Chchd4	72170	Mitochondrial protein
16555	chrX	134541357	134541985	629	*	Prob_Erg_Abcam_vs_PreproB_Erg_KO_peak_18203	Prob_Erg_Abcam_vs_PreproB_Erg_KO_peak_18203	ENSMUSG00000048007	134537256	134541865	-	overlapStart	508	120	NearestLocation	Prob_Erg_Abcam_vs_PreproB_Erg_KO_peak_18203	promoter	Erg	Timm8a1	30058	Mitochondrial protein
23596	chr11	95665491	95665697	207	*	Eu_myc_Myc_T1vsInput_peak_9296	Eu_myc_Myc_T1vsInput_peak_9296	ENSMUSG00000038845	95666957	95680773	+	upstream	-1466	1260	NearestLocation	Eu_myc_Myc_T1vsInput_peak_9296	promoter	Myc	Phb	18673	Mitochondrial protein
23597	chr11	95666343	95667787	1445	*	Eu_myc_Myc_T1vsInput_peak_9297	Eu_myc_Myc_T1vsInput_peak_9297	ENSMUSG00000038845	95666957	95680773	+	overlapStart	-614	614	NearestLocation	Eu_myc_Myc_T1vsInput_peak_9297	promoter	Myc	Phb	18673	Mitochondrial protein
23598	chr11	95668260	95668476	217	*	Eu_myc_Myc_T1vsInput_peak_9298	Eu_myc_Myc_T1vsInput_peak_9298	ENSMUSG00000038845	95666957	95680773	+	inside	1303	1303	NearestLocation	Eu_myc_Myc_T1vsInput_peak_9298	proximal	Myc	Phb	18673	Mitochondrial protein
23599	chr11	95676392	95676594	203	*	Eu_myc_Myc_T1vsInput_peak_9299	Eu_myc_Myc_T1vsInput_peak_9299	ENSMUSG00000038845	95666957	95680773	+	inside	9435	4179	NearestLocation	Eu_myc_Myc_T1vsInput_peak_9299	proximal	Myc	Phb	18673	Mitochondrial protein
24128	chr11	102406643	102408985	2343	*	Eu_myc_Myc_T1vsInput_peak_9913	Eu_myc_Myc_T1vsInput_peak_9913	ENSMUSG00000018677	102402985	102407946	-	overlapStart	1303	1039	NearestLocation	Eu_myc_Myc_T1vsInput_peak_9913	promoter	Myc	Slc25a39	68066	Mitochondrial protein
24129	chr11	102411694	102411935	242	*	Eu_myc_Myc_T1vsInput_peak_9914	Eu_myc_Myc_T1vsInput_peak_9914	ENSMUSG00000018677	102402985	102407946	-	upstream	-3748	3748	NearestLocation	Eu_myc_Myc_T1vsInput_peak_9914	distal	Myc	Slc25a39	68066	Mitochondrial protein
28306	chr14	25693770	25694909	1140	*	Eu_myc_Myc_T1vsInput_peak_15854	Eu_myc_Myc_T1vsInput_peak_15854	ENSMUSG00000021868	25694154	25700468	+	overlapStart	-384	384	NearestLocation	Eu_myc_Myc_T1vsInput_peak_15854	promoter	Myc	Ppif	105675	Mitochondrial protein
28307	chr14	25694999	25695449	451	*	Eu_myc_Myc_T1vsInput_peak_15855	Eu_myc_Myc_T1vsInput_peak_15855	ENSMUSG00000021868	25694154	25700468	+	inside	845	845	NearestLocation	Eu_myc_Myc_T1vsInput_peak_15855	proximal	Myc	Ppif	105675	Mitochondrial protein
28936	chr14	60784392	60784775	384	*	Eu_myc_Myc_T1vsInput_peak_16617	Eu_myc_Myc_T1vsInput_peak_16617	ENSMUSG00000021993	60784573	60905478	+	overlapStart	-181	181	NearestLocation	Eu_myc_Myc_T1vsInput_peak_16617	promoter	Myc	Mipep	70478	Mitochondrial protein
28937	chr14	60784844	60785311	468	*	Eu_myc_Myc_T1vsInput_peak_16618	Eu_myc_Myc_T1vsInput_peak_16618	ENSMUSG00000021993	60784573	60905478	+	inside	271	271	NearestLocation	Eu_myc_Myc_T1vsInput_peak_16618	proximal	Myc	Mipep	70478	Mitochondrial protein
28938	chr14	60804885	60805492	608	*	Eu_myc_Myc_T1vsInput_peak_16619	Eu_myc_Myc_T1vsInput_peak_16619	ENSMUSG00000021993	60784573	60905478	+	inside	20312	20312	NearestLocation	Eu_myc_Myc_T1vsInput_peak_16619	proximal	Myc	Mipep	70478	Mitochondrial protein
30763	chr15	84190028	84190220	193	*	Eu_myc_Myc_T1vsInput_peak_18985	Eu_myc_Myc_T1vsInput_peak_18985	ENSMUSG00000022437	84192241	84217267	+	upstream	-2213	2021	NearestLocation	Eu_myc_Myc_T1vsInput_peak_18985	promoter	Myc	Samm50	68653	Mitochondrial protein
30764	chr15	84191496	84191667	172	*	Eu_myc_Myc_T1vsInput_peak_18986	Eu_myc_Myc_T1vsInput_peak_18986	ENSMUSG00000022437	84192241	84217267	+	upstream	-745	574	NearestLocation	Eu_myc_Myc_T1vsInput_peak_18986	promoter	Myc	Samm50	68653	Mitochondrial protein
30765	chr15	84191852	84192790	939	*	Eu_myc_Myc_T1vsInput_peak_18987	Eu_myc_Myc_T1vsInput_peak_18987	ENSMUSG00000022437	84192241	84217267	+	overlapStart	-389	389	NearestLocation	Eu_myc_Myc_T1vsInput_peak_18987	promoter	Myc	Samm50	68653	Mitochondrial protein
30766	chr15	84212295	84212496	202	*	Eu_myc_Myc_T1vsInput_peak_18988	Eu_myc_Myc_T1vsInput_peak_18988	ENSMUSG00000022437	84192241	84217267	+	inside	20054	4771	Overlapping	Eu_myc_Myc_T1vsInput_peak_18988	proximal	Myc	Samm50	68653	Mitochondrial protein
35163	chr18	34953168	34953388	221	*	Eu_myc_Myc_T1vsInput_peak_24749	Eu_myc_Myc_T1vsInput_peak_24749	ENSMUSG00000024359	34937414	34954357	-	inside	1189	969	NearestLocation	Eu_myc_Myc_T1vsInput_peak_24749	proximal	Myc	Hspa9	15526	Mitochondrial protein
35164	chr18	34953574	34955403	1830	*	Eu_myc_Myc_T1vsInput_peak_24750	Eu_myc_Myc_T1vsInput_peak_24750	ENSMUSG00000024359	34937414	34954357	-	overlapStart	783	783	NearestLocation	Eu_myc_Myc_T1vsInput_peak_24750	promoter	Myc	Hspa9	15526	Mitochondrial protein
42089	chr3	88911815	88912066	252	*	Eu_myc_Myc_T1vsInput_peak_34210	Eu_myc_Myc_T1vsInput_peak_34210	ENSMUSG00000068922	88905107	88913999	-	inside	2184	1933	NearestLocation	Eu_myc_Myc_T1vsInput_peak_34210	proximal	Myc	Msto1	229524	Mitochondrial protein
42090	chr3	88912999	88913237	239	*	Eu_myc_Myc_T1vsInput_peak_34211	Eu_myc_Myc_T1vsInput_peak_34211	ENSMUSG00000068922	88905107	88913999	-	inside	1000	762	NearestLocation	Eu_myc_Myc_T1vsInput_peak_34211	proximal	Myc	Msto1	229524	Mitochondrial protein
42091	chr3	88913352	88914745	1394	*	Eu_myc_Myc_T1vsInput_peak_34212	Eu_myc_Myc_T1vsInput_peak_34212	ENSMUSG00000068922	88905107	88913999	-	overlapStart	647	647	NearestLocation	Eu_myc_Myc_T1vsInput_peak_34212	promoter	Myc	Msto1	229524	Mitochondrial protein
42092	chr3	88918068	88918254	187	*	Eu_myc_Myc_T1vsInput_peak_34213	Eu_myc_Myc_T1vsInput_peak_34213	ENSMUSG00000068922	88905107	88913999	-	upstream	-4069	4069	NearestLocation	Eu_myc_Myc_T1vsInput_peak_34213	distal	Myc	Msto1	229524	Mitochondrial protein
44275	chr4	43030841	43031588	748	*	Eu_myc_Myc_T1vsInput_peak_37295	Eu_myc_Myc_T1vsInput_peak_37295	ENSMUSG00000028455	43027690	43031710	-	inside	869	122	NearestLocation	Eu_myc_Myc_T1vsInput_peak_37295	proximal	Myc	Stoml2	66592	Mitochondrial protein
46589	chr4	155759880	155761335	1456	*	Eu_myc_Myc_T1vsInput_peak_40211	Eu_myc_Myc_T1vsInput_peak_40211	ENSMUSG00000029036	155740641	155761093	-	overlapStart	1213	242	NearestLocation	Eu_myc_Myc_T1vsInput_peak_40211	promoter	Myc	Atad3a	108888	Mitochondrial protein
46590	chr4	155761740	155762046	307	*	Eu_myc_Myc_T1vsInput_peak_40212	Eu_myc_Myc_T1vsInput_peak_40212	ENSMUSG00000029036	155740641	155761093	-	upstream	-647	647	NearestLocation	Eu_myc_Myc_T1vsInput_peak_40212	promoter	Myc	Atad3a	108888	Mitochondrial protein
46591	chr4	155766394	155766568	175	*	Eu_myc_Myc_T1vsInput_peak_40213	Eu_myc_Myc_T1vsInput_peak_40213	ENSMUSG00000029036	155740641	155761093	-	upstream	-5301	5301	NearestLocation	Eu_myc_Myc_T1vsInput_peak_40213	distal	Myc	Atad3a	108888	Mitochondrial protein
50445	chr6	86356995	86357202	208	*	Eu_myc_Myc_T1vsInput_peak_45283	Eu_myc_Myc_T1vsInput_peak_45283	ENSMUSG00000057497	86365646	86370058	+	upstream	-8651	8444	NearestLocation	Eu_myc_Myc_T1vsInput_peak_45283	distal	Myc	Fam136a	66488	Mitochondrial protein
50446	chr6	86364461	86366996	2536	*	Eu_myc_Myc_T1vsInput_peak_45284	Eu_myc_Myc_T1vsInput_peak_45284	ENSMUSG00000057497	86365646	86370058	+	overlapStart	-1185	1185	NearestLocation	Eu_myc_Myc_T1vsInput_peak_45284	promoter	Myc	Fam136a	66488	Mitochondrial protein
50595	chr6	89421503	89422019	517	*	Eu_myc_Myc_T1vsInput_peak_45510	Eu_myc_Myc_T1vsInput_peak_45510	ENSMUSG00000030086	89383146	89595652	-	inside	174149	38357	Overlapping	Eu_myc_Myc_T1vsInput_peak_45510	proximal	Myc	Chchd6	66098	Mitochondrial protein
50596	chr6	89422732	89422981	250	*	Eu_myc_Myc_T1vsInput_peak_45511	Eu_myc_Myc_T1vsInput_peak_45511	ENSMUSG00000030086	89383146	89595652	-	inside	172920	39586	Overlapping	Eu_myc_Myc_T1vsInput_peak_45511	proximal	Myc	Chchd6	66098	Mitochondrial protein
50597	chr6	89448905	89449103	199	*	Eu_myc_Myc_T1vsInput_peak_45512	Eu_myc_Myc_T1vsInput_peak_45512	ENSMUSG00000030086	89383146	89595652	-	inside	146747	65759	Overlapping	Eu_myc_Myc_T1vsInput_peak_45512	proximal	Myc	Chchd6	66098	Mitochondrial protein
50598	chr6	89595055	89595811	757	*	Eu_myc_Myc_T1vsInput_peak_45513	Eu_myc_Myc_T1vsInput_peak_45513	ENSMUSG00000030086	89383146	89595652	-	overlapStart	597	159	NearestLocation	Eu_myc_Myc_T1vsInput_peak_45513	promoter	Myc	Chchd6	66098	Mitochondrial protein
50658	chr6	91471597	91474314	2718	*	Eu_myc_Myc_T1vsInput_peak_45579	Eu_myc_Myc_T1vsInput_peak_45579	ENSMUSG00000034203	91462172	91473546	-	overlapStart	1949	768	NearestLocation	Eu_myc_Myc_T1vsInput_peak_45579	promoter	Myc	Chchd4	72170	Mitochondrial protein
59667	chrX	134541013	134542130	1118	*	Eu_myc_Myc_T1vsInput_peak_56957	Eu_myc_Myc_T1vsInput_peak_56957	ENSMUSG00000048007	134537256	134541865	-	overlapStart	852	265	NearestLocation	Eu_myc_Myc_T1vsInput_peak_56957	promoter	Myc	Timm8a1	30058	Mitochondrial protein
43	chr1	16665066	16665664	599	*	Prob_Erg_Abcam_vs_PreproB_Erg_KO_peak_53	Prob_Erg_Abcam_vs_PreproB_Erg_KO_peak_53	ENSMUSG00000025940	16665207	16678275	+	overlapStart	-141	141	NearestLocation	Prob_Erg_Abcam_vs_PreproB_Erg_KO_peak_53	promoter	Erg	Tmem70	70397	Mitochondrial respiratory chain
389	chr1	92473463	92473991	529	*	Prob_Erg_Abcam_vs_PreproB_Erg_KO_peak_433	Prob_Erg_Abcam_vs_PreproB_Erg_KO_peak_433	ENSMUSG00000026260	92439010	92473860	-	overlapStart	397	131	NearestLocation	Prob_Erg_Abcam_vs_PreproB_Erg_KO_peak_433	promoter	Erg	Ndufa10	67273	Mitochondrial respiratory chain
1723	chr10	128083195	128083585	391	*	Prob_Erg_Abcam_vs_PreproB_Erg_KO_peak_1882	Prob_Erg_Abcam_vs_PreproB_Erg_KO_peak_1882	ENSMUSG00000025393	128083273	128090391	+	overlapStart	-78	78	NearestLocation	Prob_Erg_Abcam_vs_PreproB_Erg_KO_peak_1882	promoter	Erg	Atp5b	11947	Mitochondrial respiratory chain
5213	chr15	76343339	76344495	1157	*	Prob_Erg_Abcam_vs_PreproB_Erg_KO_peak_5738	Prob_Erg_Abcam_vs_PreproB_Erg_KO_peak_5738	ENSMUSG00000022551	76343523	76346260	+	overlapStart	-184	184	NearestLocation	Prob_Erg_Abcam_vs_PreproB_Erg_KO_peak_5738	promoter	Erg	Cyc1	66445	Mitochondrial respiratory chain
7461	chr19	4012424	4012917	494	*	Prob_Erg_Abcam_vs_PreproB_Erg_KO_peak_8224	Prob_Erg_Abcam_vs_PreproB_Erg_KO_peak_8224	ENSMUSG00000037916	4007384	4012806	-	overlapStart	382	111	NearestLocation	Prob_Erg_Abcam_vs_PreproB_Erg_KO_peak_8224	promoter	Erg	Ndufv1	17995	Mitochondrial respiratory chain
11823	chr5	115279498	115279957	460	*	Prob_Erg_Abcam_vs_PreproB_Erg_KO_peak_13043	Prob_Erg_Abcam_vs_PreproB_Erg_KO_peak_13043	ENSMUSG00000041733	115279666	115296972	+	overlapStart	-168	168	NearestLocation	Prob_Erg_Abcam_vs_PreproB_Erg_KO_peak_13043	promoter	Erg	Coq5	52064	Mitochondrial respiratory chain
16760	chr1	16664907	16666017	1111	*	Eu_myc_Myc_T1vsInput_peak_150	Eu_myc_Myc_T1vsInput_peak_150	ENSMUSG00000025940	16665207	16678275	+	overlapStart	-300	300	NearestLocation	Eu_myc_Myc_T1vsInput_peak_150	promoter	Myc	Tmem70	70397	Mitochondrial respiratory chain
17661	chr1	92473202	92474281	1080	*	Eu_myc_Myc_T1vsInput_peak_1303	Eu_myc_Myc_T1vsInput_peak_1303	ENSMUSG00000026260	92439010	92473860	-	overlapStart	658	421	NearestLocation	Eu_myc_Myc_T1vsInput_peak_1303	promoter	Myc	Ndufa10	67273	Mitochondrial respiratory chain
21154	chr10	128080492	128080814	323	*	Eu_myc_Myc_T1vsInput_peak_6256	Eu_myc_Myc_T1vsInput_peak_6256	ENSMUSG00000025393	128083273	128090391	+	upstream	-2781	2459	NearestLocation	Eu_myc_Myc_T1vsInput_peak_6256	promoter	Myc	Atp5b	11947	Mitochondrial respiratory chain
21155	chr10	128082721	128084193	1473	*	Eu_myc_Myc_T1vsInput_peak_6257	Eu_myc_Myc_T1vsInput_peak_6257	ENSMUSG00000025393	128083273	128090391	+	overlapStart	-552	552	NearestLocation	Eu_myc_Myc_T1vsInput_peak_6257	promoter	Myc	Atp5b	11947	Mitochondrial respiratory chain
21156	chr10	128086503	128086685	183	*	Eu_myc_Myc_T1vsInput_peak_6258	Eu_myc_Myc_T1vsInput_peak_6258	ENSMUSG00000025393	128083273	128090391	+	inside	3230	3230	NearestLocation	Eu_myc_Myc_T1vsInput_peak_6258	proximal	Myc	Atp5b	11947	Mitochondrial respiratory chain
30305	chr15	76337521	76337704	184	*	Eu_myc_Myc_T1vsInput_peak_18467	Eu_myc_Myc_T1vsInput_peak_18467	ENSMUSG00000022551	76343523	76346260	+	upstream	-6002	5819	NearestLocation	Eu_myc_Myc_T1vsInput_peak_18467	distal	Myc	Cyc1	66445	Mitochondrial respiratory chain
30306	chr15	76342142	76342426	285	*	Eu_myc_Myc_T1vsInput_peak_18468	Eu_myc_Myc_T1vsInput_peak_18468	ENSMUSG00000022551	76343523	76346260	+	upstream	-1381	1097	NearestLocation	Eu_myc_Myc_T1vsInput_peak_18468	promoter	Myc	Cyc1	66445	Mitochondrial respiratory chain
30307	chr15	76343328	76344627	1300	*	Eu_myc_Myc_T1vsInput_peak_18469	Eu_myc_Myc_T1vsInput_peak_18469	ENSMUSG00000022551	76343523	76346260	+	overlapStart	-195	195	NearestLocation	Eu_myc_Myc_T1vsInput_peak_18469	promoter	Myc	Cyc1	66445	Mitochondrial respiratory chain
30308	chr15	76344903	76345074	172	*	Eu_myc_Myc_T1vsInput_peak_18470	Eu_myc_Myc_T1vsInput_peak_18470	ENSMUSG00000022551	76343523	76346260	+	inside	1380	1186	NearestLocation	Eu_myc_Myc_T1vsInput_peak_18470	proximal	Myc	Cyc1	66445	Mitochondrial respiratory chain
36005	chr19	4012462	4013158	697	*	Eu_myc_Myc_T1vsInput_peak_25899	Eu_myc_Myc_T1vsInput_peak_25899	ENSMUSG00000037916	4007384	4012806	-	overlapStart	344	344	NearestLocation	Eu_myc_Myc_T1vsInput_peak_25899	promoter	Myc	Ndufv1	17995	Mitochondrial respiratory chain
36006	chr19	4019339	4019566	228	*	Eu_myc_Myc_T1vsInput_peak_25900	Eu_myc_Myc_T1vsInput_peak_25900	ENSMUSG00000037916	4007384	4012806	-	upstream	-6533	6533	NearestLocation	Eu_myc_Myc_T1vsInput_peak_25900	distal	Myc	Ndufv1	17995	Mitochondrial respiratory chain
48213	chr5	115279457	115280545	1089	*	Eu_myc_Myc_T1vsInput_peak_42311	Eu_myc_Myc_T1vsInput_peak_42311	ENSMUSG00000041733	115279666	115296972	+	overlapStart	-209	209	NearestLocation	Eu_myc_Myc_T1vsInput_peak_42311	promoter	Myc	Coq5	52064	Mitochondrial respiratory chain
981	chr10	31313179	31313762	584	*	Prob_Erg_Abcam_vs_PreproB_Erg_KO_peak_1091	Prob_Erg_Abcam_vs_PreproB_Erg_KO_peak_1091	ENSMUSG00000000295	31313383	31328204	+	overlapStart	-204	204	NearestLocation	Prob_Erg_Abcam_vs_PreproB_Erg_KO_peak_1091	promoter	Erg	Hddc2	69692	Nucleotide metabolism
1009	chr10	40300762	40301837	1076	*	Prob_Erg_Abcam_vs_PreproB_Erg_KO_peak_1121	Prob_Erg_Abcam_vs_PreproB_Erg_KO_peak_1121	ENSMUSG00000075232	40287458	40302188	-	inside	1426	351	NearestLocation	Prob_Erg_Abcam_vs_PreproB_Erg_KO_peak_1121	proximal	Erg	Amd1	11702	Nucleotide metabolism
1010	chr10	40302107	40302587	481	*	Prob_Erg_Abcam_vs_PreproB_Erg_KO_peak_1122	Prob_Erg_Abcam_vs_PreproB_Erg_KO_peak_1122	ENSMUSG00000075232	40287458	40302188	-	overlapStart	81	81	NearestLocation	Prob_Erg_Abcam_vs_PreproB_Erg_KO_peak_1122	promoter	Erg	Amd1	11702	Nucleotide metabolism
2121	chr11	59191565	59192196	632	*	Prob_Erg_Abcam_vs_PreproB_Erg_KO_peak_2316	Prob_Erg_Abcam_vs_PreproB_Erg_KO_peak_2316	ENSMUSG00000020444	59183875	59192212	-	inside	647	16	NearestLocation	Prob_Erg_Abcam_vs_PreproB_Erg_KO_peak_2316	proximal	Erg	Guk1	14923	Nucleotide metabolism
5347	chr15	80948291	80948820	530	*	Prob_Erg_Abcam_vs_PreproB_Erg_KO_peak_5875	Prob_Erg_Abcam_vs_PreproB_Erg_KO_peak_5875	ENSMUSG00000022407	80948490	80970946	+	overlapStart	-199	199	NearestLocation	Prob_Erg_Abcam_vs_PreproB_Erg_KO_peak_5875	promoter	Erg	Adsl	11564	Nucleotide metabolism
6102	chr16	91646738	91647374	637	*	Prob_Erg_Abcam_vs_PreproB_Erg_KO_peak_6711	Prob_Erg_Abcam_vs_PreproB_Erg_KO_peak_6711	ENSMUSG00000022962	91621186	91646952	-	overlapStart	214	214	NearestLocation	Prob_Erg_Abcam_vs_PreproB_Erg_KO_peak_6711	promoter	Erg	Gart	14450	Nucleotide metabolism
6717	chr17	46496615	46497154	540	*	Prob_Erg_Abcam_vs_PreproB_Erg_KO_peak_7387	Prob_Erg_Abcam_vs_PreproB_Erg_KO_peak_7387	ENSMUSG00000040658	46496711	46499624	+	overlapStart	-96	96	NearestLocation	Prob_Erg_Abcam_vs_PreproB_Erg_KO_peak_7387	promoter	Erg	Dnph1	381101	Nucleotide metabolism
9068	chr2	155073922	155074474	553	*	Prob_Erg_Abcam_vs_PreproB_Erg_KO_peak_9977	Prob_Erg_Abcam_vs_PreproB_Erg_KO_peak_9977	ENSMUSG00000027597	155059310	155074497	-	inside	575	23	NearestLocation	Prob_Erg_Abcam_vs_PreproB_Erg_KO_peak_9977	proximal	Erg	Ahcy	269378	Nucleotide metabolism
12230	chr5	140331768	140332120	353	*	Prob_Erg_Abcam_vs_PreproB_Erg_KO_peak_13475	Prob_Erg_Abcam_vs_PreproB_Erg_KO_peak_13475	ENSMUSG00000036639	140321656	140338137	+	inside	10112	6017	Overlapping	Prob_Erg_Abcam_vs_PreproB_Erg_KO_peak_13475	proximal	Erg	Nudt1	17766	Nucleotide metabolism
12662	chr6	73248577	73249103	527	*	Prob_Erg_Abcam_vs_PreproB_Erg_KO_peak_13972	Prob_Erg_Abcam_vs_PreproB_Erg_KO_peak_13972	ENSMUSG00000052738	73248382	73276911	+	inside	195	195	NearestLocation	Prob_Erg_Abcam_vs_PreproB_Erg_KO_peak_13972	proximal	Erg	Suclg1	56451	Nucleotide metabolism
16115	chr9	108560233	108560704	472	*	Prob_Erg_Abcam_vs_PreproB_Erg_KO_peak_17682	Prob_Erg_Abcam_vs_PreproB_Erg_KO_peak_17682	ENSMUSG00000062867	108560286	108565584	+	overlapStart	-53	53	NearestLocation	Prob_Erg_Abcam_vs_PreproB_Erg_KO_peak_17682	promoter	Erg	Impdh2	23918	Nucleotide metabolism
19434	chr10	31312866	31313146	281	*	Eu_myc_Myc_T1vsInput_peak_3856	Eu_myc_Myc_T1vsInput_peak_3856	ENSMUSG00000000295	31313383	31328204	+	upstream	-517	237	NearestLocation	Eu_myc_Myc_T1vsInput_peak_3856	promoter	Myc	Hddc2	69692	Nucleotide metabolism
19435	chr10	31313373	31314094	722	*	Eu_myc_Myc_T1vsInput_peak_3857	Eu_myc_Myc_T1vsInput_peak_3857	ENSMUSG00000000295	31313383	31328204	+	overlapStart	-10	10	NearestLocation	Eu_myc_Myc_T1vsInput_peak_3857	promoter	Myc	Hddc2	69692	Nucleotide metabolism
19501	chr10	40300468	40301902	1435	*	Eu_myc_Myc_T1vsInput_peak_3955	Eu_myc_Myc_T1vsInput_peak_3955	ENSMUSG00000075232	40287458	40302188	-	inside	1720	286	NearestLocation	Eu_myc_Myc_T1vsInput_peak_3955	proximal	Myc	Amd1	11702	Nucleotide metabolism
19502	chr10	40302070	40303056	987	*	Eu_myc_Myc_T1vsInput_peak_3956	Eu_myc_Myc_T1vsInput_peak_3956	ENSMUSG00000075232	40287458	40302188	-	overlapStart	118	118	NearestLocation	Eu_myc_Myc_T1vsInput_peak_3956	promoter	Myc	Amd1	11702	Nucleotide metabolism
19503	chr10	40310295	40310474	180	*	Eu_myc_Myc_T1vsInput_peak_3957	Eu_myc_Myc_T1vsInput_peak_3957	ENSMUSG00000075232	40287458	40302188	-	upstream	-8107	8107	NearestLocation	Eu_myc_Myc_T1vsInput_peak_3957	distal	Myc	Amd1	11702	Nucleotide metabolism
22300	chr11	59190937	59192506	1570	*	Eu_myc_Myc_T1vsInput_peak_7736	Eu_myc_Myc_T1vsInput_peak_7736	ENSMUSG00000020444	59183875	59192212	-	overlapStart	1275	294	NearestLocation	Eu_myc_Myc_T1vsInput_peak_7736	promoter	Myc	Guk1	14923	Nucleotide metabolism
30616	chr15	80947968	80949248	1281	*	Eu_myc_Myc_T1vsInput_peak_18804	Eu_myc_Myc_T1vsInput_peak_18804	ENSMUSG00000022407	80948490	80970946	+	overlapStart	-522	522	NearestLocation	Eu_myc_Myc_T1vsInput_peak_18804	promoter	Myc	Adsl	11564	Nucleotide metabolism
30617	chr15	80949542	80950014	473	*	Eu_myc_Myc_T1vsInput_peak_18805	Eu_myc_Myc_T1vsInput_peak_18805	ENSMUSG00000022407	80948490	80970946	+	inside	1052	1052	NearestLocation	Eu_myc_Myc_T1vsInput_peak_18805	proximal	Myc	Adsl	11564	Nucleotide metabolism
30618	chr15	80960433	80960643	211	*	Eu_myc_Myc_T1vsInput_peak_18806	Eu_myc_Myc_T1vsInput_peak_18806	ENSMUSG00000022407	80948490	80970946	+	inside	11943	10303	NearestLocation	Eu_myc_Myc_T1vsInput_peak_18806	proximal	Myc	Adsl	11564	Nucleotide metabolism
32638	chr16	91645019	91645466	448	*	Eu_myc_Myc_T1vsInput_peak_21397	Eu_myc_Myc_T1vsInput_peak_21397	ENSMUSG00000022962	91621186	91646952	-	inside	1933	1486	NearestLocation	Eu_myc_Myc_T1vsInput_peak_21397	proximal	Myc	Gart	14450	Nucleotide metabolism
32639	chr16	91645545	91645781	237	*	Eu_myc_Myc_T1vsInput_peak_21398	Eu_myc_Myc_T1vsInput_peak_21398	ENSMUSG00000022962	91621186	91646952	-	inside	1407	1171	NearestLocation	Eu_myc_Myc_T1vsInput_peak_21398	proximal	Myc	Gart	14450	Nucleotide metabolism
34150	chr17	46496549	46497398	850	*	Eu_myc_Myc_T1vsInput_peak_23331	Eu_myc_Myc_T1vsInput_peak_23331	ENSMUSG00000040658	46496711	46499624	+	overlapStart	-162	162	NearestLocation	Eu_myc_Myc_T1vsInput_peak_23331	promoter	Myc	Dnph1	381101	Nucleotide metabolism
34151	chr17	46497467	46497799	333	*	Eu_myc_Myc_T1vsInput_peak_23332	Eu_myc_Myc_T1vsInput_peak_23332	ENSMUSG00000040658	46496711	46499624	+	inside	756	756	NearestLocation	Eu_myc_Myc_T1vsInput_peak_23332	proximal	Myc	Dnph1	381101	Nucleotide metabolism
40107	chr2	155073794	155075298	1505	*	Eu_myc_Myc_T1vsInput_peak_31156	Eu_myc_Myc_T1vsInput_peak_31156	ENSMUSG00000027597	155059310	155074497	-	overlapStart	703	703	NearestLocation	Eu_myc_Myc_T1vsInput_peak_31156	promoter	Myc	Ahcy	269378	Nucleotide metabolism
40108	chr2	155075757	155076004	248	*	Eu_myc_Myc_T1vsInput_peak_31157	Eu_myc_Myc_T1vsInput_peak_31157	ENSMUSG00000027597	155059310	155074497	-	upstream	-1260	1260	NearestLocation	Eu_myc_Myc_T1vsInput_peak_31157	promoter	Myc	Ahcy	269378	Nucleotide metabolism
49281	chr5	140329546	140329741	196	*	Eu_myc_Myc_T1vsInput_peak_43552	Eu_myc_Myc_T1vsInput_peak_43552	ENSMUSG00000036639	140321656	140338137	+	inside	7890	7890	Overlapping	Eu_myc_Myc_T1vsInput_peak_43552	proximal	Myc	Nudt1	17766	Nucleotide metabolism
49282	chr5	140331751	140332451	701	*	Eu_myc_Myc_T1vsInput_peak_43553	Eu_myc_Myc_T1vsInput_peak_43553	ENSMUSG00000036639	140321656	140338137	+	inside	10095	5686	Overlapping	Eu_myc_Myc_T1vsInput_peak_43553	proximal	Myc	Nudt1	17766	Nucleotide metabolism
49283	chr5	140333691	140334191	501	*	Eu_myc_Myc_T1vsInput_peak_43554	Eu_myc_Myc_T1vsInput_peak_43554	ENSMUSG00000036639	140321656	140338137	+	inside	12035	3946	Overlapping	Eu_myc_Myc_T1vsInput_peak_43554	proximal	Myc	Nudt1	17766	Nucleotide metabolism
49284	chr5	140335921	140336156	236	*	Eu_myc_Myc_T1vsInput_peak_43555	Eu_myc_Myc_T1vsInput_peak_43555	ENSMUSG00000036639	140321656	140338137	+	inside	14265	1981	Overlapping	Eu_myc_Myc_T1vsInput_peak_43555	proximal	Myc	Nudt1	17766	Nucleotide metabolism
50321	chr6	73247449	73247703	255	*	Eu_myc_Myc_T1vsInput_peak_45143	Eu_myc_Myc_T1vsInput_peak_45143	ENSMUSG00000052738	73248382	73276911	+	upstream	-933	679	NearestLocation	Eu_myc_Myc_T1vsInput_peak_45143	promoter	Myc	Suclg1	56451	Nucleotide metabolism
50322	chr6	73247952	73248946	995	*	Eu_myc_Myc_T1vsInput_peak_45144	Eu_myc_Myc_T1vsInput_peak_45144	ENSMUSG00000052738	73248382	73276911	+	overlapStart	-430	430	NearestLocation	Eu_myc_Myc_T1vsInput_peak_45144	promoter	Myc	Suclg1	56451	Nucleotide metabolism
50323	chr6	73249042	73249387	346	*	Eu_myc_Myc_T1vsInput_peak_45145	Eu_myc_Myc_T1vsInput_peak_45145	ENSMUSG00000052738	73248382	73276911	+	inside	660	660	NearestLocation	Eu_myc_Myc_T1vsInput_peak_45145	proximal	Myc	Suclg1	56451	Nucleotide metabolism
50324	chr6	73252916	73253361	446	*	Eu_myc_Myc_T1vsInput_peak_45146	Eu_myc_Myc_T1vsInput_peak_45146	ENSMUSG00000052738	73248382	73276911	+	inside	4534	4534	NearestLocation	Eu_myc_Myc_T1vsInput_peak_45146	proximal	Myc	Suclg1	56451	Nucleotide metabolism
50325	chr6	73254957	73255132	176	*	Eu_myc_Myc_T1vsInput_peak_45147	Eu_myc_Myc_T1vsInput_peak_45147	ENSMUSG00000052738	73248382	73276911	+	inside	6575	6575	NearestLocation	Eu_myc_Myc_T1vsInput_peak_45147	proximal	Myc	Suclg1	56451	Nucleotide metabolism
50326	chr6	73257155	73257451	297	*	Eu_myc_Myc_T1vsInput_peak_45148	Eu_myc_Myc_T1vsInput_peak_45148	ENSMUSG00000052738	73248382	73276911	+	inside	8773	8773	NearestLocation	Eu_myc_Myc_T1vsInput_peak_45148	proximal	Myc	Suclg1	56451	Nucleotide metabolism
58759	chr9	108560066	108561045	980	*	Eu_myc_Myc_T1vsInput_peak_55776	Eu_myc_Myc_T1vsInput_peak_55776	ENSMUSG00000062867	108560286	108565584	+	overlapStart	-220	220	NearestLocation	Eu_myc_Myc_T1vsInput_peak_55776	promoter	Myc	Impdh2	23918	Nucleotide metabolism
1497	chr10	82622691	82623351	661	*	Prob_Erg_Abcam_vs_PreproB_Erg_KO_peak_1636	Prob_Erg_Abcam_vs_PreproB_Erg_KO_peak_1636	ENSMUSG00000063320	82619851	82623228	-	overlapStart	537	123	NearestLocation	Prob_Erg_Abcam_vs_PreproB_Erg_KO_peak_1636	promoter	Erg	1190007I07Rik	544717	Other
1970	chr11	40733780	40734235	456	*	Prob_Erg_Abcam_vs_PreproB_Erg_KO_peak_2150	Prob_Erg_Abcam_vs_PreproB_Erg_KO_peak_2150	ENSMUSG00000020328	40733667	40740046	+	inside	113	113	NearestLocation	Prob_Erg_Abcam_vs_PreproB_Erg_KO_peak_2150	proximal	Erg	Nudcd2	52653	Other
5216	chr15	76368807	76369560	754	*	Prob_Erg_Abcam_vs_PreproB_Erg_KO_peak_5741	Prob_Erg_Abcam_vs_PreproB_Erg_KO_peak_5741	ENSMUSG00000022554	76368898	76371437	+	overlapStart	-91	91	NearestLocation	Prob_Erg_Abcam_vs_PreproB_Erg_KO_peak_5741	promoter	Erg	Hgh1	59053	Other
5435	chr15	85811295	85811874	580	*	Prob_Erg_Abcam_vs_PreproB_Erg_KO_peak_5978	Prob_Erg_Abcam_vs_PreproB_Erg_KO_peak_5978	ENSMUSG00000064284	85806972	85811697	-	overlapStart	402	177	NearestLocation	Prob_Erg_Abcam_vs_PreproB_Erg_KO_peak_5978	promoter	Erg	Cdpf1	72355	Other
6355	chr17	25868211	25868869	659	*	Prob_Erg_Abcam_vs_PreproB_Erg_KO_peak_6993	Prob_Erg_Abcam_vs_PreproB_Erg_KO_peak_6993	ENSMUSG00000025732	25863698	25868764	-	overlapStart	553	105	NearestLocation	Prob_Erg_Abcam_vs_PreproB_Erg_KO_peak_6993	promoter	Erg	Mcrip2	68241	Other
10434	chr4	88094416	88095074	659	*	Prob_Erg_Abcam_vs_PreproB_Erg_KO_peak_11503	Prob_Erg_Abcam_vs_PreproB_Erg_KO_peak_11503	ENSMUSG00000038368	88094629	88411011	+	overlapStart	-213	213	NearestLocation	Prob_Erg_Abcam_vs_PreproB_Erg_KO_peak_11503	promoter	Erg	Focad	230393	Other
11268	chr5	21424970	21425631	662	*	Prob_Erg_Abcam_vs_PreproB_Erg_KO_peak_12428	Prob_Erg_Abcam_vs_PreproB_Erg_KO_peak_12428	ENSMUSG00000047221	21424958	21482124	+	inside	12	12	NearestLocation	Prob_Erg_Abcam_vs_PreproB_Erg_KO_peak_12428	proximal	Erg	Fam185a	330050	Other
20535	chr10	82622035	82623789	1755	*	Eu_myc_Myc_T1vsInput_peak_5291	Eu_myc_Myc_T1vsInput_peak_5291	ENSMUSG00000063320	82619851	82623228	-	overlapStart	1193	561	NearestLocation	Eu_myc_Myc_T1vsInput_peak_5291	promoter	Myc	1190007I07Rik	544717	Other
21833	chr11	40733013	40734627	1615	*	Eu_myc_Myc_T1vsInput_peak_7105	Eu_myc_Myc_T1vsInput_peak_7105	ENSMUSG00000020328	40733667	40740046	+	overlapStart	-654	654	Overlapping	Eu_myc_Myc_T1vsInput_peak_7105	promoter	Myc	Nudcd2	52653	Other
30310	chr15	76368619	76369834	1216	*	Eu_myc_Myc_T1vsInput_peak_18472	Eu_myc_Myc_T1vsInput_peak_18472	ENSMUSG00000022554	76368898	76371437	+	overlapStart	-279	279	NearestLocation	Eu_myc_Myc_T1vsInput_peak_18472	promoter	Myc	Hgh1	59053	Other
30837	chr15	85810732	85812214	1483	*	Eu_myc_Myc_T1vsInput_peak_19088	Eu_myc_Myc_T1vsInput_peak_19088	ENSMUSG00000064284	85806972	85811697	-	overlapStart	965	517	NearestLocation	Eu_myc_Myc_T1vsInput_peak_19088	promoter	Myc	Cdpf1	72355	Other
30838	chr15	85812543	85812770	228	*	Eu_myc_Myc_T1vsInput_peak_19089	Eu_myc_Myc_T1vsInput_peak_19089	ENSMUSG00000064284	85806972	85811697	-	upstream	-846	846	NearestLocation	Eu_myc_Myc_T1vsInput_peak_19089	promoter	Myc	Cdpf1	72355	Other
33275	chr17	25867552	25869062	1511	*	Eu_myc_Myc_T1vsInput_peak_22223	Eu_myc_Myc_T1vsInput_peak_22223	ENSMUSG00000025732	25863698	25868764	-	overlapStart	1212	298	NearestLocation	Eu_myc_Myc_T1vsInput_peak_22223	promoter	Myc	Mcrip2	68241	Other
44809	chr4	88094019	88095418	1400	*	Eu_myc_Myc_T1vsInput_peak_37944	Eu_myc_Myc_T1vsInput_peak_37944	ENSMUSG00000038368	88094629	88411011	+	overlapStart	-610	610	NearestLocation	Eu_myc_Myc_T1vsInput_peak_37944	promoter	Myc	Focad	230393	Other
44810	chr4	88162650	88162821	172	*	Eu_myc_Myc_T1vsInput_peak_37945	Eu_myc_Myc_T1vsInput_peak_37945	ENSMUSG00000038368	88094629	88411011	+	inside	68021	68021	NearestLocation	Eu_myc_Myc_T1vsInput_peak_37945	proximal	Myc	Focad	230393	Other
44811	chr4	88270735	88270961	227	*	Eu_myc_Myc_T1vsInput_peak_37946	Eu_myc_Myc_T1vsInput_peak_37946	ENSMUSG00000038368	88094629	88411011	+	inside	176106	140050	Overlapping	Eu_myc_Myc_T1vsInput_peak_37946	proximal	Myc	Focad	230393	Other
44812	chr4	88395802	88396067	266	*	Eu_myc_Myc_T1vsInput_peak_37947	Eu_myc_Myc_T1vsInput_peak_37947	ENSMUSG00000038368	88094629	88411011	+	inside	301173	14944	Overlapping	Eu_myc_Myc_T1vsInput_peak_37947	proximal	Myc	Focad	230393	Other
46737	chr5	21424690	21425897	1208	*	Eu_myc_Myc_T1vsInput_peak_40378	Eu_myc_Myc_T1vsInput_peak_40378	ENSMUSG00000047221	21424958	21482124	+	overlapStart	-268	268	Overlapping	Eu_myc_Myc_T1vsInput_peak_40378	promoter	Myc	Fam185a	330050	Other
46738	chr5	21426032	21426426	395	*	Eu_myc_Myc_T1vsInput_peak_40379	Eu_myc_Myc_T1vsInput_peak_40379	ENSMUSG00000047221	21424958	21482124	+	inside	1074	1074	NearestLocation	Eu_myc_Myc_T1vsInput_peak_40379	proximal	Myc	Fam185a	330050	Other
46739	chr5	21426649	21426979	331	*	Eu_myc_Myc_T1vsInput_peak_40380	Eu_myc_Myc_T1vsInput_peak_40380	ENSMUSG00000047221	21424958	21482124	+	inside	1691	1691	NearestLocation	Eu_myc_Myc_T1vsInput_peak_40380	proximal	Myc	Fam185a	330050	Other
8585	chr2	84670073	84670682	610	*	Prob_Erg_Abcam_vs_PreproB_Erg_KO_peak_9456	Prob_Erg_Abcam_vs_PreproB_Erg_KO_peak_9456	ENSMUSG00000076437	84669215	84670770	-	inside	697	88	NearestLocation	Prob_Erg_Abcam_vs_PreproB_Erg_KO_peak_9456	proximal	Erg	Selenoh	72657	Oxidoreductase
39057	chr2	84669910	84671191	1282	*	Eu_myc_Myc_T1vsInput_peak_29807	Eu_myc_Myc_T1vsInput_peak_29807	ENSMUSG00000076437	84669215	84670770	-	overlapStart	860	421	NearestLocation	Eu_myc_Myc_T1vsInput_peak_29807	promoter	Myc	Selenoh	72657	Oxidoreductase
39058	chr2	84671264	84671493	230	*	Eu_myc_Myc_T1vsInput_peak_29808	Eu_myc_Myc_T1vsInput_peak_29808	ENSMUSG00000076437	84669215	84670770	-	upstream	-494	494	NearestLocation	Eu_myc_Myc_T1vsInput_peak_29808	promoter	Myc	Selenoh	72657	Oxidoreductase
1260	chr10	79681583	79682245	663	*	Prob_Erg_Abcam_vs_PreproB_Erg_KO_peak_1391	Prob_Erg_Abcam_vs_PreproB_Erg_KO_peak_1391	ENSMUSG00000020307	79682195	79688398	+	overlapStart	-612	50	NearestLocation	Prob_Erg_Abcam_vs_PreproB_Erg_KO_peak_1391	promoter	Erg	Cdc34	216150	Protein Trafficking Folding Stabilisation Degradation
2319	chr11	72029142	72029460	319	*	Prob_Erg_Abcam_vs_PreproB_Erg_KO_peak_2519	Prob_Erg_Abcam_vs_PreproB_Erg_KO_peak_2519	ENSMUSG00000040554	72027963	72037509	-	inside	8367	1179	NearestLocation	Prob_Erg_Abcam_vs_PreproB_Erg_KO_peak_2519	proximal	Erg	Aipl1	114230	Protein Trafficking Folding Stabilisation Degradation
3427	chr12	65073465	65074208	744	*	Prob_Erg_Abcam_vs_PreproB_Erg_KO_peak_3736	Prob_Erg_Abcam_vs_PreproB_Erg_KO_peak_3736	ENSMUSG00000020949	65062424	65074007	-	overlapStart	542	201	NearestLocation	Prob_Erg_Abcam_vs_PreproB_Erg_KO_peak_3736	promoter	Erg	Fkbp3	30795	Protein Trafficking Folding Stabilisation Degradation
5018	chr15	31601204	31601811	608	*	Prob_Erg_Abcam_vs_PreproB_Erg_KO_peak_5517	Prob_Erg_Abcam_vs_PreproB_Erg_KO_peak_5517	ENSMUSG00000022234	31590800	31601804	-	overlapStart	600	7	NearestLocation	Prob_Erg_Abcam_vs_PreproB_Erg_KO_peak_5517	promoter	Erg	Cct5	12465	Protein Trafficking Folding Stabilisation Degradation
6140	chr16	95990626	95991256	631	*	Prob_Erg_Abcam_vs_PreproB_Erg_KO_peak_6752	Prob_Erg_Abcam_vs_PreproB_Erg_KO_peak_6752	ENSMUSG00000022913	95979933	95990960	-	overlapStart	334	296	NearestLocation	Prob_Erg_Abcam_vs_PreproB_Erg_KO_peak_6752	promoter	Erg	Psmg1	56088	Protein Trafficking Folding Stabilisation Degradation
6212	chr17	12916125	12916790	666	*	Prob_Erg_Abcam_vs_PreproB_Erg_KO_peak_6842	Prob_Erg_Abcam_vs_PreproB_Erg_KO_peak_6842	ENSMUSG00000068039	12915701	12925067	+	inside	424	424	Overlapping	Prob_Erg_Abcam_vs_PreproB_Erg_KO_peak_6842	proximal	Erg	Tcp1	21454	Protein Trafficking Folding Stabilisation Degradation
13025	chr6	128437696	128438871	1176	*	Prob_Erg_Abcam_vs_PreproB_Erg_KO_peak_14372	Prob_Erg_Abcam_vs_PreproB_Erg_KO_peak_14372	ENSMUSG00000030357	128429735	128438677	-	overlapStart	981	194	NearestLocation	Prob_Erg_Abcam_vs_PreproB_Erg_KO_peak_14372	promoter	Erg	Fkbp4	14228	Protein Trafficking Folding Stabilisation Degradation
20176	chr10	79681446	79682226	781	*	Eu_myc_Myc_T1vsInput_peak_4908	Eu_myc_Myc_T1vsInput_peak_4908	ENSMUSG00000020307	79682195	79688398	+	overlapStart	-749	31	NearestLocation	Eu_myc_Myc_T1vsInput_peak_4908	promoter	Myc	Cdc34	216150	Protein Trafficking Folding Stabilisation Degradation
20177	chr10	79682403	79683661	1259	*	Eu_myc_Myc_T1vsInput_peak_4909	Eu_myc_Myc_T1vsInput_peak_4909	ENSMUSG00000020307	79682195	79688398	+	inside	208	208	NearestLocation	Eu_myc_Myc_T1vsInput_peak_4909	proximal	Myc	Cdc34	216150	Protein Trafficking Folding Stabilisation Degradation
22732	chr11	72035531	72035838	308	*	Eu_myc_Myc_T1vsInput_peak_8229	Eu_myc_Myc_T1vsInput_peak_8229	ENSMUSG00000040554	72027963	72037509	-	inside	1978	1671	NearestLocation	Eu_myc_Myc_T1vsInput_peak_8229	proximal	Myc	Aipl1	114230	Protein Trafficking Folding Stabilisation Degradation
25494	chr12	65065255	65065606	352	*	Eu_myc_Myc_T1vsInput_peak_11715	Eu_myc_Myc_T1vsInput_peak_11715	ENSMUSG00000020949	65062424	65074007	-	inside	8752	2831	NearestLocation	Eu_myc_Myc_T1vsInput_peak_11715	proximal	Myc	Fkbp3	30795	Protein Trafficking Folding Stabilisation Degradation
25495	chr12	65073322	65074379	1058	*	Eu_myc_Myc_T1vsInput_peak_11716	Eu_myc_Myc_T1vsInput_peak_11716	ENSMUSG00000020949	65062424	65074007	-	overlapStart	685	372	NearestLocation	Eu_myc_Myc_T1vsInput_peak_11716	promoter	Myc	Fkbp3	30795	Protein Trafficking Folding Stabilisation Degradation
29763	chr15	31599459	31599668	210	*	Eu_myc_Myc_T1vsInput_peak_17720	Eu_myc_Myc_T1vsInput_peak_17720	ENSMUSG00000022234	31590800	31601804	-	inside	2345	2136	NearestLocation	Eu_myc_Myc_T1vsInput_peak_17720	proximal	Myc	Cct5	12465	Protein Trafficking Folding Stabilisation Degradation
29764	chr15	31600640	31602677	2038	*	Eu_myc_Myc_T1vsInput_peak_17721	Eu_myc_Myc_T1vsInput_peak_17721	ENSMUSG00000022234	31590800	31601804	-	overlapStart	1164	873	NearestLocation	Eu_myc_Myc_T1vsInput_peak_17721	promoter	Myc	Cct5	12465	Protein Trafficking Folding Stabilisation Degradation
32780	chr16	95990318	95991408	1091	*	Eu_myc_Myc_T1vsInput_peak_21589	Eu_myc_Myc_T1vsInput_peak_21589	ENSMUSG00000022913	95979933	95990960	-	overlapStart	642	448	NearestLocation	Eu_myc_Myc_T1vsInput_peak_21589	promoter	Myc	Psmg1	56088	Protein Trafficking Folding Stabilisation Degradation
33030	chr17	12915339	12917319	1981	*	Eu_myc_Myc_T1vsInput_peak_21927	Eu_myc_Myc_T1vsInput_peak_21927	ENSMUSG00000068039	12915701	12925067	+	overlapStart	-362	362	NearestLocation	Eu_myc_Myc_T1vsInput_peak_21927	promoter	Myc	Tcp1	21454	Protein Trafficking Folding Stabilisation Degradation
33031	chr17	12921154	12921325	172	*	Eu_myc_Myc_T1vsInput_peak_21928	Eu_myc_Myc_T1vsInput_peak_21928	ENSMUSG00000068039	12915701	12925067	+	inside	5453	3742	Overlapping	Eu_myc_Myc_T1vsInput_peak_21928	proximal	Myc	Tcp1	21454	Protein Trafficking Folding Stabilisation Degradation
41975	chr3	88298412	88298596	185	*	Eu_myc_Myc_T1vsInput_peak_34086	Eu_myc_Myc_T1vsInput_peak_34086	ENSMUSG00000001416	88297116	88321767	+	inside	1296	1296	NearestLocation	Eu_myc_Myc_T1vsInput_peak_34086	proximal	Myc	Cct3	12462	Protein Trafficking Folding Stabilisation Degradation
49260	chr5	139830772	139831065	294	*	Eu_myc_Myc_T1vsInput_peak_43526	Eu_myc_Myc_T1vsInput_peak_43526	ENSMUSG00000029551	139823592	139826885	-	upstream	-3887	3887	NearestLocation	Eu_myc_Myc_T1vsInput_peak_43526	distal	Myc	Psmg3	66506	Protein Trafficking Folding Stabilisation Degradation
51350	chr6	128437195	128438909	1715	*	Eu_myc_Myc_T1vsInput_peak_46429	Eu_myc_Myc_T1vsInput_peak_46429	ENSMUSG00000030357	128429735	128438677	-	overlapStart	1482	232	NearestLocation	Eu_myc_Myc_T1vsInput_peak_46429	promoter	Myc	Fkbp4	14228	Protein Trafficking Folding Stabilisation Degradation
51351	chr6	128445900	128446086	187	*	Eu_myc_Myc_T1vsInput_peak_46430	Eu_myc_Myc_T1vsInput_peak_46430	ENSMUSG00000030357	128429735	128438677	-	upstream	-7223	7223	NearestLocation	Eu_myc_Myc_T1vsInput_peak_46430	distal	Myc	Fkbp4	14228	Protein Trafficking Folding Stabilisation Degradation
2802	chr11	100440728	100441227	500	*	Prob_Erg_Abcam_vs_PreproB_Erg_KO_peak_3026	Prob_Erg_Abcam_vs_PreproB_Erg_KO_peak_3026	ENSMUSG00000017176	100422321	100441808	-	inside	1080	581	NearestLocation	Prob_Erg_Abcam_vs_PreproB_Erg_KO_peak_3026	proximal	Erg	Nt5c3b	68106	Pyrimidine metabolism
5176	chr15	75921277	75921683	407	*	Prob_Erg_Abcam_vs_PreproB_Erg_KO_peak_5701	Prob_Erg_Abcam_vs_PreproB_Erg_KO_peak_5701	ENSMUSG00000022571	75916477	75921560	-	overlapStart	283	123	NearestLocation	Prob_Erg_Abcam_vs_PreproB_Erg_KO_peak_5701	promoter	Erg	Pycrl	66194	Pyrimidine metabolism
5956	chr16	33966647	33967151	505	*	Prob_Erg_Abcam_vs_PreproB_Erg_KO_peak_6550	Prob_Erg_Abcam_vs_PreproB_Erg_KO_peak_6550	ENSMUSG00000022814	33954782	33967038	-	overlapStart	391	113	NearestLocation	Prob_Erg_Abcam_vs_PreproB_Erg_KO_peak_6550	promoter	Erg	Umps	22247	Pyrimidine metabolism
6368	chr17	26095174	26095630	457	*	Prob_Erg_Abcam_vs_PreproB_Erg_KO_peak_7006	Prob_Erg_Abcam_vs_PreproB_Erg_KO_peak_7006	ENSMUSG00000024177	26091734	26095602	-	overlapStart	428	28	NearestLocation	Prob_Erg_Abcam_vs_PreproB_Erg_KO_peak_7006	promoter	Erg	Nme4	56520	Pyrimidine metabolism
8825	chr2	125247127	125248042	916	*	Prob_Erg_Abcam_vs_PreproB_Erg_KO_peak_9719	Prob_Erg_Abcam_vs_PreproB_Erg_KO_peak_9719	ENSMUSG00000027203	125247190	125258608	+	overlapStart	-63	63	NearestLocation	Prob_Erg_Abcam_vs_PreproB_Erg_KO_peak_9719	promoter	Erg	Dut	110074	Pyrimidine metabolism
8983	chr2	150748877	150749502	626	*	Prob_Erg_Abcam_vs_PreproB_Erg_KO_peak_9886	Prob_Erg_Abcam_vs_PreproB_Erg_KO_peak_9886	ENSMUSG00000033068	150749042	150771675	+	overlapStart	-165	165	NearestLocation	Prob_Erg_Abcam_vs_PreproB_Erg_KO_peak_9886	promoter	Erg	Entpd6	12497	Pyrimidine metabolism
12609	chr6	56923551	56924097	547	*	Prob_Erg_Abcam_vs_PreproB_Erg_KO_peak_13909	Prob_Erg_Abcam_vs_PreproB_Erg_KO_peak_13909	ENSMUSG00000029780	56882400	56923932	-	overlapStart	381	165	NearestLocation	Prob_Erg_Abcam_vs_PreproB_Erg_KO_peak_13909	promoter	Erg	Nt5c3	107569	Pyrimidine metabolism
14191	chr7	127260600	127260864	265	*	Prob_Erg_Abcam_vs_PreproB_Erg_KO_peak_15630	Prob_Erg_Abcam_vs_PreproB_Erg_KO_peak_15630	ENSMUSG00000042462	127256959	127260709	-	overlapStart	109	109	NearestLocation	Prob_Erg_Abcam_vs_PreproB_Erg_KO_peak_15630	promoter	Erg	Dctpp1	66422	Pyrimidine metabolism
14603	chr8	48109863	48110476	614	*	Prob_Erg_Abcam_vs_PreproB_Erg_KO_peak_16070	Prob_Erg_Abcam_vs_PreproB_Erg_KO_peak_16070	ENSMUSG00000031562	48099092	48153233	+	inside	10771	10771	NearestLocation	Prob_Erg_Abcam_vs_PreproB_Erg_KO_peak_16070	proximal	Erg	Dctd	320685	Pyrimidine metabolism
15128	chr8	109608332	109608699	368	*	Prob_Erg_Abcam_vs_PreproB_Erg_KO_peak_16628	Prob_Erg_Abcam_vs_PreproB_Erg_KO_peak_16628	ENSMUSG00000031730	109591343	109608673	-	overlapStart	341	26	NearestLocation	Prob_Erg_Abcam_vs_PreproB_Erg_KO_peak_16628	promoter	Erg	Dhodh	56749	Pyrimidine metabolism
16139	chr9	109832581	109832879	299	*	Prob_Erg_Abcam_vs_PreproB_Erg_KO_peak_17706	Prob_Erg_Abcam_vs_PreproB_Erg_KO_peak_17706	ENSMUSG00000032478	109832749	109843116	+	overlapStart	-168	130	NearestLocation	Prob_Erg_Abcam_vs_PreproB_Erg_KO_peak_17706	promoter	Erg	Nme6	54369	Pyrimidine metabolism
23958	chr11	100440628	100441229	602	*	Eu_myc_Myc_T1vsInput_peak_9720	Eu_myc_Myc_T1vsInput_peak_9720	ENSMUSG00000017176	100422321	100441808	-	inside	1180	579	NearestLocation	Eu_myc_Myc_T1vsInput_peak_9720	proximal	Myc	Nt5c3b	68106	Pyrimidine metabolism
30258	chr15	75921102	75921573	472	*	Eu_myc_Myc_T1vsInput_peak_18419	Eu_myc_Myc_T1vsInput_peak_18419	ENSMUSG00000022571	75916477	75921560	-	overlapStart	458	13	NearestLocation	Eu_myc_Myc_T1vsInput_peak_18419	promoter	Myc	Pycrl	66194	Pyrimidine metabolism
30259	chr15	75923326	75923547	222	*	Eu_myc_Myc_T1vsInput_peak_18420	Eu_myc_Myc_T1vsInput_peak_18420	ENSMUSG00000022571	75916477	75921560	-	upstream	-1766	1766	NearestLocation	Eu_myc_Myc_T1vsInput_peak_18420	promoter	Myc	Pycrl	66194	Pyrimidine metabolism
32218	chr16	33965930	33967479	1550	*	Eu_myc_Myc_T1vsInput_peak_20867	Eu_myc_Myc_T1vsInput_peak_20867	ENSMUSG00000022814	33954782	33967038	-	overlapStart	1108	441	NearestLocation	Eu_myc_Myc_T1vsInput_peak_20867	promoter	Myc	Umps	22247	Pyrimidine metabolism
33294	chr17	26094901	26095726	826	*	Eu_myc_Myc_T1vsInput_peak_22242	Eu_myc_Myc_T1vsInput_peak_22242	ENSMUSG00000024177	26091734	26095602	-	overlapStart	701	124	NearestLocation	Eu_myc_Myc_T1vsInput_peak_22242	promoter	Myc	Nme4	56520	Pyrimidine metabolism
39604	chr2	125246686	125246983	298	*	Eu_myc_Myc_T1vsInput_peak_30494	Eu_myc_Myc_T1vsInput_peak_30494	ENSMUSG00000027203	125247190	125258608	+	upstream	-504	207	NearestLocation	Eu_myc_Myc_T1vsInput_peak_30494	promoter	Myc	Dut	110074	Pyrimidine metabolism
39605	chr2	125247095	125248364	1270	*	Eu_myc_Myc_T1vsInput_peak_30495	Eu_myc_Myc_T1vsInput_peak_30495	ENSMUSG00000027203	125247190	125258608	+	overlapStart	-95	95	NearestLocation	Eu_myc_Myc_T1vsInput_peak_30495	promoter	Myc	Dut	110074	Pyrimidine metabolism
39606	chr2	125248448	125248622	175	*	Eu_myc_Myc_T1vsInput_peak_30496	Eu_myc_Myc_T1vsInput_peak_30496	ENSMUSG00000027203	125247190	125258608	+	inside	1258	1258	NearestLocation	Eu_myc_Myc_T1vsInput_peak_30496	proximal	Myc	Dut	110074	Pyrimidine metabolism
39956	chr2	150748396	150748677	282	*	Eu_myc_Myc_T1vsInput_peak_30972	Eu_myc_Myc_T1vsInput_peak_30972	ENSMUSG00000033068	150749042	150771675	+	upstream	-646	365	NearestLocation	Eu_myc_Myc_T1vsInput_peak_30972	promoter	Myc	Entpd6	12497	Pyrimidine metabolism
39957	chr2	150748770	150749682	913	*	Eu_myc_Myc_T1vsInput_peak_30973	Eu_myc_Myc_T1vsInput_peak_30973	ENSMUSG00000033068	150749042	150771675	+	overlapStart	-272	272	NearestLocation	Eu_myc_Myc_T1vsInput_peak_30973	promoter	Myc	Entpd6	12497	Pyrimidine metabolism
39958	chr2	150749957	150750392	436	*	Eu_myc_Myc_T1vsInput_peak_30974	Eu_myc_Myc_T1vsInput_peak_30974	ENSMUSG00000033068	150749042	150771675	+	inside	915	915	NearestLocation	Eu_myc_Myc_T1vsInput_peak_30974	proximal	Myc	Entpd6	12497	Pyrimidine metabolism
39959	chr2	150750529	150750952	424	*	Eu_myc_Myc_T1vsInput_peak_30975	Eu_myc_Myc_T1vsInput_peak_30975	ENSMUSG00000033068	150749042	150771675	+	inside	1487	1487	NearestLocation	Eu_myc_Myc_T1vsInput_peak_30975	proximal	Myc	Entpd6	12497	Pyrimidine metabolism
50190	chr6	56901792	56902099	308	*	Eu_myc_Myc_T1vsInput_peak_44852	Eu_myc_Myc_T1vsInput_peak_44852	ENSMUSG00000029780	56882400	56923932	-	inside	22140	19392	NearestLocation	Eu_myc_Myc_T1vsInput_peak_44852	proximal	Myc	Nt5c3	107569	Pyrimidine metabolism
50191	chr6	56923415	56924392	978	*	Eu_myc_Myc_T1vsInput_peak_44853	Eu_myc_Myc_T1vsInput_peak_44853	ENSMUSG00000029780	56882400	56923932	-	overlapStart	517	460	NearestLocation	Eu_myc_Myc_T1vsInput_peak_44853	promoter	Myc	Nt5c3	107569	Pyrimidine metabolism
54182	chr7	127253588	127255106	1519	*	Eu_myc_Myc_T1vsInput_peak_49969	Eu_myc_Myc_T1vsInput_peak_49969	ENSMUSG00000042462	127256959	127260709	-	downstream	7121	1853	NearestLocation	Eu_myc_Myc_T1vsInput_peak_49969	distal	Myc	Dctpp1	66422	Pyrimidine metabolism
54183	chr7	127255168	127255368	201	*	Eu_myc_Myc_T1vsInput_peak_49970	Eu_myc_Myc_T1vsInput_peak_49970	ENSMUSG00000042462	127256959	127260709	-	downstream	5541	1591	NearestLocation	Eu_myc_Myc_T1vsInput_peak_49970	distal	Myc	Dctpp1	66422	Pyrimidine metabolism
54184	chr7	127259935	127261282	1348	*	Eu_myc_Myc_T1vsInput_peak_49971	Eu_myc_Myc_T1vsInput_peak_49971	ENSMUSG00000042462	127256959	127260709	-	overlapStart	774	573	NearestLocation	Eu_myc_Myc_T1vsInput_peak_49971	promoter	Myc	Dctpp1	66422	Pyrimidine metabolism
55131	chr8	48109544	48110885	1342	*	Eu_myc_Myc_T1vsInput_peak_51248	Eu_myc_Myc_T1vsInput_peak_51248	ENSMUSG00000031562	48099092	48153233	+	inside	10452	10452	NearestLocation	Eu_myc_Myc_T1vsInput_peak_51248	proximal	Myc	Dctd	320685	Pyrimidine metabolism
56154	chr8	109607369	109609009	1641	*	Eu_myc_Myc_T1vsInput_peak_52429	Eu_myc_Myc_T1vsInput_peak_52429	ENSMUSG00000031730	109591343	109608673	-	overlapStart	1304	336	NearestLocation	Eu_myc_Myc_T1vsInput_peak_52429	promoter	Myc	Dhodh	56749	Pyrimidine metabolism
58805	chr9	109832317	109833525	1209	*	Eu_myc_Myc_T1vsInput_peak_55824	Eu_myc_Myc_T1vsInput_peak_55824	ENSMUSG00000032478	109832749	109843116	+	overlapStart	-432	432	NearestLocation	Eu_myc_Myc_T1vsInput_peak_55824	promoter	Myc	Nme6	54369	Pyrimidine metabolism
307	chr1	78488444	78488957	514	*	Prob_Erg_Abcam_vs_PreproB_Erg_KO_peak_344	Prob_Erg_Abcam_vs_PreproB_Erg_KO_peak_344	ENSMUSG00000026245	78417975	78488897	-	overlapStart	453	60	NearestLocation	Prob_Erg_Abcam_vs_PreproB_Erg_KO_peak_344	promoter	Erg	Farsb	23874	Ribonuclearprotein complex biogenesis
438	chr1	118321775	118322161	387	*	Prob_Erg_Abcam_vs_PreproB_Erg_KO_peak_491	Prob_Erg_Abcam_vs_PreproB_Erg_KO_peak_491	ENSMUSG00000026377	118321839	118333822	+	overlapStart	-64	64	NearestLocation	Prob_Erg_Abcam_vs_PreproB_Erg_KO_peak_491	promoter	Erg	Nifk	67949	Ribonuclearprotein complex biogenesis
1293	chr10	79959867	79960522	656	*	Prob_Erg_Abcam_vs_PreproB_Erg_KO_peak_1424	Prob_Erg_Abcam_vs_PreproB_Erg_KO_peak_1424	ENSMUSG00000035754	79960152	79970203	+	overlapStart	-285	285	NearestLocation	Prob_Erg_Abcam_vs_PreproB_Erg_KO_peak_1424	promoter	Erg	Wdr18	216156	Ribonuclearprotein complex biogenesis
1521	chr10	85829236	85829765	530	*	Prob_Erg_Abcam_vs_PreproB_Erg_KO_peak_1663	Prob_Erg_Abcam_vs_PreproB_Erg_KO_peak_1663	ENSMUSG00000001785	85829494	85889096	+	overlapStart	-258	258	NearestLocation	Prob_Erg_Abcam_vs_PreproB_Erg_KO_peak_1663	promoter	Erg	Pwp1	103136	Ribonuclearprotein complex biogenesis
1522	chr10	85855637	85855899	263	*	Prob_Erg_Abcam_vs_PreproB_Erg_KO_peak_1664	Prob_Erg_Abcam_vs_PreproB_Erg_KO_peak_1664	ENSMUSG00000001785	85829494	85889096	+	inside	26143	26143	NearestLocation	Prob_Erg_Abcam_vs_PreproB_Erg_KO_peak_1664	proximal	Erg	Pwp1	103136	Ribonuclearprotein complex biogenesis
1523	chr10	85871725	85872299	575	*	Prob_Erg_Abcam_vs_PreproB_Erg_KO_peak_1665	Prob_Erg_Abcam_vs_PreproB_Erg_KO_peak_1665	ENSMUSG00000001785	85829494	85889096	+	inside	42231	16797	NearestLocation	Prob_Erg_Abcam_vs_PreproB_Erg_KO_peak_1665	proximal	Erg	Pwp1	103136	Ribonuclearprotein complex biogenesis
1526	chr10	85957336	85957964	629	*	Prob_Erg_Abcam_vs_PreproB_Erg_KO_peak_1668	Prob_Erg_Abcam_vs_PreproB_Erg_KO_peak_1668	ENSMUSG00000001783	85938637	85957823	-	overlapStart	487	141	NearestLocation	Prob_Erg_Abcam_vs_PreproB_Erg_KO_peak_1668	promoter	Erg	Rtcb	28088	Ribonuclearprotein complex biogenesis
1745	chr10	128565275	128566457	1183	*	Prob_Erg_Abcam_vs_PreproB_Erg_KO_peak_1904	Prob_Erg_Abcam_vs_PreproB_Erg_KO_peak_1904	ENSMUSG00000025364	128557766	128565987	-	overlapStart	712	470	NearestLocation	Prob_Erg_Abcam_vs_PreproB_Erg_KO_peak_1904	promoter	Erg	Pa2g4	18813	Ribonuclearprotein complex biogenesis
1832	chr11	6267461	6267868	408	*	Prob_Erg_Abcam_vs_PreproB_Erg_KO_peak_1999	Prob_Erg_Abcam_vs_PreproB_Erg_KO_peak_1999	ENSMUSG00000004393	6258919	6267772	-	overlapStart	311	96	NearestLocation	Prob_Erg_Abcam_vs_PreproB_Erg_KO_peak_1999	promoter	Erg	Ddx56	52513	Ribonuclearprotein complex biogenesis
1953	chr11	33162321	33162967	647	*	Prob_Erg_Abcam_vs_PreproB_Erg_KO_peak_2133	Prob_Erg_Abcam_vs_PreproB_Erg_KO_peak_2133	ENSMUSG00000057113	33152287	33163206	-	inside	885	239	NearestLocation	Prob_Erg_Abcam_vs_PreproB_Erg_KO_peak_2133	proximal	Erg	Npm1	18148	Ribonuclearprotein complex biogenesis
1954	chr11	33163044	33163504	461	*	Prob_Erg_Abcam_vs_PreproB_Erg_KO_peak_2134	Prob_Erg_Abcam_vs_PreproB_Erg_KO_peak_2134	ENSMUSG00000057113	33152287	33163206	-	overlapStart	162	162	NearestLocation	Prob_Erg_Abcam_vs_PreproB_Erg_KO_peak_2134	promoter	Erg	Npm1	18148	Ribonuclearprotein complex biogenesis
1984	chr11	45944257	45945233	977	*	Prob_Erg_Abcam_vs_PreproB_Erg_KO_peak_2165	Prob_Erg_Abcam_vs_PreproB_Erg_KO_peak_2165	ENSMUSG00000044847	45928269	45944935	-	overlapStart	678	298	NearestLocation	Prob_Erg_Abcam_vs_PreproB_Erg_KO_peak_2165	promoter	Erg	Lsm11	72290	Ribonuclearprotein complex biogenesis
2316	chr11	70982606	70983239	634	*	Prob_Erg_Abcam_vs_PreproB_Erg_KO_peak_2516	Prob_Erg_Abcam_vs_PreproB_Erg_KO_peak_2516	ENSMUSG00000018446	70977836	70983026	-	overlapStart	420	213	NearestLocation	Prob_Erg_Abcam_vs_PreproB_Erg_KO_peak_2516	promoter	Erg	C1qbp	12261	Ribonuclearprotein complex biogenesis
2758	chr11	98682423	98683139	717	*	Prob_Erg_Abcam_vs_PreproB_Erg_KO_peak_2981	Prob_Erg_Abcam_vs_PreproB_Erg_KO_peak_2981	ENSMUSG00000017221	98682554	98695979	+	overlapStart	-131	131	NearestLocation	Prob_Erg_Abcam_vs_PreproB_Erg_KO_peak_2981	promoter	Erg	Psmd3	22123	Ribonuclearprotein complex biogenesis
2842	chr11	101417132	101417584	453	*	Prob_Erg_Abcam_vs_PreproB_Erg_KO_peak_3066	Prob_Erg_Abcam_vs_PreproB_Erg_KO_peak_3066	ENSMUSG00000075528	101406839	101417615	-	inside	483	31	NearestLocation	Prob_Erg_Abcam_vs_PreproB_Erg_KO_peak_3066	proximal	Erg	Aarsd1	69684	Ribonuclearprotein complex biogenesis
2968	chr11	107188882	107189512	631	*	Prob_Erg_Abcam_vs_PreproB_Erg_KO_peak_3199	Prob_Erg_Abcam_vs_PreproB_Erg_KO_peak_3199	ENSMUSG00000018433	107166663	107189381	-	overlapStart	499	131	NearestLocation	Prob_Erg_Abcam_vs_PreproB_Erg_KO_peak_3199	promoter	Erg	Nol11	68979	Ribonuclearprotein complex biogenesis
3295	chr12	13248720	13249353	634	*	Prob_Erg_Abcam_vs_PreproB_Erg_KO_peak_3558	Prob_Erg_Abcam_vs_PreproB_Erg_KO_peak_3558	ENSMUSG00000037149	13216973	13249213	-	overlapStart	493	140	NearestLocation	Prob_Erg_Abcam_vs_PreproB_Erg_KO_peak_3558	promoter	Erg	Ddx1	104721	Ribonuclearprotein complex biogenesis
3402	chr12	55398556	55399201	646	*	Prob_Erg_Abcam_vs_PreproB_Erg_KO_peak_3710	Prob_Erg_Abcam_vs_PreproB_Erg_KO_peak_3710	ENSMUSG00000021024	55384222	55418454	+	inside	14334	14334	NearestLocation	Prob_Erg_Abcam_vs_PreproB_Erg_KO_peak_3710	proximal	Erg	Psma6	26443	Ribonuclearprotein complex biogenesis
3418	chr12	59013256	59013639	384	*	Prob_Erg_Abcam_vs_PreproB_Erg_KO_peak_3726	Prob_Erg_Abcam_vs_PreproB_Erg_KO_peak_3726	ENSMUSG00000060121	59013393	59028470	+	overlapStart	-137	137	NearestLocation	Prob_Erg_Abcam_vs_PreproB_Erg_KO_peak_3726	promoter	Erg	Gemin2	66603	Ribonuclearprotein complex biogenesis
3548	chr12	83950487	83951663	1177	*	Prob_Erg_Abcam_vs_PreproB_Erg_KO_peak_3862	Prob_Erg_Abcam_vs_PreproB_Erg_KO_peak_3862	ENSMUSG00000046791	83950608	83952951	+	overlapStart	-121	121	NearestLocation	Prob_Erg_Abcam_vs_PreproB_Erg_KO_peak_3862	promoter	Erg	Riox1	71952	Ribonuclearprotein complex biogenesis
3633	chr12	100110100	100110636	537	*	Prob_Erg_Abcam_vs_PreproB_Erg_KO_peak_3962	Prob_Erg_Abcam_vs_PreproB_Erg_KO_peak_3962	ENSMUSG00000021178	100110154	100123405	+	overlapStart	-54	54	NearestLocation	Prob_Erg_Abcam_vs_PreproB_Erg_KO_peak_3962	promoter	Erg	Psmc1	19179	Ribonuclearprotein complex biogenesis
4424	chr14	8080217	8080759	543	*	Prob_Erg_Abcam_vs_PreproB_Erg_KO_peak_4870	Prob_Erg_Abcam_vs_PreproB_Erg_KO_peak_4870	ENSMUSG00000023156	8080367	8091834	+	overlapStart	-150	150	NearestLocation	Prob_Erg_Abcam_vs_PreproB_Erg_KO_peak_4870	promoter	Erg	Rpp14	67053	Ribonuclearprotein complex biogenesis
4985	chr15	11399391	11399868	478	*	Prob_Erg_Abcam_vs_PreproB_Erg_KO_peak_5482	Prob_Erg_Abcam_vs_PreproB_Erg_KO_peak_5482	ENSMUSG00000022241	11382301	11399665	-	overlapStart	274	203	NearestLocation	Prob_Erg_Abcam_vs_PreproB_Erg_KO_peak_5482	promoter	Erg	Tars	110960	Ribonuclearprotein complex biogenesis
5781	chr16	16302751	16303625	875	*	Prob_Erg_Abcam_vs_PreproB_Erg_KO_peak_6354	Prob_Erg_Abcam_vs_PreproB_Erg_KO_peak_6354	ENSMUSG00000022792	16302965	16309640	+	overlapStart	-214	214	NearestLocation	Prob_Erg_Abcam_vs_PreproB_Erg_KO_peak_6354	promoter	Erg	Yars2	70120	Ribonuclearprotein complex biogenesis
6683	chr17	45572433	45573536	1104	*	Prob_Erg_Abcam_vs_PreproB_Erg_KO_peak_7349	Prob_Erg_Abcam_vs_PreproB_Erg_KO_peak_7349	ENSMUSG00000023944	45567775	45573271	-	overlapStart	838	265	NearestLocation	Prob_Erg_Abcam_vs_PreproB_Erg_KO_peak_7349	promoter	Erg	Hsp90ab1	15516	Ribonuclearprotein complex biogenesis
6684	chr17	45573726	45574238	513	*	Prob_Erg_Abcam_vs_PreproB_Erg_KO_peak_7350	Prob_Erg_Abcam_vs_PreproB_Erg_KO_peak_7350	ENSMUSG00000023944	45567775	45573271	-	upstream	-455	455	NearestLocation	Prob_Erg_Abcam_vs_PreproB_Erg_KO_peak_7350	promoter	Erg	Hsp90ab1	15516	Ribonuclearprotein complex biogenesis
6701	chr17	46247744	46248499	756	*	Prob_Erg_Abcam_vs_PreproB_Erg_KO_peak_7371	Prob_Erg_Abcam_vs_PreproB_Erg_KO_peak_7371	ENSMUSG00000067148	46243920	46248054	-	overlapStart	310	310	NearestLocation	Prob_Erg_Abcam_vs_PreproB_Erg_KO_peak_7371	promoter	Erg	Polr1c	20016	Ribonuclearprotein complex biogenesis
7119	chr18	32837122	32837596	475	*	Prob_Erg_Abcam_vs_PreproB_Erg_KO_peak_7837	Prob_Erg_Abcam_vs_PreproB_Erg_KO_peak_7837	ENSMUSG00000038299	32837225	32867594	+	overlapStart	-103	103	NearestLocation	Prob_Erg_Abcam_vs_PreproB_Erg_KO_peak_7837	promoter	Erg	Wdr36	225348	Ribonuclearprotein complex biogenesis
7313	chr18	64516143	64516730	588	*	Prob_Erg_Abcam_vs_PreproB_Erg_KO_peak_8057	Prob_Erg_Abcam_vs_PreproB_Erg_KO_peak_8057	ENSMUSG00000024587	64499647	64516652	-	overlapStart	509	78	NearestLocation	Prob_Erg_Abcam_vs_PreproB_Erg_KO_peak_8057	promoter	Erg	Nars	70223	Ribonuclearprotein complex biogenesis
7400	chr18	80200425	80200875	451	*	Prob_Erg_Abcam_vs_PreproB_Erg_KO_peak_8157	Prob_Erg_Abcam_vs_PreproB_Erg_KO_peak_8157	ENSMUSG00000024570	80192265	80200658	-	overlapStart	233	217	NearestLocation	Prob_Erg_Abcam_vs_PreproB_Erg_KO_peak_8157	promoter	Erg	Rbfa	68731	Ribonuclearprotein complex biogenesis
7401	chr18	80206598	80207257	660	*	Prob_Erg_Abcam_vs_PreproB_Erg_KO_peak_8158	Prob_Erg_Abcam_vs_PreproB_Erg_KO_peak_8158	ENSMUSG00000024571	80206765	80212741	+	overlapStart	-167	167	NearestLocation	Prob_Erg_Abcam_vs_PreproB_Erg_KO_peak_8158	promoter	Erg	Gm16286	27366	Ribonuclearprotein complex biogenesis
7648	chr19	8735662	8736233	572	*	Prob_Erg_Abcam_vs_PreproB_Erg_KO_peak_8418	Prob_Erg_Abcam_vs_PreproB_Erg_KO_peak_8418	ENSMUSG00000042729	8735827	8740624	+	overlapStart	-165	165	NearestLocation	Prob_Erg_Abcam_vs_PreproB_Erg_KO_peak_8418	promoter	Erg	Wdr74	107071	Ribonuclearprotein complex biogenesis
7769	chr19	29101012	29101811	800	*	Prob_Erg_Abcam_vs_PreproB_Erg_KO_peak_8548	Prob_Erg_Abcam_vs_PreproB_Erg_KO_peak_8548	ENSMUSG00000024785	29101375	29143929	+	overlapStart	-363	363	NearestLocation	Prob_Erg_Abcam_vs_PreproB_Erg_KO_peak_8548	promoter	Erg	Rcl1	59028	Ribonuclearprotein complex biogenesis
7925	chr19	45748814	45749793	980	*	Prob_Erg_Abcam_vs_PreproB_Erg_KO_peak_8720	Prob_Erg_Abcam_vs_PreproB_Erg_KO_peak_8720	ENSMUSG00000056209	45747734	45749591	-	overlapStart	777	202	NearestLocation	Prob_Erg_Abcam_vs_PreproB_Erg_KO_peak_8720	promoter	Erg	Npm3	18150	Ribonuclearprotein complex biogenesis
8750	chr2	119034717	119035312	596	*	Prob_Erg_Abcam_vs_PreproB_Erg_KO_peak_9637	Prob_Erg_Abcam_vs_PreproB_Erg_KO_peak_9637	ENSMUSG00000027324	119034790	119039769	+	overlapStart	-73	73	NearestLocation	Prob_Erg_Abcam_vs_PreproB_Erg_KO_peak_9637	promoter	Erg	Rpusd2	271842	Ribonuclearprotein complex biogenesis
8868	chr2	129100919	129101402	484	*	Prob_Erg_Abcam_vs_PreproB_Erg_KO_peak_9762	Prob_Erg_Abcam_vs_PreproB_Erg_KO_peak_9762	ENSMUSG00000027395	129100995	129126594	+	overlapStart	-76	76	NearestLocation	Prob_Erg_Abcam_vs_PreproB_Erg_KO_peak_9762	promoter	Erg	Polr1b	20017	Ribonuclearprotein complex biogenesis
8956	chr2	144599786	144600331	546	*	Prob_Erg_Abcam_vs_PreproB_Erg_KO_peak_9855	Prob_Erg_Abcam_vs_PreproB_Erg_KO_peak_9855	ENSMUSG00000027430	144599897	144768758	+	overlapStart	-111	111	NearestLocation	Prob_Erg_Abcam_vs_PreproB_Erg_KO_peak_9855	promoter	Erg	Dtd1	66044	Ribonuclearprotein complex biogenesis
9871	chr3	105958973	105959399	427	*	Prob_Erg_Abcam_vs_PreproB_Erg_KO_peak_10893	Prob_Erg_Abcam_vs_PreproB_Erg_KO_peak_10893	ENSMUSG00000000561	105959369	105970037	+	overlapStart	-396	30	NearestLocation	Prob_Erg_Abcam_vs_PreproB_Erg_KO_peak_10893	promoter	Erg	Wdr77	70465	Ribonuclearprotein complex biogenesis
10657	chr4	123139792	123140138	347	*	Prob_Erg_Abcam_vs_PreproB_Erg_KO_peak_11755	Prob_Erg_Abcam_vs_PreproB_Erg_KO_peak_11755	ENSMUSG00000028651	123127115	123139951	-	overlapStart	159	159	NearestLocation	Prob_Erg_Abcam_vs_PreproB_Erg_KO_peak_11755	promoter	Erg	Ppie	56031	Ribonuclearprotein complex biogenesis
10673	chr4	124693252	124693621	370	*	Prob_Erg_Abcam_vs_PreproB_Erg_KO_peak_11773	Prob_Erg_Abcam_vs_PreproB_Erg_KO_peak_11773	ENSMUSG00000028907	124678160	124693600	-	overlapStart	348	21	NearestLocation	Prob_Erg_Abcam_vs_PreproB_Erg_KO_peak_11773	promoter	Erg	Utp11	67205	Ribonuclearprotein complex biogenesis
11145	chr4	152325634	152326446	813	*	Prob_Erg_Abcam_vs_PreproB_Erg_KO_peak_12296	Prob_Erg_Abcam_vs_PreproB_Erg_KO_peak_12296	ENSMUSG00000028936	152325742	152334071	+	overlapStart	-108	108	NearestLocation	Prob_Erg_Abcam_vs_PreproB_Erg_KO_peak_12296	promoter	Erg	Rpl22	19934	Ribonuclearprotein complex biogenesis
12032	chr5	129019515	129021115	1601	*	Prob_Erg_Abcam_vs_PreproB_Erg_KO_peak_13264	Prob_Erg_Abcam_vs_PreproB_Erg_KO_peak_13264	ENSMUSG00000029430	129020069	129024323	+	overlapStart	-554	554	NearestLocation	Prob_Erg_Abcam_vs_PreproB_Erg_KO_peak_13264	promoter	Erg	Ran	19384	Ribonuclearprotein complex biogenesis
12333	chr5	146948466	146949083	618	*	Prob_Erg_Abcam_vs_PreproB_Erg_KO_peak_13586	Prob_Erg_Abcam_vs_PreproB_Erg_KO_peak_13586	ENSMUSG00000016503	146948657	146955614	+	overlapStart	-191	191	NearestLocation	Prob_Erg_Abcam_vs_PreproB_Erg_KO_peak_13586	promoter	Erg	Gtf3a	66596	Ribonuclearprotein complex biogenesis
12600	chr6	55037734	55038454	721	*	Prob_Erg_Abcam_vs_PreproB_Erg_KO_peak_13900	Prob_Erg_Abcam_vs_PreproB_Erg_KO_peak_13900	ENSMUSG00000029777	55038007	55079500	+	overlapStart	-273	273	NearestLocation	Prob_Erg_Abcam_vs_PreproB_Erg_KO_peak_13900	promoter	Erg	Gars	353172	Ribonuclearprotein complex biogenesis
12746	chr6	87838503	87838926	424	*	Prob_Erg_Abcam_vs_PreproB_Erg_KO_peak_14061	Prob_Erg_Abcam_vs_PreproB_Erg_KO_peak_14061	ENSMUSG00000030056	87814269	87838798	-	overlapStart	295	128	NearestLocation	Prob_Erg_Abcam_vs_PreproB_Erg_KO_peak_14061	promoter	Erg	Isy1	57905	Ribonuclearprotein complex biogenesis
13458	chr7	28169566	28170336	771	*	Prob_Erg_Abcam_vs_PreproB_Erg_KO_peak_14831	Prob_Erg_Abcam_vs_PreproB_Erg_KO_peak_14831	ENSMUSG00000046865	28169710	28179269	+	overlapStart	-144	144	NearestLocation	Prob_Erg_Abcam_vs_PreproB_Erg_KO_peak_14831	promoter	Erg	Fbl	14113	Ribonuclearprotein complex biogenesis
14095	chr7	119720389	119720972	584	*	Prob_Erg_Abcam_vs_PreproB_Erg_KO_peak_15527	Prob_Erg_Abcam_vs_PreproB_Erg_KO_peak_15527	ENSMUSG00000030942	119715093	119720798	-	overlapStart	409	174	NearestLocation	Prob_Erg_Abcam_vs_PreproB_Erg_KO_peak_15527	promoter	Erg	Thumpd1	233802	Ribonuclearprotein complex biogenesis
15119	chr8	107424767	107425260	494	*	Prob_Erg_Abcam_vs_PreproB_Erg_KO_peak_16619	Prob_Erg_Abcam_vs_PreproB_Erg_KO_peak_16619	ENSMUSG00000003848	107412486	107425051	-	overlapStart	284	209	NearestLocation	Prob_Erg_Abcam_vs_PreproB_Erg_KO_peak_16619	promoter	Erg	Nob1	67619	Ribonuclearprotein complex biogenesis
15122	chr8	107587954	107588653	700	*	Prob_Erg_Abcam_vs_PreproB_Erg_KO_peak_16622	Prob_Erg_Abcam_vs_PreproB_Erg_KO_peak_16622	ENSMUSG00000039067	107580381	107588464	-	overlapStart	510	189	NearestLocation	Prob_Erg_Abcam_vs_PreproB_Erg_KO_peak_16622	promoter	Erg	Psmd7	17463	Ribonuclearprotein complex biogenesis
15549	chr9	35175872	35176136	265	*	Prob_Erg_Abcam_vs_PreproB_Erg_KO_peak_17076	Prob_Erg_Abcam_vs_PreproB_Erg_KO_peak_17076	ENSMUSG00000032040	35124408	35176061	-	overlapStart	189	75	NearestLocation	Prob_Erg_Abcam_vs_PreproB_Erg_KO_peak_17076	promoter	Erg	Dcps	69305	Ribonuclearprotein complex biogenesis
15649	chr9	48480191	48480800	610	*	Prob_Erg_Abcam_vs_PreproB_Erg_KO_peak_17181	Prob_Erg_Abcam_vs_PreproB_Erg_KO_peak_17181	ENSMUSG00000032026	48468512	48480623	-	overlapStart	432	177	NearestLocation	Prob_Erg_Abcam_vs_PreproB_Erg_KO_peak_17181	promoter	Erg	Rexo2	104444	Ribonuclearprotein complex biogenesis
16590	chrX	151096259	151096572	314	*	Prob_Erg_Abcam_vs_PreproB_Erg_KO_peak_18249	Prob_Erg_Abcam_vs_PreproB_Erg_KO_peak_18249	ENSMUSG00000025264	151087094	151096543	-	overlapStart	284	29	NearestLocation	Prob_Erg_Abcam_vs_PreproB_Erg_KO_peak_18249	promoter	Erg	Tsr2	69499	Ribonuclearprotein complex biogenesis
17398	chr1	78422531	78423290	760	*	Eu_myc_Myc_T1vsInput_peak_993	Eu_myc_Myc_T1vsInput_peak_993	ENSMUSG00000026245	78417975	78488897	-	inside	66366	4556	NearestLocation	Eu_myc_Myc_T1vsInput_peak_993	proximal	Myc	Farsb	23874	Ribonuclearprotein complex biogenesis
17399	chr1	78423753	78424681	929	*	Eu_myc_Myc_T1vsInput_peak_994	Eu_myc_Myc_T1vsInput_peak_994	ENSMUSG00000026245	78417975	78488897	-	inside	65144	5778	NearestLocation	Eu_myc_Myc_T1vsInput_peak_994	proximal	Myc	Farsb	23874	Ribonuclearprotein complex biogenesis
17400	chr1	78424918	78425908	991	*	Eu_myc_Myc_T1vsInput_peak_995	Eu_myc_Myc_T1vsInput_peak_995	ENSMUSG00000026245	78417975	78488897	-	inside	63979	6943	NearestLocation	Eu_myc_Myc_T1vsInput_peak_995	proximal	Myc	Farsb	23874	Ribonuclearprotein complex biogenesis
17401	chr1	78435862	78436363	502	*	Eu_myc_Myc_T1vsInput_peak_996	Eu_myc_Myc_T1vsInput_peak_996	ENSMUSG00000026245	78417975	78488897	-	inside	53035	17887	NearestLocation	Eu_myc_Myc_T1vsInput_peak_996	proximal	Myc	Farsb	23874	Ribonuclearprotein complex biogenesis
17402	chr1	78437235	78437445	211	*	Eu_myc_Myc_T1vsInput_peak_997	Eu_myc_Myc_T1vsInput_peak_997	ENSMUSG00000026245	78417975	78488897	-	inside	51662	19260	NearestLocation	Eu_myc_Myc_T1vsInput_peak_997	proximal	Myc	Farsb	23874	Ribonuclearprotein complex biogenesis
17403	chr1	78444892	78445212	321	*	Eu_myc_Myc_T1vsInput_peak_998	Eu_myc_Myc_T1vsInput_peak_998	ENSMUSG00000026245	78417975	78488897	-	inside	44005	26917	NearestLocation	Eu_myc_Myc_T1vsInput_peak_998	proximal	Myc	Farsb	23874	Ribonuclearprotein complex biogenesis
17404	chr1	78485316	78485886	571	*	Eu_myc_Myc_T1vsInput_peak_999	Eu_myc_Myc_T1vsInput_peak_999	ENSMUSG00000026245	78417975	78488897	-	inside	3581	3011	NearestLocation	Eu_myc_Myc_T1vsInput_peak_999	proximal	Myc	Farsb	23874	Ribonuclearprotein complex biogenesis
17405	chr1	78486033	78486372	340	*	Eu_myc_Myc_T1vsInput_peak_1000	Eu_myc_Myc_T1vsInput_peak_1000	ENSMUSG00000026245	78417975	78488897	-	inside	2864	2525	NearestLocation	Eu_myc_Myc_T1vsInput_peak_1000	proximal	Myc	Farsb	23874	Ribonuclearprotein complex biogenesis
17406	chr1	78488252	78489740	1489	*	Eu_myc_Myc_T1vsInput_peak_1001	Eu_myc_Myc_T1vsInput_peak_1001	ENSMUSG00000026245	78417975	78488897	-	overlapStart	645	645	NearestLocation	Eu_myc_Myc_T1vsInput_peak_1001	promoter	Myc	Farsb	23874	Ribonuclearprotein complex biogenesis
17407	chr1	78490152	78490567	416	*	Eu_myc_Myc_T1vsInput_peak_1002	Eu_myc_Myc_T1vsInput_peak_1002	ENSMUSG00000026245	78417975	78488897	-	upstream	-1255	1255	NearestLocation	Eu_myc_Myc_T1vsInput_peak_1002	promoter	Myc	Farsb	23874	Ribonuclearprotein complex biogenesis
17745	chr1	118321497	118322593	1097	*	Eu_myc_Myc_T1vsInput_peak_1404	Eu_myc_Myc_T1vsInput_peak_1404	ENSMUSG00000026377	118321839	118333822	+	overlapStart	-342	342	NearestLocation	Eu_myc_Myc_T1vsInput_peak_1404	promoter	Myc	Nifk	67949	Ribonuclearprotein complex biogenesis
17746	chr1	118322700	118322904	205	*	Eu_myc_Myc_T1vsInput_peak_1405	Eu_myc_Myc_T1vsInput_peak_1405	ENSMUSG00000026377	118321839	118333822	+	inside	861	861	NearestLocation	Eu_myc_Myc_T1vsInput_peak_1405	proximal	Myc	Nifk	67949	Ribonuclearprotein complex biogenesis
20227	chr10	79958191	79958443	253	*	Eu_myc_Myc_T1vsInput_peak_4960	Eu_myc_Myc_T1vsInput_peak_4960	ENSMUSG00000035754	79960152	79970203	+	upstream	-1961	1709	NearestLocation	Eu_myc_Myc_T1vsInput_peak_4960	promoter	Myc	Wdr18	216156	Ribonuclearprotein complex biogenesis
20228	chr10	79959828	79960824	997	*	Eu_myc_Myc_T1vsInput_peak_4961	Eu_myc_Myc_T1vsInput_peak_4961	ENSMUSG00000035754	79960152	79970203	+	overlapStart	-324	324	NearestLocation	Eu_myc_Myc_T1vsInput_peak_4961	promoter	Myc	Wdr18	216156	Ribonuclearprotein complex biogenesis
20229	chr10	79961313	79961512	200	*	Eu_myc_Myc_T1vsInput_peak_4962	Eu_myc_Myc_T1vsInput_peak_4962	ENSMUSG00000035754	79960152	79970203	+	inside	1161	1161	NearestLocation	Eu_myc_Myc_T1vsInput_peak_4962	proximal	Myc	Wdr18	216156	Ribonuclearprotein complex biogenesis
20607	chr10	85828997	85829905	909	*	Eu_myc_Myc_T1vsInput_peak_5396	Eu_myc_Myc_T1vsInput_peak_5396	ENSMUSG00000001785	85829494	85889096	+	overlapStart	-497	411	NearestLocation	Eu_myc_Myc_T1vsInput_peak_5396	promoter	Myc	Pwp1	103136	Ribonuclearprotein complex biogenesis
20608	chr10	85871629	85872655	1027	*	Eu_myc_Myc_T1vsInput_peak_5397	Eu_myc_Myc_T1vsInput_peak_5397	ENSMUSG00000001785	85829494	85889096	+	inside	42135	16441	NearestLocation	Eu_myc_Myc_T1vsInput_peak_5397	proximal	Myc	Pwp1	103136	Ribonuclearprotein complex biogenesis
20611	chr10	85951795	85952763	969	*	Eu_myc_Myc_T1vsInput_peak_5400	Eu_myc_Myc_T1vsInput_peak_5400	ENSMUSG00000001783	85938637	85957823	-	inside	6028	5060	NearestLocation	Eu_myc_Myc_T1vsInput_peak_5400	proximal	Myc	Rtcb	28088	Ribonuclearprotein complex biogenesis
20612	chr10	85953419	85953891	473	*	Eu_myc_Myc_T1vsInput_peak_5401	Eu_myc_Myc_T1vsInput_peak_5401	ENSMUSG00000001783	85938637	85957823	-	inside	4404	3932	NearestLocation	Eu_myc_Myc_T1vsInput_peak_5401	proximal	Myc	Rtcb	28088	Ribonuclearprotein complex biogenesis
20613	chr10	85957288	85957960	673	*	Eu_myc_Myc_T1vsInput_peak_5402	Eu_myc_Myc_T1vsInput_peak_5402	ENSMUSG00000001783	85938637	85957823	-	overlapStart	535	137	NearestLocation	Eu_myc_Myc_T1vsInput_peak_5402	promoter	Myc	Rtcb	28088	Ribonuclearprotein complex biogenesis
21223	chr10	128559985	128560156	172	*	Eu_myc_Myc_T1vsInput_peak_6326	Eu_myc_Myc_T1vsInput_peak_6326	ENSMUSG00000025364	128557766	128565987	-	inside	6002	2219	NearestLocation	Eu_myc_Myc_T1vsInput_peak_6326	proximal	Myc	Pa2g4	18813	Ribonuclearprotein complex biogenesis
21224	chr10	128562971	128563203	233	*	Eu_myc_Myc_T1vsInput_peak_6327	Eu_myc_Myc_T1vsInput_peak_6327	ENSMUSG00000025364	128557766	128565987	-	inside	3016	2784	NearestLocation	Eu_myc_Myc_T1vsInput_peak_6327	proximal	Myc	Pa2g4	18813	Ribonuclearprotein complex biogenesis
21225	chr10	128563664	128564078	415	*	Eu_myc_Myc_T1vsInput_peak_6328	Eu_myc_Myc_T1vsInput_peak_6328	ENSMUSG00000025364	128557766	128565987	-	inside	2323	1909	NearestLocation	Eu_myc_Myc_T1vsInput_peak_6328	proximal	Myc	Pa2g4	18813	Ribonuclearprotein complex biogenesis
21226	chr10	128564581	128566602	2022	*	Eu_myc_Myc_T1vsInput_peak_6329	Eu_myc_Myc_T1vsInput_peak_6329	ENSMUSG00000025364	128557766	128565987	-	overlapStart	1406	615	NearestLocation	Eu_myc_Myc_T1vsInput_peak_6329	promoter	Myc	Pa2g4	18813	Ribonuclearprotein complex biogenesis
21227	chr10	128575126	128575472	347	*	Eu_myc_Myc_T1vsInput_peak_6330	Eu_myc_Myc_T1vsInput_peak_6330	ENSMUSG00000025364	128557766	128565987	-	upstream	-9139	9139	NearestLocation	Eu_myc_Myc_T1vsInput_peak_6330	distal	Myc	Pa2g4	18813	Ribonuclearprotein complex biogenesis
21450	chr11	6267198	6268316	1119	*	Eu_myc_Myc_T1vsInput_peak_6587	Eu_myc_Myc_T1vsInput_peak_6587	ENSMUSG00000004393	6258919	6267772	-	overlapStart	574	544	NearestLocation	Eu_myc_Myc_T1vsInput_peak_6587	promoter	Myc	Ddx56	52513	Ribonuclearprotein complex biogenesis
21789	chr11	33161878	33163778	1901	*	Eu_myc_Myc_T1vsInput_peak_7057	Eu_myc_Myc_T1vsInput_peak_7057	ENSMUSG00000057113	33152287	33163206	-	overlapStart	1328	572	NearestLocation	Eu_myc_Myc_T1vsInput_peak_7057	promoter	Myc	Npm1	18148	Ribonuclearprotein complex biogenesis
21894	chr11	45943930	45945289	1360	*	Eu_myc_Myc_T1vsInput_peak_7226	Eu_myc_Myc_T1vsInput_peak_7226	ENSMUSG00000044847	45928269	45944935	-	overlapStart	1005	354	NearestLocation	Eu_myc_Myc_T1vsInput_peak_7226	promoter	Myc	Lsm11	72290	Ribonuclearprotein complex biogenesis
22727	chr11	70980011	70980899	889	*	Eu_myc_Myc_T1vsInput_peak_8221	Eu_myc_Myc_T1vsInput_peak_8221	ENSMUSG00000018446	70977836	70983026	-	inside	3015	2127	NearestLocation	Eu_myc_Myc_T1vsInput_peak_8221	proximal	Myc	C1qbp	12261	Ribonuclearprotein complex biogenesis
22728	chr11	70981119	70981468	350	*	Eu_myc_Myc_T1vsInput_peak_8222	Eu_myc_Myc_T1vsInput_peak_8222	ENSMUSG00000018446	70977836	70983026	-	inside	1907	1558	NearestLocation	Eu_myc_Myc_T1vsInput_peak_8222	proximal	Myc	C1qbp	12261	Ribonuclearprotein complex biogenesis
22729	chr11	70982109	70983307	1199	*	Eu_myc_Myc_T1vsInput_peak_8223	Eu_myc_Myc_T1vsInput_peak_8223	ENSMUSG00000018446	70977836	70983026	-	overlapStart	917	281	NearestLocation	Eu_myc_Myc_T1vsInput_peak_8223	promoter	Myc	C1qbp	12261	Ribonuclearprotein complex biogenesis
23859	chr11	98682004	98682920	917	*	Eu_myc_Myc_T1vsInput_peak_9595	Eu_myc_Myc_T1vsInput_peak_9595	ENSMUSG00000017221	98682554	98695979	+	overlapStart	-550	366	NearestLocation	Eu_myc_Myc_T1vsInput_peak_9595	promoter	Myc	Psmd3	22123	Ribonuclearprotein complex biogenesis
24052	chr11	101415458	101415690	233	*	Eu_myc_Myc_T1vsInput_peak_9823	Eu_myc_Myc_T1vsInput_peak_9823	ENSMUSG00000075528	101406839	101417615	-	inside	2157	1925	NearestLocation	Eu_myc_Myc_T1vsInput_peak_9823	proximal	Myc	Aarsd1	69684	Ribonuclearprotein complex biogenesis
24053	chr11	101416581	101417701	1121	*	Eu_myc_Myc_T1vsInput_peak_9824	Eu_myc_Myc_T1vsInput_peak_9824	ENSMUSG00000075528	101406839	101417615	-	overlapStart	1034	86	NearestLocation	Eu_myc_Myc_T1vsInput_peak_9824	promoter	Myc	Aarsd1	69684	Ribonuclearprotein complex biogenesis
24371	chr11	107188493	107189851	1359	*	Eu_myc_Myc_T1vsInput_peak_10193	Eu_myc_Myc_T1vsInput_peak_10193	ENSMUSG00000018433	107166663	107189381	-	overlapStart	888	470	NearestLocation	Eu_myc_Myc_T1vsInput_peak_10193	promoter	Myc	Nol11	68979	Ribonuclearprotein complex biogenesis
25188	chr12	13248729	13249400	672	*	Eu_myc_Myc_T1vsInput_peak_11238	Eu_myc_Myc_T1vsInput_peak_11238	ENSMUSG00000037149	13216973	13249213	-	overlapStart	484	187	NearestLocation	Eu_myc_Myc_T1vsInput_peak_11238	promoter	Myc	Ddx1	104721	Ribonuclearprotein complex biogenesis
25447	chr12	55387635	55387806	172	*	Eu_myc_Myc_T1vsInput_peak_11645	Eu_myc_Myc_T1vsInput_peak_11645	ENSMUSG00000021024	55384222	55418454	+	inside	3413	3413	NearestLocation	Eu_myc_Myc_T1vsInput_peak_11645	proximal	Myc	Psma6	26443	Ribonuclearprotein complex biogenesis
25448	chr12	55388033	55388608	576	*	Eu_myc_Myc_T1vsInput_peak_11646	Eu_myc_Myc_T1vsInput_peak_11646	ENSMUSG00000021024	55384222	55418454	+	inside	3811	3811	NearestLocation	Eu_myc_Myc_T1vsInput_peak_11646	proximal	Myc	Psma6	26443	Ribonuclearprotein complex biogenesis
25449	chr12	55388674	55388971	298	*	Eu_myc_Myc_T1vsInput_peak_11647	Eu_myc_Myc_T1vsInput_peak_11647	ENSMUSG00000021024	55384222	55418454	+	inside	4452	4452	NearestLocation	Eu_myc_Myc_T1vsInput_peak_11647	proximal	Myc	Psma6	26443	Ribonuclearprotein complex biogenesis
25450	chr12	55389116	55390171	1056	*	Eu_myc_Myc_T1vsInput_peak_11648	Eu_myc_Myc_T1vsInput_peak_11648	ENSMUSG00000021024	55384222	55418454	+	inside	4894	4894	NearestLocation	Eu_myc_Myc_T1vsInput_peak_11648	proximal	Myc	Psma6	26443	Ribonuclearprotein complex biogenesis
25451	chr12	55391959	55392245	287	*	Eu_myc_Myc_T1vsInput_peak_11649	Eu_myc_Myc_T1vsInput_peak_11649	ENSMUSG00000021024	55384222	55418454	+	inside	7737	7737	NearestLocation	Eu_myc_Myc_T1vsInput_peak_11649	proximal	Myc	Psma6	26443	Ribonuclearprotein complex biogenesis
25452	chr12	55398440	55399265	826	*	Eu_myc_Myc_T1vsInput_peak_11650	Eu_myc_Myc_T1vsInput_peak_11650	ENSMUSG00000021024	55384222	55418454	+	inside	14218	14218	NearestLocation	Eu_myc_Myc_T1vsInput_peak_11650	proximal	Myc	Psma6	26443	Ribonuclearprotein complex biogenesis
25475	chr12	59012837	59013047	211	*	Eu_myc_Myc_T1vsInput_peak_11691	Eu_myc_Myc_T1vsInput_peak_11691	ENSMUSG00000060121	59013393	59028470	+	upstream	-556	346	NearestLocation	Eu_myc_Myc_T1vsInput_peak_11691	promoter	Myc	Gemin2	66603	Ribonuclearprotein complex biogenesis
25476	chr12	59013170	59013684	515	*	Eu_myc_Myc_T1vsInput_peak_11692	Eu_myc_Myc_T1vsInput_peak_11692	ENSMUSG00000060121	59013393	59028470	+	overlapStart	-223	223	NearestLocation	Eu_myc_Myc_T1vsInput_peak_11692	promoter	Myc	Gemin2	66603	Ribonuclearprotein complex biogenesis
25813	chr12	83950285	83952540	2256	*	Eu_myc_Myc_T1vsInput_peak_12182	Eu_myc_Myc_T1vsInput_peak_12182	ENSMUSG00000046791	83950608	83952951	+	overlapStart	-323	323	NearestLocation	Eu_myc_Myc_T1vsInput_peak_12182	promoter	Myc	Riox1	71952	Ribonuclearprotein complex biogenesis
26059	chr12	100106405	100106706	302	*	Eu_myc_Myc_T1vsInput_peak_12540	Eu_myc_Myc_T1vsInput_peak_12540	ENSMUSG00000021178	100110154	100123405	+	upstream	-3749	3448	NearestLocation	Eu_myc_Myc_T1vsInput_peak_12540	distal	Myc	Psmc1	19179	Ribonuclearprotein complex biogenesis
26060	chr12	100109530	100109737	208	*	Eu_myc_Myc_T1vsInput_peak_12541	Eu_myc_Myc_T1vsInput_peak_12541	ENSMUSG00000021178	100110154	100123405	+	upstream	-624	417	NearestLocation	Eu_myc_Myc_T1vsInput_peak_12541	promoter	Myc	Psmc1	19179	Ribonuclearprotein complex biogenesis
26061	chr12	100109917	100110816	900	*	Eu_myc_Myc_T1vsInput_peak_12542	Eu_myc_Myc_T1vsInput_peak_12542	ENSMUSG00000021178	100110154	100123405	+	overlapStart	-237	237	NearestLocation	Eu_myc_Myc_T1vsInput_peak_12542	promoter	Myc	Psmc1	19179	Ribonuclearprotein complex biogenesis
28087	chr14	8079990	8081187	1198	*	Eu_myc_Myc_T1vsInput_peak_15566	Eu_myc_Myc_T1vsInput_peak_15566	ENSMUSG00000023156	8080367	8091834	+	overlapStart	-377	377	NearestLocation	Eu_myc_Myc_T1vsInput_peak_15566	promoter	Myc	Rpp14	67053	Ribonuclearprotein complex biogenesis
29611	chr15	11398762	11398984	223	*	Eu_myc_Myc_T1vsInput_peak_17520	Eu_myc_Myc_T1vsInput_peak_17520	ENSMUSG00000022241	11382301	11399665	-	inside	903	681	NearestLocation	Eu_myc_Myc_T1vsInput_peak_17520	proximal	Myc	Tars	110960	Ribonuclearprotein complex biogenesis
29612	chr15	11399040	11400058	1019	*	Eu_myc_Myc_T1vsInput_peak_17521	Eu_myc_Myc_T1vsInput_peak_17521	ENSMUSG00000022241	11382301	11399665	-	overlapStart	625	393	NearestLocation	Eu_myc_Myc_T1vsInput_peak_17521	promoter	Myc	Tars	110960	Ribonuclearprotein complex biogenesis
31709	chr16	16302369	16303835	1467	*	Eu_myc_Myc_T1vsInput_peak_20143	Eu_myc_Myc_T1vsInput_peak_20143	ENSMUSG00000022792	16302965	16309640	+	overlapStart	-596	596	NearestLocation	Eu_myc_Myc_T1vsInput_peak_20143	promoter	Myc	Yars2	70120	Ribonuclearprotein complex biogenesis
31710	chr16	16304074	16304245	172	*	Eu_myc_Myc_T1vsInput_peak_20144	Eu_myc_Myc_T1vsInput_peak_20144	ENSMUSG00000022792	16302965	16309640	+	inside	1109	1109	NearestLocation	Eu_myc_Myc_T1vsInput_peak_20144	proximal	Myc	Yars2	70120	Ribonuclearprotein complex biogenesis
34086	chr17	45568777	45569435	659	*	Eu_myc_Myc_T1vsInput_peak_23247	Eu_myc_Myc_T1vsInput_peak_23247	ENSMUSG00000023944	45567775	45573271	-	inside	4494	1002	NearestLocation	Eu_myc_Myc_T1vsInput_peak_23247	proximal	Myc	Hsp90ab1	15516	Ribonuclearprotein complex biogenesis
34087	chr17	45569545	45569836	292	*	Eu_myc_Myc_T1vsInput_peak_23248	Eu_myc_Myc_T1vsInput_peak_23248	ENSMUSG00000023944	45567775	45573271	-	inside	3726	1770	NearestLocation	Eu_myc_Myc_T1vsInput_peak_23248	proximal	Myc	Hsp90ab1	15516	Ribonuclearprotein complex biogenesis
34088	chr17	45572059	45574525	2467	*	Eu_myc_Myc_T1vsInput_peak_23249	Eu_myc_Myc_T1vsInput_peak_23249	ENSMUSG00000023944	45567775	45573271	-	overlapStart	1212	1212	NearestLocation	Eu_myc_Myc_T1vsInput_peak_23249	promoter	Myc	Hsp90ab1	15516	Ribonuclearprotein complex biogenesis
34089	chr17	45578907	45579205	299	*	Eu_myc_Myc_T1vsInput_peak_23250	Eu_myc_Myc_T1vsInput_peak_23250	ENSMUSG00000023944	45567775	45573271	-	upstream	-5636	5636	NearestLocation	Eu_myc_Myc_T1vsInput_peak_23250	distal	Myc	Hsp90ab1	15516	Ribonuclearprotein complex biogenesis
34090	chr17	45580965	45581706	742	*	Eu_myc_Myc_T1vsInput_peak_23251	Eu_myc_Myc_T1vsInput_peak_23251	ENSMUSG00000023944	45567775	45573271	-	upstream	-7694	7694	NearestLocation	Eu_myc_Myc_T1vsInput_peak_23251	distal	Myc	Hsp90ab1	15516	Ribonuclearprotein complex biogenesis
34091	chr17	45582852	45583023	172	*	Eu_myc_Myc_T1vsInput_peak_23252	Eu_myc_Myc_T1vsInput_peak_23252	ENSMUSG00000023944	45567775	45573271	-	upstream	-9581	9581	NearestLocation	Eu_myc_Myc_T1vsInput_peak_23252	distal	Myc	Hsp90ab1	15516	Ribonuclearprotein complex biogenesis
34129	chr17	46247510	46248592	1083	*	Eu_myc_Myc_T1vsInput_peak_23310	Eu_myc_Myc_T1vsInput_peak_23310	ENSMUSG00000067148	46243920	46248054	-	overlapStart	544	538	NearestLocation	Eu_myc_Myc_T1vsInput_peak_23310	promoter	Myc	Polr1c	20016	Ribonuclearprotein complex biogenesis
35120	chr18	32836981	32837906	926	*	Eu_myc_Myc_T1vsInput_peak_24681	Eu_myc_Myc_T1vsInput_peak_24681	ENSMUSG00000038299	32837225	32867594	+	overlapStart	-244	244	NearestLocation	Eu_myc_Myc_T1vsInput_peak_24681	promoter	Myc	Wdr36	225348	Ribonuclearprotein complex biogenesis
35594	chr18	64516094	64516959	866	*	Eu_myc_Myc_T1vsInput_peak_25343	Eu_myc_Myc_T1vsInput_peak_25343	ENSMUSG00000024587	64499647	64516652	-	overlapStart	558	307	NearestLocation	Eu_myc_Myc_T1vsInput_peak_25343	promoter	Myc	Nars	70223	Ribonuclearprotein complex biogenesis
35862	chr18	80196159	80196517	359	*	Eu_myc_Myc_T1vsInput_peak_25711	Eu_myc_Myc_T1vsInput_peak_25711	ENSMUSG00000024570	80192265	80200658	-	inside	4499	3894	NearestLocation	Eu_myc_Myc_T1vsInput_peak_25711	proximal	Myc	Rbfa	68731	Ribonuclearprotein complex biogenesis
35863	chr18	80200052	80200979	928	*	Eu_myc_Myc_T1vsInput_peak_25712	Eu_myc_Myc_T1vsInput_peak_25712	ENSMUSG00000024570	80192265	80200658	-	overlapStart	606	321	NearestLocation	Eu_myc_Myc_T1vsInput_peak_25712	promoter	Myc	Rbfa	68731	Ribonuclearprotein complex biogenesis
35864	chr18	80206515	80207820	1306	*	Eu_myc_Myc_T1vsInput_peak_25713	Eu_myc_Myc_T1vsInput_peak_25713	ENSMUSG00000024571	80206765	80212741	+	overlapStart	-250	250	NearestLocation	Eu_myc_Myc_T1vsInput_peak_25713	promoter	Myc	Gm16286	27366	Ribonuclearprotein complex biogenesis
35865	chr18	80224243	80224576	334	*	Eu_myc_Myc_T1vsInput_peak_25714	Eu_myc_Myc_T1vsInput_peak_25714	ENSMUSG00000057130	80206795	80225855	+	inside	17448	1279	NearestLocation	Eu_myc_Myc_T1vsInput_peak_25714	proximal	Myc	Txnl4a	27366	Ribonuclearprotein complex biogenesis
36359	chr19	8735568	8736479	912	*	Eu_myc_Myc_T1vsInput_peak_26305	Eu_myc_Myc_T1vsInput_peak_26305	ENSMUSG00000042729	8735827	8740624	+	overlapStart	-259	259	NearestLocation	Eu_myc_Myc_T1vsInput_peak_26305	promoter	Myc	Wdr74	107071	Ribonuclearprotein complex biogenesis
36753	chr19	29092248	29092419	172	*	Eu_myc_Myc_T1vsInput_peak_26820	Eu_myc_Myc_T1vsInput_peak_26820	ENSMUSG00000024785	29101375	29143929	+	upstream	-9127	8956	NearestLocation	Eu_myc_Myc_T1vsInput_peak_26820	distal	Myc	Rcl1	59028	Ribonuclearprotein complex biogenesis
36754	chr19	29100353	29100596	244	*	Eu_myc_Myc_T1vsInput_peak_26821	Eu_myc_Myc_T1vsInput_peak_26821	ENSMUSG00000024785	29101375	29143929	+	upstream	-1022	779	NearestLocation	Eu_myc_Myc_T1vsInput_peak_26821	promoter	Myc	Rcl1	59028	Ribonuclearprotein complex biogenesis
36755	chr19	29100778	29102037	1260	*	Eu_myc_Myc_T1vsInput_peak_26822	Eu_myc_Myc_T1vsInput_peak_26822	ENSMUSG00000024785	29101375	29143929	+	overlapStart	-597	597	NearestLocation	Eu_myc_Myc_T1vsInput_peak_26822	promoter	Myc	Rcl1	59028	Ribonuclearprotein complex biogenesis
36756	chr19	29102138	29102612	475	*	Eu_myc_Myc_T1vsInput_peak_26823	Eu_myc_Myc_T1vsInput_peak_26823	ENSMUSG00000024785	29101375	29143929	+	inside	763	763	NearestLocation	Eu_myc_Myc_T1vsInput_peak_26823	proximal	Myc	Rcl1	59028	Ribonuclearprotein complex biogenesis
36757	chr19	29105839	29106010	172	*	Eu_myc_Myc_T1vsInput_peak_26824	Eu_myc_Myc_T1vsInput_peak_26824	ENSMUSG00000024785	29101375	29143929	+	inside	4464	4464	NearestLocation	Eu_myc_Myc_T1vsInput_peak_26824	proximal	Myc	Rcl1	59028	Ribonuclearprotein complex biogenesis
36758	chr19	29141472	29141815	344	*	Eu_myc_Myc_T1vsInput_peak_26825	Eu_myc_Myc_T1vsInput_peak_26825	ENSMUSG00000024785	29101375	29143929	+	inside	40097	2114	NearestLocation	Eu_myc_Myc_T1vsInput_peak_26825	proximal	Myc	Rcl1	59028	Ribonuclearprotein complex biogenesis
37274	chr19	45746412	45746668	257	*	Eu_myc_Myc_T1vsInput_peak_27532	Eu_myc_Myc_T1vsInput_peak_27532	ENSMUSG00000056209	45747734	45749591	-	downstream	3179	1066	NearestLocation	Eu_myc_Myc_T1vsInput_peak_27532	distal	Myc	Npm3	18150	Ribonuclearprotein complex biogenesis
37275	chr19	45748726	45749838	1113	*	Eu_myc_Myc_T1vsInput_peak_27534	Eu_myc_Myc_T1vsInput_peak_27534	ENSMUSG00000056209	45747734	45749591	-	overlapStart	865	247	NearestLocation	Eu_myc_Myc_T1vsInput_peak_27534	promoter	Myc	Npm3	18150	Ribonuclearprotein complex biogenesis
37276	chr19	45750043	45750214	172	*	Eu_myc_Myc_T1vsInput_peak_27535	Eu_myc_Myc_T1vsInput_peak_27535	ENSMUSG00000056209	45747734	45749591	-	upstream	-452	452	NearestLocation	Eu_myc_Myc_T1vsInput_peak_27535	promoter	Myc	Npm3	18150	Ribonuclearprotein complex biogenesis
39462	chr2	119034635	119035698	1064	*	Eu_myc_Myc_T1vsInput_peak_30341	Eu_myc_Myc_T1vsInput_peak_30341	ENSMUSG00000027324	119034790	119039769	+	overlapStart	-155	155	NearestLocation	Eu_myc_Myc_T1vsInput_peak_30341	promoter	Myc	Rpusd2	271842	Ribonuclearprotein complex biogenesis
39707	chr2	129100772	129101919	1148	*	Eu_myc_Myc_T1vsInput_peak_30636	Eu_myc_Myc_T1vsInput_peak_30636	ENSMUSG00000027395	129100995	129126594	+	overlapStart	-223	223	NearestLocation	Eu_myc_Myc_T1vsInput_peak_30636	promoter	Myc	Polr1b	20017	Ribonuclearprotein complex biogenesis
39708	chr2	129102512	129102730	219	*	Eu_myc_Myc_T1vsInput_peak_30637	Eu_myc_Myc_T1vsInput_peak_30637	ENSMUSG00000027395	129100995	129126594	+	inside	1517	1517	NearestLocation	Eu_myc_Myc_T1vsInput_peak_30637	proximal	Myc	Polr1b	20017	Ribonuclearprotein complex biogenesis
39884	chr2	144599762	144600590	829	*	Eu_myc_Myc_T1vsInput_peak_30881	Eu_myc_Myc_T1vsInput_peak_30881	ENSMUSG00000027430	144599897	144768758	+	overlapStart	-135	135	NearestLocation	Eu_myc_Myc_T1vsInput_peak_30881	promoter	Myc	Dtd1	66044	Ribonuclearprotein complex biogenesis
39885	chr2	144642037	144642413	377	*	Eu_myc_Myc_T1vsInput_peak_30882	Eu_myc_Myc_T1vsInput_peak_30882	ENSMUSG00000027430	144599897	144768758	+	inside	42140	42140	NearestLocation	Eu_myc_Myc_T1vsInput_peak_30882	proximal	Myc	Dtd1	66044	Ribonuclearprotein complex biogenesis
39886	chr2	144686468	144686640	173	*	Eu_myc_Myc_T1vsInput_peak_30883	Eu_myc_Myc_T1vsInput_peak_30883	ENSMUSG00000027430	144599897	144768758	+	inside	86571	82118	NearestLocation	Eu_myc_Myc_T1vsInput_peak_30883	proximal	Myc	Dtd1	66044	Ribonuclearprotein complex biogenesis
39887	chr2	144687610	144687801	192	*	Eu_myc_Myc_T1vsInput_peak_30884	Eu_myc_Myc_T1vsInput_peak_30884	ENSMUSG00000027430	144599897	144768758	+	inside	87713	80957	NearestLocation	Eu_myc_Myc_T1vsInput_peak_30884	proximal	Myc	Dtd1	66044	Ribonuclearprotein complex biogenesis
42962	chr3	105958696	105960363	1668	*	Eu_myc_Myc_T1vsInput_peak_35382	Eu_myc_Myc_T1vsInput_peak_35382	ENSMUSG00000000561	105959369	105970037	+	overlapStart	-673	673	NearestLocation	Eu_myc_Myc_T1vsInput_peak_35382	promoter	Myc	Wdr77	70465	Ribonuclearprotein complex biogenesis
42963	chr3	105960701	105960935	235	*	Eu_myc_Myc_T1vsInput_peak_35383	Eu_myc_Myc_T1vsInput_peak_35383	ENSMUSG00000000561	105959369	105970037	+	inside	1332	1332	Overlapping	Eu_myc_Myc_T1vsInput_peak_35383	proximal	Myc	Wdr77	70465	Ribonuclearprotein complex biogenesis
45291	chr4	123139648	123140139	492	*	Eu_myc_Myc_T1vsInput_peak_38565	Eu_myc_Myc_T1vsInput_peak_38565	ENSMUSG00000028651	123127115	123139951	-	overlapStart	303	188	NearestLocation	Eu_myc_Myc_T1vsInput_peak_38565	promoter	Myc	Ppie	56031	Ribonuclearprotein complex biogenesis
45324	chr4	124682096	124682607	512	*	Eu_myc_Myc_T1vsInput_peak_38603	Eu_myc_Myc_T1vsInput_peak_38603	ENSMUSG00000028907	124678160	124693600	-	inside	11504	3936	NearestLocation	Eu_myc_Myc_T1vsInput_peak_38603	proximal	Myc	Utp11	67205	Ribonuclearprotein complex biogenesis
45325	chr4	124693001	124694010	1010	*	Eu_myc_Myc_T1vsInput_peak_38604	Eu_myc_Myc_T1vsInput_peak_38604	ENSMUSG00000028907	124678160	124693600	-	overlapStart	599	410	NearestLocation	Eu_myc_Myc_T1vsInput_peak_38604	promoter	Myc	Utp11	67205	Ribonuclearprotein complex biogenesis
46483	chr4	152325411	152327286	1876	*	Eu_myc_Myc_T1vsInput_peak_40098	Eu_myc_Myc_T1vsInput_peak_40098	ENSMUSG00000028936	152325742	152334071	+	overlapStart	-331	331	NearestLocation	Eu_myc_Myc_T1vsInput_peak_40098	promoter	Myc	Rpl22	19934	Ribonuclearprotein complex biogenesis
46484	chr4	152328778	152328985	208	*	Eu_myc_Myc_T1vsInput_peak_40099	Eu_myc_Myc_T1vsInput_peak_40099	ENSMUSG00000028936	152325742	152334071	+	inside	3036	3036	NearestLocation	Eu_myc_Myc_T1vsInput_peak_40099	proximal	Myc	Rpl22	19934	Ribonuclearprotein complex biogenesis
46485	chr4	152332823	152333238	416	*	Eu_myc_Myc_T1vsInput_peak_40100	Eu_myc_Myc_T1vsInput_peak_40100	ENSMUSG00000028936	152325742	152334071	+	inside	7081	833	Overlapping	Eu_myc_Myc_T1vsInput_peak_40100	proximal	Myc	Rpl22	19934	Ribonuclearprotein complex biogenesis
46486	chr4	152333803	152333990	188	*	Eu_myc_Myc_T1vsInput_peak_40101	Eu_myc_Myc_T1vsInput_peak_40101	ENSMUSG00000028936	152325742	152334071	+	inside	8061	81	Overlapping	Eu_myc_Myc_T1vsInput_peak_40101	proximal	Myc	Rpl22	19934	Ribonuclearprotein complex biogenesis
48811	chr5	129019346	129021821	2476	*	Eu_myc_Myc_T1vsInput_peak_43005	Eu_myc_Myc_T1vsInput_peak_43005	ENSMUSG00000029430	129020069	129024323	+	overlapStart	-723	723	NearestLocation	Eu_myc_Myc_T1vsInput_peak_43005	promoter	Myc	Ran	19384	Ribonuclearprotein complex biogenesis
48812	chr5	129024628	129024799	172	*	Eu_myc_Myc_T1vsInput_peak_43006	Eu_myc_Myc_T1vsInput_peak_43006	ENSMUSG00000029430	129020069	129024323	+	downstream	4559	305	NearestLocation	Eu_myc_Myc_T1vsInput_peak_43006	distal	Myc	Ran	19384	Ribonuclearprotein complex biogenesis
48813	chr5	129025004	129025345	342	*	Eu_myc_Myc_T1vsInput_peak_43007	Eu_myc_Myc_T1vsInput_peak_43007	ENSMUSG00000029430	129020069	129024323	+	downstream	4935	681	NearestLocation	Eu_myc_Myc_T1vsInput_peak_43007	distal	Myc	Ran	19384	Ribonuclearprotein complex biogenesis
49541	chr5	146944708	146944904	197	*	Eu_myc_Myc_T1vsInput_peak_43903	Eu_myc_Myc_T1vsInput_peak_43903	ENSMUSG00000016503	146948657	146955614	+	upstream	-3949	3753	NearestLocation	Eu_myc_Myc_T1vsInput_peak_43903	distal	Myc	Gtf3a	66596	Ribonuclearprotein complex biogenesis
49542	chr5	146948271	146949771	1501	*	Eu_myc_Myc_T1vsInput_peak_43904	Eu_myc_Myc_T1vsInput_peak_43904	ENSMUSG00000016503	146948657	146955614	+	overlapStart	-386	386	NearestLocation	Eu_myc_Myc_T1vsInput_peak_43904	promoter	Myc	Gtf3a	66596	Ribonuclearprotein complex biogenesis
50182	chr6	55037732	55039048	1317	*	Eu_myc_Myc_T1vsInput_peak_44843	Eu_myc_Myc_T1vsInput_peak_44843	ENSMUSG00000029777	55038007	55079500	+	overlapStart	-275	275	NearestLocation	Eu_myc_Myc_T1vsInput_peak_44843	promoter	Myc	Gars	353172	Ribonuclearprotein complex biogenesis
50183	chr6	55039203	55039427	225	*	Eu_myc_Myc_T1vsInput_peak_44844	Eu_myc_Myc_T1vsInput_peak_44844	ENSMUSG00000029777	55038007	55079500	+	inside	1196	1196	NearestLocation	Eu_myc_Myc_T1vsInput_peak_44844	proximal	Myc	Gars	353172	Ribonuclearprotein complex biogenesis
50184	chr6	55045457	55045829	373	*	Eu_myc_Myc_T1vsInput_peak_44845	Eu_myc_Myc_T1vsInput_peak_44845	ENSMUSG00000029777	55038007	55079500	+	inside	7450	7450	NearestLocation	Eu_myc_Myc_T1vsInput_peak_44845	proximal	Myc	Gars	353172	Ribonuclearprotein complex biogenesis
50517	chr6	87838022	87839281	1260	*	Eu_myc_Myc_T1vsInput_peak_45384	Eu_myc_Myc_T1vsInput_peak_45384	ENSMUSG00000030056	87814269	87838798	-	overlapStart	776	483	NearestLocation	Eu_myc_Myc_T1vsInput_peak_45384	promoter	Myc	Isy1	57905	Ribonuclearprotein complex biogenesis
50518	chr6	87840089	87840260	172	*	Eu_myc_Myc_T1vsInput_peak_45385	Eu_myc_Myc_T1vsInput_peak_45385	ENSMUSG00000030056	87814269	87838798	-	upstream	-1291	1291	NearestLocation	Eu_myc_Myc_T1vsInput_peak_45385	promoter	Myc	Isy1	57905	Ribonuclearprotein complex biogenesis
50519	chr6	87841617	87842090	474	*	Eu_myc_Myc_T1vsInput_peak_45386	Eu_myc_Myc_T1vsInput_peak_45386	ENSMUSG00000030056	87814269	87838798	-	upstream	-2819	2819	NearestLocation	Eu_myc_Myc_T1vsInput_peak_45386	promoter	Myc	Isy1	57905	Ribonuclearprotein complex biogenesis
50520	chr6	87842152	87842573	422	*	Eu_myc_Myc_T1vsInput_peak_45387	Eu_myc_Myc_T1vsInput_peak_45387	ENSMUSG00000030056	87814269	87838798	-	upstream	-3354	3354	NearestLocation	Eu_myc_Myc_T1vsInput_peak_45387	distal	Myc	Isy1	57905	Ribonuclearprotein complex biogenesis
51066	chr6	117862900	117863774	875	*	Eu_myc_Myc_T1vsInput_peak_46062	Eu_myc_Myc_T1vsInput_peak_46062	ENSMUSG00000042097	117862100	117873291	+	inside	800	800	NearestLocation	Eu_myc_Myc_T1vsInput_peak_46062	proximal	Myc	Zfp239	22685	Ribonuclearprotein complex biogenesis
52306	chr7	28169132	28169327	196	*	Eu_myc_Myc_T1vsInput_peak_47638	Eu_myc_Myc_T1vsInput_peak_47638	ENSMUSG00000046865	28169710	28179269	+	upstream	-578	383	NearestLocation	Eu_myc_Myc_T1vsInput_peak_47638	promoter	Myc	Fbl	14113	Ribonuclearprotein complex biogenesis
52307	chr7	28169477	28170630	1154	*	Eu_myc_Myc_T1vsInput_peak_47639	Eu_myc_Myc_T1vsInput_peak_47639	ENSMUSG00000046865	28169710	28179269	+	overlapStart	-233	233	NearestLocation	Eu_myc_Myc_T1vsInput_peak_47639	promoter	Myc	Fbl	14113	Ribonuclearprotein complex biogenesis
53911	chr7	119720051	119720977	927	*	Eu_myc_Myc_T1vsInput_peak_49640	Eu_myc_Myc_T1vsInput_peak_49640	ENSMUSG00000030942	119715093	119720798	-	overlapStart	747	179	NearestLocation	Eu_myc_Myc_T1vsInput_peak_49640	promoter	Myc	Thumpd1	233802	Ribonuclearprotein complex biogenesis
56117	chr8	107423976	107425518	1543	*	Eu_myc_Myc_T1vsInput_peak_52387	Eu_myc_Myc_T1vsInput_peak_52387	ENSMUSG00000003848	107412486	107425051	-	overlapStart	1075	467	NearestLocation	Eu_myc_Myc_T1vsInput_peak_52387	promoter	Myc	Nob1	67619	Ribonuclearprotein complex biogenesis
56129	chr8	107587412	107588991	1580	*	Eu_myc_Myc_T1vsInput_peak_52402	Eu_myc_Myc_T1vsInput_peak_52402	ENSMUSG00000039067	107580381	107588464	-	overlapStart	1052	527	NearestLocation	Eu_myc_Myc_T1vsInput_peak_52402	promoter	Myc	Psmd7	17463	Ribonuclearprotein complex biogenesis
57256	chr9	35175171	35176376	1206	*	Eu_myc_Myc_T1vsInput_peak_53786	Eu_myc_Myc_T1vsInput_peak_53786	ENSMUSG00000032040	35124408	35176061	-	overlapStart	890	315	NearestLocation	Eu_myc_Myc_T1vsInput_peak_53786	promoter	Myc	Dcps	69305	Ribonuclearprotein complex biogenesis
57257	chr9	35178235	35178462	228	*	Eu_myc_Myc_T1vsInput_peak_53787	Eu_myc_Myc_T1vsInput_peak_53787	ENSMUSG00000032040	35124408	35176061	-	upstream	-2174	2174	NearestLocation	Eu_myc_Myc_T1vsInput_peak_53787	promoter	Myc	Dcps	69305	Ribonuclearprotein complex biogenesis
57258	chr9	35183432	35183616	185	*	Eu_myc_Myc_T1vsInput_peak_53788	Eu_myc_Myc_T1vsInput_peak_53788	ENSMUSG00000032040	35124408	35176061	-	upstream	-7371	7371	NearestLocation	Eu_myc_Myc_T1vsInput_peak_53788	distal	Myc	Dcps	69305	Ribonuclearprotein complex biogenesis
57572	chr9	48478729	48478900	172	*	Eu_myc_Myc_T1vsInput_peak_54156	Eu_myc_Myc_T1vsInput_peak_54156	ENSMUSG00000032026	48468512	48480623	-	inside	1894	1723	NearestLocation	Eu_myc_Myc_T1vsInput_peak_54156	proximal	Myc	Rexo2	104444	Ribonuclearprotein complex biogenesis
57573	chr9	48479983	48481247	1265	*	Eu_myc_Myc_T1vsInput_peak_54157	Eu_myc_Myc_T1vsInput_peak_54157	ENSMUSG00000032026	48468512	48480623	-	overlapStart	640	624	NearestLocation	Eu_myc_Myc_T1vsInput_peak_54157	promoter	Myc	Rexo2	104444	Ribonuclearprotein complex biogenesis
58222	chr9	73121771	73122026	256	*	Eu_myc_Myc_T1vsInput_peak_55068	Eu_myc_Myc_T1vsInput_peak_55068	ENSMUSG00000032215	73113426	73123333	+	inside	8345	1307	NearestLocation	Eu_myc_Myc_T1vsInput_peak_55068	proximal	Myc	Rsl24d1	225215	Ribonuclearprotein complex biogenesis
59725	chrX	151095919	151096924	1006	*	Eu_myc_Myc_T1vsInput_peak_57028	Eu_myc_Myc_T1vsInput_peak_57028	ENSMUSG00000025264	151087094	151096543	-	overlapStart	624	381	NearestLocation	Eu_myc_Myc_T1vsInput_peak_57028	promoter	Myc	Tsr2	69499	Ribonuclearprotein complex biogenesis
9807	chr3	96904831	96905439	609	*	Prob_Erg_Abcam_vs_PreproB_Erg_KO_peak_10823	Prob_Erg_Abcam_vs_PreproB_Erg_KO_peak_10823	ENSMUSG00000028096	96868281	96905346	-	overlapStart	515	93	Overlapping	Prob_Erg_Abcam_vs_PreproB_Erg_KO_peak_10823	promoter	Erg	Gpr89	67549	Signal transduction
11651	chr5	100518166	100518774	609	*	Prob_Erg_Abcam_vs_PreproB_Erg_KO_peak_12856	Prob_Erg_Abcam_vs_PreproB_Erg_KO_peak_12856	ENSMUSG00000035297	100518309	100547803	+	overlapStart	-143	143	NearestLocation	Prob_Erg_Abcam_vs_PreproB_Erg_KO_peak_12856	promoter	Erg	Cops4	26891	Signal transduction
12082	chr5	135149099	135149922	824	*	Prob_Erg_Abcam_vs_PreproB_Erg_KO_peak_13316	Prob_Erg_Abcam_vs_PreproB_Erg_KO_peak_13316	ENSMUSG00000005374	135149657	135165760	+	overlapStart	-558	265	NearestLocation	Prob_Erg_Abcam_vs_PreproB_Erg_KO_peak_13316	promoter	Erg	Tbl2	27368	Signal transduction
12986	chr6	124964766	124965868	1103	*	Prob_Erg_Abcam_vs_PreproB_Erg_KO_peak_14328	Prob_Erg_Abcam_vs_PreproB_Erg_KO_peak_14328	ENSMUSG00000030127	124958413	124965538	-	overlapStart	772	330	NearestLocation	Prob_Erg_Abcam_vs_PreproB_Erg_KO_peak_14328	promoter	Erg	Cops7a	26894	Signal transduction
15505	chr9	22085165	22085542	378	*	Prob_Erg_Abcam_vs_PreproB_Erg_KO_peak_17024	Prob_Erg_Abcam_vs_PreproB_Erg_KO_peak_17024	ENSMUSG00000066839	22072246	22085438	-	overlapStart	273	104	NearestLocation	Prob_Erg_Abcam_vs_PreproB_Erg_KO_peak_17024	promoter	Erg	Ecsit	26940	Signal transduction
16078	chr9	107587564	107588032	469	*	Prob_Erg_Abcam_vs_PreproB_Erg_KO_peak_17645	Prob_Erg_Abcam_vs_PreproB_Erg_KO_peak_17645	ENSMUSG00000010048	107587642	107593385	+	overlapStart	-78	78	NearestLocation	Prob_Erg_Abcam_vs_PreproB_Erg_KO_peak_17645	promoter	Erg	Ifrd2	15983	Signal transduction
42680	chr3	96872410	96872598	189	*	Eu_myc_Myc_T1vsInput_peak_34957	Eu_myc_Myc_T1vsInput_peak_34957	ENSMUSG00000028096	96868281	96905346	-	inside	32936	4129	Overlapping	Eu_myc_Myc_T1vsInput_peak_34957	proximal	Myc	Gpr89	67549	Signal transduction
42681	chr3	96883598	96883969	372	*	Eu_myc_Myc_T1vsInput_peak_34958	Eu_myc_Myc_T1vsInput_peak_34958	ENSMUSG00000028096	96868281	96905346	-	inside	21748	15317	Overlapping	Eu_myc_Myc_T1vsInput_peak_34958	proximal	Myc	Gpr89	67549	Signal transduction
42682	chr3	96904298	96904526	229	*	Eu_myc_Myc_T1vsInput_peak_34959	Eu_myc_Myc_T1vsInput_peak_34959	ENSMUSG00000028096	96868281	96905346	-	inside	1048	820	Overlapping	Eu_myc_Myc_T1vsInput_peak_34959	proximal	Myc	Gpr89	67549	Signal transduction
42683	chr3	96904682	96905858	1177	*	Eu_myc_Myc_T1vsInput_peak_34960	Eu_myc_Myc_T1vsInput_peak_34960	ENSMUSG00000028096	96868281	96905346	-	overlapStart	664	512	Overlapping	Eu_myc_Myc_T1vsInput_peak_34960	promoter	Myc	Gpr89	67549	Signal transduction
47747	chr5	100512576	100512803	228	*	Eu_myc_Myc_T1vsInput_peak_41698	Eu_myc_Myc_T1vsInput_peak_41698	ENSMUSG00000035297	100518309	100547803	+	upstream	-5733	5506	NearestLocation	Eu_myc_Myc_T1vsInput_peak_41698	distal	Myc	Cops4	26891	Signal transduction
47748	chr5	100518096	100518766	671	*	Eu_myc_Myc_T1vsInput_peak_41699	Eu_myc_Myc_T1vsInput_peak_41699	ENSMUSG00000035297	100518309	100547803	+	overlapStart	-213	213	NearestLocation	Eu_myc_Myc_T1vsInput_peak_41699	promoter	Myc	Cops4	26891	Signal transduction
47749	chr5	100518852	100519075	224	*	Eu_myc_Myc_T1vsInput_peak_41700	Eu_myc_Myc_T1vsInput_peak_41700	ENSMUSG00000035297	100518309	100547803	+	inside	543	543	NearestLocation	Eu_myc_Myc_T1vsInput_peak_41700	proximal	Myc	Cops4	26891	Signal transduction
47750	chr5	100525786	100525975	190	*	Eu_myc_Myc_T1vsInput_peak_41701	Eu_myc_Myc_T1vsInput_peak_41701	ENSMUSG00000035297	100518309	100547803	+	inside	7477	7477	NearestLocation	Eu_myc_Myc_T1vsInput_peak_41701	proximal	Myc	Cops4	26891	Signal transduction
47751	chr5	100526252	100526605	354	*	Eu_myc_Myc_T1vsInput_peak_41702	Eu_myc_Myc_T1vsInput_peak_41702	ENSMUSG00000035297	100518309	100547803	+	inside	7943	7943	NearestLocation	Eu_myc_Myc_T1vsInput_peak_41702	proximal	Myc	Cops4	26891	Signal transduction
48952	chr5	135148829	135150265	1437	*	Eu_myc_Myc_T1vsInput_peak_43165	Eu_myc_Myc_T1vsInput_peak_43165	ENSMUSG00000005374	135149657	135165760	+	overlapStart	-828	608	NearestLocation	Eu_myc_Myc_T1vsInput_peak_43165	promoter	Myc	Tbl2	27368	Signal transduction
48953	chr5	135150568	135150739	172	*	Eu_myc_Myc_T1vsInput_peak_43166	Eu_myc_Myc_T1vsInput_peak_43166	ENSMUSG00000005374	135149657	135165760	+	inside	911	911	NearestLocation	Eu_myc_Myc_T1vsInput_peak_43166	proximal	Myc	Tbl2	27368	Signal transduction
48954	chr5	135152637	135152869	233	*	Eu_myc_Myc_T1vsInput_peak_43167	Eu_myc_Myc_T1vsInput_peak_43167	ENSMUSG00000005374	135149657	135165760	+	inside	2980	2980	NearestLocation	Eu_myc_Myc_T1vsInput_peak_43167	proximal	Myc	Tbl2	27368	Signal transduction
51271	chr6	124964450	124965806	1357	*	Eu_myc_Myc_T1vsInput_peak_46324	Eu_myc_Myc_T1vsInput_peak_46324	ENSMUSG00000030127	124958413	124965538	-	overlapStart	1088	268	NearestLocation	Eu_myc_Myc_T1vsInput_peak_46324	promoter	Myc	Cops7a	26894	Signal transduction
51272	chr6	124966593	124967011	419	*	Eu_myc_Myc_T1vsInput_peak_46325	Eu_myc_Myc_T1vsInput_peak_46325	ENSMUSG00000030127	124958413	124965538	-	upstream	-1055	1055	NearestLocation	Eu_myc_Myc_T1vsInput_peak_46325	promoter	Myc	Cops7a	26894	Signal transduction
51273	chr6	124967853	124968106	254	*	Eu_myc_Myc_T1vsInput_peak_46326	Eu_myc_Myc_T1vsInput_peak_46326	ENSMUSG00000030127	124958413	124965538	-	upstream	-2315	2315	NearestLocation	Eu_myc_Myc_T1vsInput_peak_46326	promoter	Myc	Cops7a	26894	Signal transduction
57133	chr9	22084635	22086017	1383	*	Eu_myc_Myc_T1vsInput_peak_53619	Eu_myc_Myc_T1vsInput_peak_53619	ENSMUSG00000066839	22072246	22085438	-	overlapStart	803	579	NearestLocation	Eu_myc_Myc_T1vsInput_peak_53619	promoter	Myc	Ecsit	26940	Signal transduction
57134	chr9	22086910	22087194	285	*	Eu_myc_Myc_T1vsInput_peak_53620	Eu_myc_Myc_T1vsInput_peak_53620	ENSMUSG00000066839	22072246	22085438	-	upstream	-1472	1472	NearestLocation	Eu_myc_Myc_T1vsInput_peak_53620	promoter	Myc	Ecsit	26940	Signal transduction
58662	chr9	107587292	107588779	1488	*	Eu_myc_Myc_T1vsInput_peak_55675	Eu_myc_Myc_T1vsInput_peak_55675	ENSMUSG00000010048	107587642	107593385	+	overlapStart	-350	350	NearestLocation	Eu_myc_Myc_T1vsInput_peak_55675	promoter	Myc	Ifrd2	15983	Signal transduction
58663	chr9	107588874	107589426	553	*	Eu_myc_Myc_T1vsInput_peak_55676	Eu_myc_Myc_T1vsInput_peak_55676	ENSMUSG00000010048	107587642	107593385	+	inside	1232	1232	NearestLocation	Eu_myc_Myc_T1vsInput_peak_55676	proximal	Myc	Ifrd2	15983	Signal transduction
5120	chr15	61985279	61985871	593	*	Prob_Erg_Abcam_vs_PreproB_Erg_KO_peak_5633	Prob_Erg_Abcam_vs_PreproB_Erg_KO_peak_5633	ENSMUSG00000022346	61985391	61990374	+	overlapStart	-112	112	NearestLocation	Prob_Erg_Abcam_vs_PreproB_Erg_KO_peak_5633	promoter	Erg	Myc	17869	Transcription
5121	chr15	61986836	61987259	424	*	Prob_Erg_Abcam_vs_PreproB_Erg_KO_peak_5634	Prob_Erg_Abcam_vs_PreproB_Erg_KO_peak_5634	ENSMUSG00000022346	61985391	61990374	+	inside	1445	1445	NearestLocation	Prob_Erg_Abcam_vs_PreproB_Erg_KO_peak_5634	proximal	Erg	Myc	17869	Transcription
5122	chr15	61987561	61988259	699	*	Prob_Erg_Abcam_vs_PreproB_Erg_KO_peak_5635	Prob_Erg_Abcam_vs_PreproB_Erg_KO_peak_5635	ENSMUSG00000022346	61985391	61990374	+	inside	2170	2115	NearestLocation	Prob_Erg_Abcam_vs_PreproB_Erg_KO_peak_5635	proximal	Erg	Myc	17869	Transcription
9009	chr2	152396228	152397654	1427	*	Prob_Erg_Abcam_vs_PreproB_Erg_KO_peak_9913	Prob_Erg_Abcam_vs_PreproB_Erg_KO_peak_9913	ENSMUSG00000051817	152393611	152398063	-	inside	1835	409	NearestLocation	Prob_Erg_Abcam_vs_PreproB_Erg_KO_peak_9913	proximal	Erg	Sox12	20667	Transcription
9010	chr2	152397816	152398364	549	*	Prob_Erg_Abcam_vs_PreproB_Erg_KO_peak_9914	Prob_Erg_Abcam_vs_PreproB_Erg_KO_peak_9914	ENSMUSG00000051817	152393611	152398063	-	overlapStart	247	247	NearestLocation	Prob_Erg_Abcam_vs_PreproB_Erg_KO_peak_9914	promoter	Erg	Sox12	20667	Transcription
9011	chr2	152398704	152399123	420	*	Prob_Erg_Abcam_vs_PreproB_Erg_KO_peak_9915	Prob_Erg_Abcam_vs_PreproB_Erg_KO_peak_9915	ENSMUSG00000051817	152393611	152398063	-	upstream	-641	641	NearestLocation	Prob_Erg_Abcam_vs_PreproB_Erg_KO_peak_9915	promoter	Erg	Sox12	20667	Transcription
9012	chr2	152406185	152406450	266	*	Prob_Erg_Abcam_vs_PreproB_Erg_KO_peak_9916	Prob_Erg_Abcam_vs_PreproB_Erg_KO_peak_9916	ENSMUSG00000051817	152393611	152398063	-	upstream	-8122	8122	NearestLocation	Prob_Erg_Abcam_vs_PreproB_Erg_KO_peak_9916	distal	Erg	Sox12	20667	Transcription
13031	chr6	131387560	131388002	443	*	Prob_Erg_Abcam_vs_PreproB_Erg_KO_peak_14382	Prob_Erg_Abcam_vs_PreproB_Erg_KO_peak_14382	ENSMUSG00000030189	131364855	131388476	-	inside	916	474	NearestLocation	Prob_Erg_Abcam_vs_PreproB_Erg_KO_peak_14382	proximal	Erg	Ybx3	56449	Transcription
13032	chr6	131388236	131388727	492	*	Prob_Erg_Abcam_vs_PreproB_Erg_KO_peak_14383	Prob_Erg_Abcam_vs_PreproB_Erg_KO_peak_14383	ENSMUSG00000030189	131364855	131388476	-	overlapStart	240	240	NearestLocation	Prob_Erg_Abcam_vs_PreproB_Erg_KO_peak_14383	promoter	Erg	Ybx3	56449	Transcription
29995	chr15	61984097	61984552	456	*	Eu_myc_Myc_T1vsInput_peak_18068	Eu_myc_Myc_T1vsInput_peak_18068	ENSMUSG00000022346	61985391	61990374	+	upstream	-1294	839	NearestLocation	Eu_myc_Myc_T1vsInput_peak_18068	promoter	Myc	Myc	17869	Transcription
29996	chr15	61984674	61986135	1462	*	Eu_myc_Myc_T1vsInput_peak_18069	Eu_myc_Myc_T1vsInput_peak_18069	ENSMUSG00000022346	61985391	61990374	+	overlapStart	-717	717	NearestLocation	Eu_myc_Myc_T1vsInput_peak_18069	promoter	Myc	Myc	17869	Transcription
29997	chr15	61986207	61988416	2210	*	Eu_myc_Myc_T1vsInput_peak_18070	Eu_myc_Myc_T1vsInput_peak_18070	ENSMUSG00000022346	61985391	61990374	+	inside	816	816	NearestLocation	Eu_myc_Myc_T1vsInput_peak_18070	proximal	Myc	Myc	17869	Transcription
29998	chr15	61988644	61990117	1474	*	Eu_myc_Myc_T1vsInput_peak_18071	Eu_myc_Myc_T1vsInput_peak_18071	ENSMUSG00000022346	61985391	61990374	+	inside	3253	257	NearestLocation	Eu_myc_Myc_T1vsInput_peak_18071	proximal	Myc	Myc	17869	Transcription
29999	chr15	61990472	61991714	1243	*	Eu_myc_Myc_T1vsInput_peak_18072	Eu_myc_Myc_T1vsInput_peak_18072	ENSMUSG00000022346	61985391	61990374	+	downstream	5081	98	NearestLocation	Eu_myc_Myc_T1vsInput_peak_18072	distal	Myc	Myc	17869	Transcription
30000	chr15	61991881	61992764	884	*	Eu_myc_Myc_T1vsInput_peak_18073	Eu_myc_Myc_T1vsInput_peak_18073	ENSMUSG00000022346	61985391	61990374	+	downstream	6490	1507	NearestLocation	Eu_myc_Myc_T1vsInput_peak_18073	distal	Myc	Myc	17869	Transcription
30001	chr15	61992864	61993050	187	*	Eu_myc_Myc_T1vsInput_peak_18074	Eu_myc_Myc_T1vsInput_peak_18074	ENSMUSG00000022346	61985391	61990374	+	downstream	7473	2490	NearestLocation	Eu_myc_Myc_T1vsInput_peak_18074	distal	Myc	Myc	17869	Transcription
30002	chr15	61993270	61993629	360	*	Eu_myc_Myc_T1vsInput_peak_18075	Eu_myc_Myc_T1vsInput_peak_18075	ENSMUSG00000022346	61985391	61990374	+	downstream	7879	2896	NearestLocation	Eu_myc_Myc_T1vsInput_peak_18075	distal	Myc	Myc	17869	Transcription
30003	chr15	61993853	61994415	563	*	Eu_myc_Myc_T1vsInput_peak_18076	Eu_myc_Myc_T1vsInput_peak_18076	ENSMUSG00000022346	61985391	61990374	+	downstream	8462	3479	NearestLocation	Eu_myc_Myc_T1vsInput_peak_18076	distal	Myc	Myc	17869	Transcription
30004	chr15	61994569	61994999	431	*	Eu_myc_Myc_T1vsInput_peak_18077	Eu_myc_Myc_T1vsInput_peak_18077	ENSMUSG00000022346	61985391	61990374	+	downstream	9178	4195	NearestLocation	Eu_myc_Myc_T1vsInput_peak_18077	distal	Myc	Myc	17869	Transcription
30005	chr15	61995205	61995649	445	*	Eu_myc_Myc_T1vsInput_peak_18078	Eu_myc_Myc_T1vsInput_peak_18078	ENSMUSG00000022346	61985391	61990374	+	downstream	9814	4831	NearestLocation	Eu_myc_Myc_T1vsInput_peak_18078	distal	Myc	Myc	17869	Transcription
40002	chr2	152396266	152396579	314	*	Eu_myc_Myc_T1vsInput_peak_31027	Eu_myc_Myc_T1vsInput_peak_31027	ENSMUSG00000051817	152393611	152398063	-	inside	1797	1484	NearestLocation	Eu_myc_Myc_T1vsInput_peak_31027	proximal	Myc	Sox12	20667	Transcription
40003	chr2	152396692	152396863	172	*	Eu_myc_Myc_T1vsInput_peak_31028	Eu_myc_Myc_T1vsInput_peak_31028	ENSMUSG00000051817	152393611	152398063	-	inside	1371	1200	NearestLocation	Eu_myc_Myc_T1vsInput_peak_31028	proximal	Myc	Sox12	20667	Transcription
40004	chr2	152397217	152397599	383	*	Eu_myc_Myc_T1vsInput_peak_31029	Eu_myc_Myc_T1vsInput_peak_31029	ENSMUSG00000051817	152393611	152398063	-	inside	846	464	NearestLocation	Eu_myc_Myc_T1vsInput_peak_31029	proximal	Myc	Sox12	20667	Transcription
40005	chr2	152397871	152399188	1318	*	Eu_myc_Myc_T1vsInput_peak_31030	Eu_myc_Myc_T1vsInput_peak_31030	ENSMUSG00000051817	152393611	152398063	-	overlapStart	192	192	NearestLocation	Eu_myc_Myc_T1vsInput_peak_31030	promoter	Myc	Sox12	20667	Transcription
40006	chr2	152406177	152406473	297	*	Eu_myc_Myc_T1vsInput_peak_31031	Eu_myc_Myc_T1vsInput_peak_31031	ENSMUSG00000051817	152393611	152398063	-	upstream	-8114	8114	NearestLocation	Eu_myc_Myc_T1vsInput_peak_31031	distal	Myc	Sox12	20667	Transcription
51399	chr6	131387025	131388816	1792	*	Eu_myc_Myc_T1vsInput_peak_46522	Eu_myc_Myc_T1vsInput_peak_46522	ENSMUSG00000030189	131364855	131388476	-	overlapStart	1451	340	NearestLocation	Eu_myc_Myc_T1vsInput_peak_46522	promoter	Myc	Ybx3	56449	Transcription
7	chr1	4785413	4785947	535	*	Prob_Erg_Abcam_vs_PreproB_Erg_KO_peak_9	Prob_Erg_Abcam_vs_PreproB_Erg_KO_peak_9	ENSMUSG00000033845	4773206	4785739	-	overlapStart	326	208	NearestLocation	Prob_Erg_Abcam_vs_PreproB_Erg_KO_peak_9	promoter	Erg	Mrpl15	27395	Translation
136	chr1	42851075	42851604	530	*	Prob_Erg_Abcam_vs_PreproB_Erg_KO_peak_157	Prob_Erg_Abcam_vs_PreproB_Erg_KO_peak_157	ENSMUSG00000060679	42851233	42905683	+	overlapStart	-158	158	NearestLocation	Prob_Erg_Abcam_vs_PreproB_Erg_KO_peak_157	promoter	Erg	Mrps9	69527	Translation
1125	chr10	61648323	61649026	704	*	Prob_Erg_Abcam_vs_PreproB_Erg_KO_peak_1249	Prob_Erg_Abcam_vs_PreproB_Erg_KO_peak_1249	ENSMUSG00000020089	61648552	61674168	+	overlapStart	-229	229	NearestLocation	Prob_Erg_Abcam_vs_PreproB_Erg_KO_peak_1249	promoter	Erg	Ppa1	67895	Translation
1135	chr10	62449326	62449980	655	*	Prob_Erg_Abcam_vs_PreproB_Erg_KO_peak_1259	Prob_Erg_Abcam_vs_PreproB_Erg_KO_peak_1259	ENSMUSG00000020079	62429209	62449738	-	overlapStart	412	242	NearestLocation	Prob_Erg_Abcam_vs_PreproB_Erg_KO_peak_1259	promoter	Erg	Supv3l1	338359	Translation
1683	chr10	127030474	127030998	525	*	Prob_Erg_Abcam_vs_PreproB_Erg_KO_peak_1842	Prob_Erg_Abcam_vs_PreproB_Erg_KO_peak_1842	ENSMUSG00000040521	127011572	127030840	-	overlapStart	366	158	NearestLocation	Prob_Erg_Abcam_vs_PreproB_Erg_KO_peak_1842	promoter	Erg	Tsfm	66399	Translation
1708	chr10	127520004	127520661	658	*	Prob_Erg_Abcam_vs_PreproB_Erg_KO_peak_1867	Prob_Erg_Abcam_vs_PreproB_Erg_KO_peak_1867	ENSMUSG00000025403	127517123	127522444	-	inside	2440	1783	NearestLocation	Prob_Erg_Abcam_vs_PreproB_Erg_KO_peak_1867	proximal	Erg	Shmt2	108037	Translation
1709	chr10	127520821	127521127	307	*	Prob_Erg_Abcam_vs_PreproB_Erg_KO_peak_1868	Prob_Erg_Abcam_vs_PreproB_Erg_KO_peak_1868	ENSMUSG00000025403	127517123	127522444	-	inside	1623	1317	NearestLocation	Prob_Erg_Abcam_vs_PreproB_Erg_KO_peak_1868	proximal	Erg	Shmt2	108037	Translation
2142	chr11	60046099	60046612	514	*	Prob_Erg_Abcam_vs_PreproB_Erg_KO_peak_2337	Prob_Erg_Abcam_vs_PreproB_Erg_KO_peak_2337	ENSMUSG00000000301	59970614	60046489	-	overlapStart	390	123	NearestLocation	Prob_Erg_Abcam_vs_PreproB_Erg_KO_peak_2337	promoter	Erg	Pemt	18618	Translation
3201	chr11	120484403	120484967	565	*	Prob_Erg_Abcam_vs_PreproB_Erg_KO_peak_3455	Prob_Erg_Abcam_vs_PreproB_Erg_KO_peak_3455	ENSMUSG00000039640	120484613	120489065	+	overlapStart	-210	210	NearestLocation	Prob_Erg_Abcam_vs_PreproB_Erg_KO_peak_3455	promoter	Erg	Mrpl12	56282	Translation
4321	chr13	99353203	99353482	280	*	Prob_Erg_Abcam_vs_PreproB_Erg_KO_peak_4750	Prob_Erg_Abcam_vs_PreproB_Erg_KO_peak_4750	ENSMUSG00000041632	99344786	99415562	+	inside	8417	8417	NearestLocation	Prob_Erg_Abcam_vs_PreproB_Erg_KO_peak_4750	proximal	Erg	Mrps27	218506	Translation
4397	chr13	118386574	118387369	796	*	Prob_Erg_Abcam_vs_PreproB_Erg_KO_peak_4832	Prob_Erg_Abcam_vs_PreproB_Erg_KO_peak_4832	ENSMUSG00000021731	118378381	118387252	-	overlapStart	678	117	NearestLocation	Prob_Erg_Abcam_vs_PreproB_Erg_KO_peak_4832	promoter	Erg	Mrps30	59054	Translation
4426	chr14	8172546	8173334	789	*	Prob_Erg_Abcam_vs_PreproB_Erg_KO_peak_4872	Prob_Erg_Abcam_vs_PreproB_Erg_KO_peak_4872	ENSMUSG00000021748	8165996	8173025	-	overlapStart	479	309	NearestLocation	Prob_Erg_Abcam_vs_PreproB_Erg_KO_peak_4872	promoter	Erg	Pdhb	68263	Translation
4471	chr14	20702731	20703250	520	*	Prob_Erg_Abcam_vs_PreproB_Erg_KO_peak_4921	Prob_Erg_Abcam_vs_PreproB_Erg_KO_peak_4921	ENSMUSG00000063787	20703006	20704425	+	overlapStart	-275	244	NearestLocation	Prob_Erg_Abcam_vs_PreproB_Erg_KO_peak_4921	promoter	Erg	Chchd1	66121	Translation
5694	chr16	4077457	4078059	603	*	Prob_Erg_Abcam_vs_PreproB_Erg_KO_peak_6258	Prob_Erg_Abcam_vs_PreproB_Erg_KO_peak_6258	ENSMUSG00000005981	4039971	4077827	-	overlapStart	370	232	NearestLocation	Prob_Erg_Abcam_vs_PreproB_Erg_KO_peak_6258	promoter	Erg	Trap1	68015	Translation
6738	chr17	47368798	47369091	294	*	Prob_Erg_Abcam_vs_PreproB_Erg_KO_peak_7412	Prob_Erg_Abcam_vs_PreproB_Erg_KO_peak_7412	ENSMUSG00000034729	47368887	47381417	+	overlapStart	-89	89	NearestLocation	Prob_Erg_Abcam_vs_PreproB_Erg_KO_peak_7412	promoter	Erg	Mrps10	64657	Translation
7662	chr19	8966839	8967384	546	*	Prob_Erg_Abcam_vs_PreproB_Erg_KO_peak_8432	Prob_Erg_Abcam_vs_PreproB_Erg_KO_peak_8432	ENSMUSG00000071644	8967041	8978479	+	overlapStart	-202	202	NearestLocation	Prob_Erg_Abcam_vs_PreproB_Erg_KO_peak_8432	promoter	Erg	Eef1g	67160	Translation
10588	chr4	117019238	117019744	507	*	Prob_Erg_Abcam_vs_PreproB_Erg_KO_peak_11680	Prob_Erg_Abcam_vs_PreproB_Erg_KO_peak_11680	ENSMUSG00000028683	117019402	117087306	+	overlapStart	-164	164	NearestLocation	Prob_Erg_Abcam_vs_PreproB_Erg_KO_peak_11680	promoter	Erg	Eif2b3	108067	Translation
10761	chr4	129600249	129601108	860	*	Prob_Erg_Abcam_vs_PreproB_Erg_KO_peak_11863	Prob_Erg_Abcam_vs_PreproB_Erg_KO_peak_11863	ENSMUSG00000028798	129591960	129600648	-	overlapStart	399	399	NearestLocation	Prob_Erg_Abcam_vs_PreproB_Erg_KO_peak_11863	promoter	Erg	Eif3i	54709	Translation
12665	chr6	81965669	81966012	344	*	Prob_Erg_Abcam_vs_PreproB_Erg_KO_peak_13977	Prob_Erg_Abcam_vs_PreproB_Erg_KO_peak_13977	ENSMUSG00000030045	81957851	81965958	-	overlapStart	289	54	NearestLocation	Prob_Erg_Abcam_vs_PreproB_Erg_KO_peak_13977	promoter	Erg	Mrpl19	56284	Translation
12810	chr6	92183692	92184228	537	*	Prob_Erg_Abcam_vs_PreproB_Erg_KO_peak_14132	Prob_Erg_Abcam_vs_PreproB_Erg_KO_peak_14132	ENSMUSG00000014551	92169525	92184033	-	overlapStart	341	195	NearestLocation	Prob_Erg_Abcam_vs_PreproB_Erg_KO_peak_14132	promoter	Erg	Mrps25	64658	Translation
13095	chr6	147042599	147043291	693	*	Prob_Erg_Abcam_vs_PreproB_Erg_KO_peak_14453	Prob_Erg_Abcam_vs_PreproB_Erg_KO_peak_14453	ENSMUSG00000040112	147042764	147073991	+	overlapStart	-165	165	NearestLocation	Prob_Erg_Abcam_vs_PreproB_Erg_KO_peak_14453	promoter	Erg	Mrps35	232536	Translation
13811	chr7	78782742	78783216	475	*	Prob_Erg_Abcam_vs_PreproB_Erg_KO_peak_15220	Prob_Erg_Abcam_vs_PreproB_Erg_KO_peak_15220	ENSMUSG00000030612	78775236	78783531	-	inside	789	315	Overlapping	Prob_Erg_Abcam_vs_PreproB_Erg_KO_peak_15220	proximal	Erg	Mrpl46	67308	Translation
14148	chr7	126482482	126482758	277	*	Prob_Erg_Abcam_vs_PreproB_Erg_KO_peak_15586	Prob_Erg_Abcam_vs_PreproB_Erg_KO_peak_15586	ENSMUSG00000073838	126487361	126490731	+	upstream	-4879	4603	NearestLocation	Prob_Erg_Abcam_vs_PreproB_Erg_KO_peak_15586	distal	Erg	Tufm	233870	Translation
14149	chr7	126487152	126487715	564	*	Prob_Erg_Abcam_vs_PreproB_Erg_KO_peak_15587	Prob_Erg_Abcam_vs_PreproB_Erg_KO_peak_15587	ENSMUSG00000073838	126487361	126490731	+	overlapStart	-209	209	NearestLocation	Prob_Erg_Abcam_vs_PreproB_Erg_KO_peak_15587	promoter	Erg	Tufm	233870	Translation
14151	chr7	126565893	126566508	616	*	Prob_Erg_Abcam_vs_PreproB_Erg_KO_peak_15590	Prob_Erg_Abcam_vs_PreproB_Erg_KO_peak_15590	ENSMUSG00000030738	126546455	126566411	-	overlapStart	518	97	NearestLocation	Prob_Erg_Abcam_vs_PreproB_Erg_KO_peak_15590	promoter	Erg	Eif3c	56347	Translation
14536	chr8	27260129	27260717	589	*	Prob_Erg_Abcam_vs_PreproB_Erg_KO_peak_15999	Prob_Erg_Abcam_vs_PreproB_Erg_KO_peak_15999	ENSMUSG00000031490	27260329	27276674	+	overlapStart	-200	200	NearestLocation	Prob_Erg_Abcam_vs_PreproB_Erg_KO_peak_15999	promoter	Erg	Eif4ebp1	13685	Translation
14634	chr8	66486206	66486632	427	*	Prob_Erg_Abcam_vs_PreproB_Erg_KO_peak_16103	Prob_Erg_Abcam_vs_PreproB_Erg_KO_peak_16103	ENSMUSG00000025591	66473118	66486530	-	overlapStart	324	102	NearestLocation	Prob_Erg_Abcam_vs_PreproB_Erg_KO_peak_16103	promoter	Erg	Tma16	66282	Translation
16027	chr9	105053182	105053602	421	*	Prob_Erg_Abcam_vs_PreproB_Erg_KO_peak_17592	Prob_Erg_Abcam_vs_PreproB_Erg_KO_peak_17592	ENSMUSG00000032563	105053239	105079888	+	overlapStart	-57	57	NearestLocation	Prob_Erg_Abcam_vs_PreproB_Erg_KO_peak_17592	promoter	Erg	Mrpl3	94062	Translation
16658	chr1	4785003	4785975	973	*	Eu_myc_Myc_T1vsInput_peak_2	Eu_myc_Myc_T1vsInput_peak_2	ENSMUSG00000033845	4773206	4785739	-	overlapStart	736	236	NearestLocation	Eu_myc_Myc_T1vsInput_peak_2	promoter	Myc	Mrpl15	27395	Translation
16659	chr1	4786099	4786297	199	*	Eu_myc_Myc_T1vsInput_peak_3	Eu_myc_Myc_T1vsInput_peak_3	ENSMUSG00000033845	4773206	4785739	-	upstream	-360	360	NearestLocation	Eu_myc_Myc_T1vsInput_peak_3	promoter	Myc	Mrpl15	27395	Translation
17027	chr1	42850776	42851677	902	*	Eu_myc_Myc_T1vsInput_peak_522	Eu_myc_Myc_T1vsInput_peak_522	ENSMUSG00000060679	42851233	42905683	+	overlapStart	-457	444	NearestLocation	Eu_myc_Myc_T1vsInput_peak_522	promoter	Myc	Mrps9	69527	Translation
17028	chr1	42851978	42852278	301	*	Eu_myc_Myc_T1vsInput_peak_523	Eu_myc_Myc_T1vsInput_peak_523	ENSMUSG00000060679	42851233	42905683	+	inside	745	745	NearestLocation	Eu_myc_Myc_T1vsInput_peak_523	proximal	Myc	Mrps9	69527	Translation
19805	chr10	61647914	61649583	1670	*	Eu_myc_Myc_T1vsInput_peak_4405	Eu_myc_Myc_T1vsInput_peak_4405	ENSMUSG00000020089	61648552	61674168	+	overlapStart	-638	638	NearestLocation	Eu_myc_Myc_T1vsInput_peak_4405	promoter	Myc	Ppa1	67895	Translation
19806	chr10	61670827	61671061	235	*	Eu_myc_Myc_T1vsInput_peak_4406	Eu_myc_Myc_T1vsInput_peak_4406	ENSMUSG00000020089	61648552	61674168	+	inside	22275	3107	Overlapping	Eu_myc_Myc_T1vsInput_peak_4406	proximal	Myc	Ppa1	67895	Translation
19822	chr10	62449239	62451212	1974	*	Eu_myc_Myc_T1vsInput_peak_4428	Eu_myc_Myc_T1vsInput_peak_4428	ENSMUSG00000020079	62429209	62449738	-	overlapStart	499	499	NearestLocation	Eu_myc_Myc_T1vsInput_peak_4428	promoter	Myc	Supv3l1	338359	Translation
21070	chr10	127030304	127031045	742	*	Eu_myc_Myc_T1vsInput_peak_6168	Eu_myc_Myc_T1vsInput_peak_6168	ENSMUSG00000040521	127011572	127030840	-	overlapStart	536	205	NearestLocation	Eu_myc_Myc_T1vsInput_peak_6168	promoter	Myc	Tsfm	66399	Translation
21123	chr10	127520330	127522650	2321	*	Eu_myc_Myc_T1vsInput_peak_6223	Eu_myc_Myc_T1vsInput_peak_6223	ENSMUSG00000025403	127517123	127522444	-	overlapStart	2114	206	NearestLocation	Eu_myc_Myc_T1vsInput_peak_6223	promoter	Myc	Shmt2	108037	Translation
21124	chr10	127525880	127526374	495	*	Eu_myc_Myc_T1vsInput_peak_6224	Eu_myc_Myc_T1vsInput_peak_6224	ENSMUSG00000025403	127517123	127522444	-	upstream	-3436	3436	NearestLocation	Eu_myc_Myc_T1vsInput_peak_6224	distal	Myc	Shmt2	108037	Translation
21125	chr10	127526500	127527091	592	*	Eu_myc_Myc_T1vsInput_peak_6225	Eu_myc_Myc_T1vsInput_peak_6225	ENSMUSG00000025403	127517123	127522444	-	upstream	-4056	4056	NearestLocation	Eu_myc_Myc_T1vsInput_peak_6225	distal	Myc	Shmt2	108037	Translation
22340	chr11	60027429	60027608	180	*	Eu_myc_Myc_T1vsInput_peak_7782	Eu_myc_Myc_T1vsInput_peak_7782	ENSMUSG00000000301	59970614	60046489	-	inside	19060	18881	NearestLocation	Eu_myc_Myc_T1vsInput_peak_7782	proximal	Myc	Pemt	18618	Translation
22341	chr11	60045399	60045660	262	*	Eu_myc_Myc_T1vsInput_peak_7783	Eu_myc_Myc_T1vsInput_peak_7783	ENSMUSG00000000301	59970614	60046489	-	inside	1090	829	NearestLocation	Eu_myc_Myc_T1vsInput_peak_7783	proximal	Myc	Pemt	18618	Translation
22342	chr11	60045854	60046826	973	*	Eu_myc_Myc_T1vsInput_peak_7784	Eu_myc_Myc_T1vsInput_peak_7784	ENSMUSG00000000301	59970614	60046489	-	overlapStart	635	337	NearestLocation	Eu_myc_Myc_T1vsInput_peak_7784	promoter	Myc	Pemt	18618	Translation
25005	chr11	120484208	120485365	1158	*	Eu_myc_Myc_T1vsInput_peak_11016	Eu_myc_Myc_T1vsInput_peak_11016	ENSMUSG00000039640	120484613	120489065	+	overlapStart	-405	405	NearestLocation	Eu_myc_Myc_T1vsInput_peak_11016	promoter	Myc	Mrpl12	56282	Translation
27837	chr13	99353039	99353566	528	*	Eu_myc_Myc_T1vsInput_peak_15179	Eu_myc_Myc_T1vsInput_peak_15179	ENSMUSG00000041632	99344786	99415562	+	inside	8253	8253	NearestLocation	Eu_myc_Myc_T1vsInput_peak_15179	proximal	Myc	Mrps27	218506	Translation
27838	chr13	99371373	99371594	222	*	Eu_myc_Myc_T1vsInput_peak_15180	Eu_myc_Myc_T1vsInput_peak_15180	ENSMUSG00000041632	99344786	99415562	+	inside	26587	26587	NearestLocation	Eu_myc_Myc_T1vsInput_peak_15180	proximal	Myc	Mrps27	218506	Translation
28050	chr13	118386541	118387650	1110	*	Eu_myc_Myc_T1vsInput_peak_15509	Eu_myc_Myc_T1vsInput_peak_15509	ENSMUSG00000021731	118378381	118387252	-	overlapStart	711	398	NearestLocation	Eu_myc_Myc_T1vsInput_peak_15509	promoter	Myc	Mrps30	59054	Translation
28093	chr14	8172431	8173866	1436	*	Eu_myc_Myc_T1vsInput_peak_15572	Eu_myc_Myc_T1vsInput_peak_15572	ENSMUSG00000021748	8165996	8173025	-	overlapStart	594	594	NearestLocation	Eu_myc_Myc_T1vsInput_peak_15572	promoter	Myc	Pdhb	68263	Translation
28200	chr14	20702630	20703690	1061	*	Eu_myc_Myc_T1vsInput_peak_15716	Eu_myc_Myc_T1vsInput_peak_15716	ENSMUSG00000063787	20703006	20704425	+	overlapStart	-376	376	NearestLocation	Eu_myc_Myc_T1vsInput_peak_15716	promoter	Myc	Chchd1	66121	Translation
31444	chr16	4068660	4069023	364	*	Eu_myc_Myc_T1vsInput_peak_19853	Eu_myc_Myc_T1vsInput_peak_19853	ENSMUSG00000005981	4039971	4077827	-	inside	9167	8804	NearestLocation	Eu_myc_Myc_T1vsInput_peak_19853	proximal	Myc	Trap1	68015	Translation
31445	chr16	4074935	4075188	254	*	Eu_myc_Myc_T1vsInput_peak_19854	Eu_myc_Myc_T1vsInput_peak_19854	ENSMUSG00000005981	4039971	4077827	-	inside	2892	2639	NearestLocation	Eu_myc_Myc_T1vsInput_peak_19854	proximal	Myc	Trap1	68015	Translation
31446	chr16	4076844	4077084	241	*	Eu_myc_Myc_T1vsInput_peak_19855	Eu_myc_Myc_T1vsInput_peak_19855	ENSMUSG00000005981	4039971	4077827	-	inside	983	743	NearestLocation	Eu_myc_Myc_T1vsInput_peak_19855	proximal	Myc	Trap1	68015	Translation
31447	chr16	4077246	4078199	954	*	Eu_myc_Myc_T1vsInput_peak_19856	Eu_myc_Myc_T1vsInput_peak_19856	ENSMUSG00000005981	4039971	4077827	-	overlapStart	581	372	NearestLocation	Eu_myc_Myc_T1vsInput_peak_19856	promoter	Myc	Trap1	68015	Translation
34194	chr17	47368759	47369442	684	*	Eu_myc_Myc_T1vsInput_peak_23386	Eu_myc_Myc_T1vsInput_peak_23386	ENSMUSG00000034729	47368887	47381417	+	overlapStart	-128	128	NearestLocation	Eu_myc_Myc_T1vsInput_peak_23386	promoter	Myc	Mrps10	64657	Translation
34195	chr17	47371606	47371786	181	*	Eu_myc_Myc_T1vsInput_peak_23387	Eu_myc_Myc_T1vsInput_peak_23387	ENSMUSG00000034729	47368887	47381417	+	inside	2719	2719	NearestLocation	Eu_myc_Myc_T1vsInput_peak_23387	proximal	Myc	Mrps10	64657	Translation
34196	chr17	47376869	47377140	272	*	Eu_myc_Myc_T1vsInput_peak_23388	Eu_myc_Myc_T1vsInput_peak_23388	ENSMUSG00000034729	47368887	47381417	+	inside	7982	4277	NearestLocation	Eu_myc_Myc_T1vsInput_peak_23388	proximal	Myc	Mrps10	64657	Translation
35369	chr18	46601446	46601628	183	*	Eu_myc_Myc_T1vsInput_peak_25051	Eu_myc_Myc_T1vsInput_peak_25051	ENSMUSG00000057561	46597701	46616456	+	inside	3745	3745	NearestLocation	Eu_myc_Myc_T1vsInput_peak_25051	proximal	Myc	Eif1a	13664	Translation
36393	chr19	8966293	8966542	250	*	Eu_myc_Myc_T1vsInput_peak_26339	Eu_myc_Myc_T1vsInput_peak_26339	ENSMUSG00000071644	8967041	8978479	+	upstream	-748	499	NearestLocation	Eu_myc_Myc_T1vsInput_peak_26339	promoter	Myc	Eef1g	67160	Translation
36394	chr19	8966642	8968422	1781	*	Eu_myc_Myc_T1vsInput_peak_26340	Eu_myc_Myc_T1vsInput_peak_26340	ENSMUSG00000071644	8967041	8978479	+	overlapStart	-399	399	NearestLocation	Eu_myc_Myc_T1vsInput_peak_26340	promoter	Myc	Eef1g	67160	Translation
45107	chr4	117019151	117019889	739	*	Eu_myc_Myc_T1vsInput_peak_38336	Eu_myc_Myc_T1vsInput_peak_38336	ENSMUSG00000028683	117019402	117087306	+	overlapStart	-251	251	NearestLocation	Eu_myc_Myc_T1vsInput_peak_38336	promoter	Myc	Eif2b3	108067	Translation
45498	chr4	129600400	129601114	715	*	Eu_myc_Myc_T1vsInput_peak_38814	Eu_myc_Myc_T1vsInput_peak_38814	ENSMUSG00000028798	129591960	129600648	-	overlapStart	248	248	NearestLocation	Eu_myc_Myc_T1vsInput_peak_38814	promoter	Myc	Eif3i	54709	Translation
50330	chr6	81965097	81966179	1083	*	Eu_myc_Myc_T1vsInput_peak_45156	Eu_myc_Myc_T1vsInput_peak_45156	ENSMUSG00000030045	81957851	81965958	-	overlapStart	861	221	NearestLocation	Eu_myc_Myc_T1vsInput_peak_45156	promoter	Myc	Mrpl19	56284	Translation
50682	chr6	92183472	92184245	774	*	Eu_myc_Myc_T1vsInput_peak_45608	Eu_myc_Myc_T1vsInput_peak_45608	ENSMUSG00000014551	92169525	92184033	-	overlapStart	561	212	NearestLocation	Eu_myc_Myc_T1vsInput_peak_45608	promoter	Myc	Mrps25	64658	Translation
51620	chr6	147042346	147042529	184	*	Eu_myc_Myc_T1vsInput_peak_46863	Eu_myc_Myc_T1vsInput_peak_46863	ENSMUSG00000040112	147042764	147073991	+	upstream	-418	235	NearestLocation	Eu_myc_Myc_T1vsInput_peak_46863	promoter	Myc	Mrps35	232536	Translation
51621	chr6	147042620	147043384	765	*	Eu_myc_Myc_T1vsInput_peak_46864	Eu_myc_Myc_T1vsInput_peak_46864	ENSMUSG00000040112	147042764	147073991	+	overlapStart	-144	144	NearestLocation	Eu_myc_Myc_T1vsInput_peak_46864	promoter	Myc	Mrps35	232536	Translation
53170	chr7	78782761	78783571	811	*	Eu_myc_Myc_T1vsInput_peak_48716	Eu_myc_Myc_T1vsInput_peak_48716	ENSMUSG00000030612	78775236	78783531	-	overlapStart	770	40	Overlapping	Eu_myc_Myc_T1vsInput_peak_48716	promoter	Myc	Mrpl46	67308	Translation
54073	chr7	126482378	126482644	267	*	Eu_myc_Myc_T1vsInput_peak_49849	Eu_myc_Myc_T1vsInput_peak_49849	ENSMUSG00000073838	126487361	126490731	+	upstream	-4983	4717	NearestLocation	Eu_myc_Myc_T1vsInput_peak_49849	distal	Myc	Tufm	233870	Translation
54074	chr7	126482791	126483152	362	*	Eu_myc_Myc_T1vsInput_peak_49850	Eu_myc_Myc_T1vsInput_peak_49850	ENSMUSG00000073838	126487361	126490731	+	upstream	-4570	4209	NearestLocation	Eu_myc_Myc_T1vsInput_peak_49850	distal	Myc	Tufm	233870	Translation
54075	chr7	126486743	126487722	980	*	Eu_myc_Myc_T1vsInput_peak_49851	Eu_myc_Myc_T1vsInput_peak_49851	ENSMUSG00000073838	126487361	126490731	+	overlapStart	-618	361	NearestLocation	Eu_myc_Myc_T1vsInput_peak_49851	promoter	Myc	Tufm	233870	Translation
54076	chr7	126488202	126488420	219	*	Eu_myc_Myc_T1vsInput_peak_49852	Eu_myc_Myc_T1vsInput_peak_49852	ENSMUSG00000073838	126487361	126490731	+	inside	841	841	NearestLocation	Eu_myc_Myc_T1vsInput_peak_49852	proximal	Myc	Tufm	233870	Translation
54077	chr7	126491476	126491647	172	*	Eu_myc_Myc_T1vsInput_peak_49853	Eu_myc_Myc_T1vsInput_peak_49853	ENSMUSG00000073838	126487361	126490731	+	downstream	4115	745	NearestLocation	Eu_myc_Myc_T1vsInput_peak_49853	distal	Myc	Tufm	233870	Translation
54079	chr7	126566018	126566597	580	*	Eu_myc_Myc_T1vsInput_peak_49856	Eu_myc_Myc_T1vsInput_peak_49856	ENSMUSG00000030738	126546455	126566411	-	overlapStart	393	186	NearestLocation	Eu_myc_Myc_T1vsInput_peak_49856	promoter	Myc	Eif3c	56347	Translation
54949	chr8	27260067	27261825	1759	*	Eu_myc_Myc_T1vsInput_peak_50967	Eu_myc_Myc_T1vsInput_peak_50967	ENSMUSG00000031490	27260329	27276674	+	overlapStart	-262	262	NearestLocation	Eu_myc_Myc_T1vsInput_peak_50967	promoter	Myc	Eif4ebp1	13685	Translation
54950	chr8	27264119	27264305	187	*	Eu_myc_Myc_T1vsInput_peak_50968	Eu_myc_Myc_T1vsInput_peak_50968	ENSMUSG00000031490	27260329	27276674	+	inside	3790	3790	NearestLocation	Eu_myc_Myc_T1vsInput_peak_50968	proximal	Myc	Eif4ebp1	13685	Translation
55193	chr8	66485790	66486750	961	*	Eu_myc_Myc_T1vsInput_peak_51316	Eu_myc_Myc_T1vsInput_peak_51316	ENSMUSG00000025591	66473118	66486530	-	overlapStart	740	220	NearestLocation	Eu_myc_Myc_T1vsInput_peak_51316	promoter	Myc	Tma16	66282	Translation
55194	chr8	66495898	66496075	178	*	Eu_myc_Myc_T1vsInput_peak_51317	Eu_myc_Myc_T1vsInput_peak_51317	ENSMUSG00000025591	66473118	66486530	-	upstream	-9368	9368	NearestLocation	Eu_myc_Myc_T1vsInput_peak_51317	distal	Myc	Tma16	66282	Translation
58564	chr9	105053102	105053652	551	*	Eu_myc_Myc_T1vsInput_peak_55568	Eu_myc_Myc_T1vsInput_peak_55568	ENSMUSG00000032563	105053239	105079888	+	overlapStart	-137	137	NearestLocation	Eu_myc_Myc_T1vsInput_peak_55568	promoter	Myc	Mrpl3	94062	Translation
12866	chr6	113442530	113442990	461	*	Prob_Erg_Abcam_vs_PreproB_Erg_KO_peak_14195	Prob_Erg_Abcam_vs_PreproB_Erg_KO_peak_14195	ENSMUSG00000051256	113442569	113448229	+	overlapStart	-39	39	NearestLocation	Prob_Erg_Abcam_vs_PreproB_Erg_KO_peak_14195	promoter	Erg	Jagn1	67767	Transmembrane Protein
13545	chr7	30729210	30729763	554	*	Prob_Erg_Abcam_vs_PreproB_Erg_KO_peak_14920	Prob_Erg_Abcam_vs_PreproB_Erg_KO_peak_14920	ENSMUSG00000006315	30727701	30729540	-	overlapStart	330	223	NearestLocation	Prob_Erg_Abcam_vs_PreproB_Erg_KO_peak_14920	promoter	Erg	Tmem147	69804	Transmembrane protein
50926	chr6	113441224	113441526	303	*	Eu_myc_Myc_T1vsInput_peak_45894	Eu_myc_Myc_T1vsInput_peak_45894	ENSMUSG00000051256	113442569	113448229	+	upstream	-1345	1043	NearestLocation	Eu_myc_Myc_T1vsInput_peak_45894	promoter	Myc	Jagn1	67767	Transmembrane Protein
50927	chr6	113441855	113443604	1750	*	Eu_myc_Myc_T1vsInput_peak_45895	Eu_myc_Myc_T1vsInput_peak_45895	ENSMUSG00000051256	113442569	113448229	+	overlapStart	-714	714	NearestLocation	Eu_myc_Myc_T1vsInput_peak_45895	promoter	Myc	Jagn1	67767	Transmembrane Protein
50928	chr6	113444371	113444571	201	*	Eu_myc_Myc_T1vsInput_peak_45896	Eu_myc_Myc_T1vsInput_peak_45896	ENSMUSG00000051256	113442569	113448229	+	inside	1802	1802	NearestLocation	Eu_myc_Myc_T1vsInput_peak_45896	proximal	Myc	Jagn1	67767	Transmembrane Protein
52535	chr7	30728899	30730000	1102	*	Eu_myc_Myc_T1vsInput_peak_47886	Eu_myc_Myc_T1vsInput_peak_47886	ENSMUSG00000006315	30727701	30729540	-	overlapStart	641	460	NearestLocation	Eu_myc_Myc_T1vsInput_peak_47886	promoter	Myc	Tmem147	69804	Transmembrane protein
52536	chr7	30730160	30730350	191	*	Eu_myc_Myc_T1vsInput_peak_47887	Eu_myc_Myc_T1vsInput_peak_47887	ENSMUSG00000006315	30727701	30729540	-	upstream	-620	620	NearestLocation	Eu_myc_Myc_T1vsInput_peak_47887	promoter	Myc	Tmem147	69804	Transmembrane protein

## Sheet: Ribosome Biogenesis
Gene_Symbol	Entrez_GeneID	Classification: see Reference (74)
Ddx1	104721	rRNA processing
Fbl	14113	Box C/D snoRNA components, 2'O-methylation ribose group, rRNA modification
Nob1	67619	Endoribonuclease, cleavage at site 3 (D), pre-rRNA processing
Pa2g4	18813	Nuclear export of ribosomal pre-particles
Polr1b	20017	RNAPI specific subunit, rRNA transcription
Polr1c	20016	RNAPI subunit shared with RNAPIII, rRNA transcription
Pwp1	103136	5.8S folding, ubiqutylated by CRL4VPRBP, Nucleolar steps of pre-60S maturation
Rcl1	59028	Rcl1-Bms1-complex, GTPase activity, mediates cleavage at A2 site, required for AO and A1 cleavage, interacts with U3 snoRNP, small subunit precessome subcomplexes and early assembly factors
Rexo2	104444	Exoribonuclease, pre-rRNA trimming, pre-rRNA processing
Rpp14	67053	Part of MRP complex, endoribonuclease with non-canonical snoRNA cleavage site 2 (A3), pre-rRNA processing
Rsl24d1	225215	Released by Drg1 allowing incorporation of Rpl24/eL24, pre-60S maturation
Thumpd1	233802	Adaptor for 18S rRNA cytosine acetyltransferase, modification tRNA
Tsr2	69499	Chaparone of ribosomal protein Rps26
Utp11	67205	Utp30-Rrt14 complex, binds 5' ETS and pre-18S rRNA, early nucleolar ribosome biogenesis
Wdr18	216156	Rix/PELP complex, nucleoplasmic steps of pre-60S maturation
Wdr36	225348	UTP-B complex, small subunit precessome subcomplexes and early assembly factors
Wdr74	107071	NSA1 module, nucleolar steps of 60s maturation
