# Supplementary material for: ERG and c-MYC regulate a critical gene network in BCR::ABL1-driven B cell acute lymphoblastic leukemia
Source: Sci Adv. 2024 Mar 8;10(10):eadj8803. doi: 10.1126/sciadv.adj8803 (PMC10923517; doi:10.1126/sciadv.adj8803)
Supplement: Supplementary file 3 — Data S1 [file sciadv.adj8803_data_s1.zip]

Archive with 1 entries (1 files):
- adj8803_Data S1.xlsx
