# Supplementary material for: ERG and c-MYC regulate a critical gene network in BCR::ABL1-driven B cell acute lymphoblastic leukemia
Source: Sci Adv. 2024 Mar 8;10(10):eadj8803. doi: 10.1126/sciadv.adj8803 (PMC10923517; doi:10.1126/sciadv.adj8803)
Supplement: Supplementary file 3 — Data S1 [file sciadv.adj8803_data_s1.zip › adj8803_Data S1.xlsx]

## Sheet: Figure 1b
Figure 1b-e:-mice for RNA-seq
sample ID	animal number	animal ID	strain	gender	P190	Cre	Erg	dob	dod	age	pheotype	populations isolated
ALL_1	398	2390417	P190-Erg	Male	T/+	+/+	+/+	2016-11-30	2017-01-24	7.85714	B-ALL	B220+
ALL_2	10	2417349	P190;Rag1Cre (6408)	Female	T/+	+/+	+/+	2016-12-09	2017-02-02	7.85714	B-ALL	B220+
ALL_3	52	3724446	P190;Rag1Cre (6408)	Male	T/+	+/+	+/+	2017-04-10	2017-06-16	9.57143	B-ALL	B220+
ALL_4	343	2393910	P190/CreER/LSLErg (547)	Female	T/+	+/+	+/+	2016-12-05	2017-01-27	7.57143	B-ALL	B220+
ALL_5	337	2370386	P190/CreER/LSLErg (547)	Male	T/+	+/+	+/+	2016-11-28	2017-01-24	8.14286	B-ALL	B220+
wt_PreB A	465	3872474	C57Bl6	Male	+/+	+/+	+/+	21/05/2017	2017-07-24	9.14286	healthy	preB
	466	3872475	C57Bl6	Male	+/+	+/+	+/+	21/05/2017	2017-07-24	9.14286	healthy	preB
	468	3872483	C57Bl6	Female	+/+	+/+	+/+	26/05/2017	2017-07-27	8.85714	healthy	preB
wt_PreB B	467	3872476	C57Bl6	Male	+/+	+/+	+/+	21/05/2017	2017-07-24	9.14286	healthy	preB
	469	3872484	C57Bl6	Female	+/+	+/+	+/+	26/05/2017	2017-07-27	8.85714	healthy	preB
	470	3872485	C57Bl6	Female	+/+	+/+	+/+	26/05/2017	2017-07-27	8.85714	healthy	preB

## Sheet: Figure 1b,c
Fig. 1B See Table S1
Fig. 1C
Symbol	BCRABL1_logFC	P190_logFC
Ccnd1	5.4445	2.81848
Socs2	4.36368	4.30027
Adgrg1	3.65808	2.19302
Erg	3.47201	2.69687
Lpar6	3.44958	1.26317
Gsn	3.30749	-1.66604
Itga6	3.24923	-1.71689
S100a4	3.13287	3.81105
Mef2c	3.08756	0.728939
Srgn	3.07303	-1.60418
Adgre5	2.81231	-2.47031
Cd44	2.80872	-2.05362
Elk3	2.79157	0.650752
Cdc42ep3	2.72468	-2.46552
Sorl1	2.71856	-3.52335
Myc	2.65882	4.42438
Evi2a	2.64035	1.88331
Cd34	2.52861	6.04912
Eng	2.4166	3.97768
Sh3bp5	2.35665	2.71483
Lcp2	2.35035	1.62451
Serinc5	2.30986	-4.55707
Xbp1	2.27217	0.921782
Grb10	2.23829	5.1438
Stag3	2.2201	-5.37472
Ncf2	2.13008	-0.685573
Gimap4	2.10686	5.4505
H2-Aa	2.09428	-3.11491
Csrp2	2.08852	-1.17254
Slc27a3	2.05772	-1.27393
Anxa4	2.05687	1.33615
Prkch	2.05624	1.57413
Hacd1	2.04738	2.33709
Bank1	2.03286	1.70309
Dennd3	2.01216	-2.15568
Tnfsf4	2.00346	3.63034
Cd27	1.99655	-3.44274
Fam49a	1.97739	-1.44064
Cyfip1	1.93044	2.45932
Dusp7	1.92303	3.63535
Lair1	1.83986	2.46613
Rnf130	1.80624	-2.85868
Fzd6	1.79134	3.76105
Dntt	1.76889	-3.51309
Lxn	1.76237	2.04932
Clip2	1.76028	-1.60206
Rcbtb2	1.75939	1.32493
Etv5	1.75523	2.74095
Plac8	1.74597	1.64698
Leprotl1	1.74056	0.606954
Gna15	1.73704	2.97345
Bcl2	1.73267	3.31012
Anxa1	1.72263	2.77076
Irak3	1.70805	1.53669
Tsc22d1	1.70699	-2.45022
S100a6	1.69784	4.51697
Nr3c1	1.6975	-0.818146
Hexb	1.68539	-0.770743
Ywhae	1.64846	0.790086
Cd164	1.64613	0.383022
Ets2	1.64544	-3.98799
Psd3	1.63436	-3.35949
Bin1	1.60862	1.12937
Macf1	1.60578	-1.70366
Cx3cr1	1.60196	2.90268
Fxyd5	1.60127	3.14886
Myo1b	1.60079	4.08544
Gnai1	1.59245	8.71794
Fyn	1.59009	1.5987
Atp10a	1.58972	2.47772
Rap1gap2	1.57712	2.74513
Traf5	1.55941	-1.75296
Serpinb9	1.5594	2.27303
Igfbp4	1.54411	3.33875
Lgals3bp	1.52721	2.06406
Prdx4	1.50257	1.27682
Cklf	1.50237	-1.07497
Ptger2	1.49138	4.44767
Nbn	1.45805	1.12776
Gypc	1.44782	1.74777
Tram2	1.43978	-3.26285
Far2	1.42973	-1.2499
Tcf7l2	1.4184	2.05592
Zfp729a	1.41515	-0.803394
Gbp2	1.39723	2.9785
S100a13	1.39455	0.874466
Asf1a	1.39414	-0.71962
Rbpj	1.37252	0.885843
Arrb2	1.37018	1.13103
Stx3	1.36774	0.769721
Pebp1	1.3659	1.27277
Ppp2cb	1.36074	0.500787
Nbeal2	1.34409	1.36826
Mphosph8	1.34034	0.831444
Slc39a8	1.33135	1.61488
Efna1	1.33105	5.66102
Syncrip	1.32723	0.831882
Pecam1	1.32183	-1.55167
Icam2	1.32063	-1.79607
Vav3	1.30225	1.52279
Kbtbd11	1.30107	6.28774
Cab39l	1.29718	0.579461
Ptk2b	1.29508	-1.25366
Nme4	1.29454	2.35191
Nab1	1.28049	1.44128
Snx5	1.27474	0.628127
Pkm	1.27409	1.92904
Itgam	1.26617	-3.84984
Nol8	1.26135	0.408371
Hltf	1.26099	-0.570094
Adam10	1.25655	-1.19566
Eif2ak2	1.2544	1.09906
Dpysl2	1.25187	1.57951
Ctdspl	1.24387	2.32703
Themis2	1.24058	-0.796245
Atp13a2	1.23608	-0.942994
Pdxk	1.22845	1.8568
Rbm47	1.22376	1.9753
Slc35e3	1.22261	-0.969119
Abce1	1.21994	1.16896
Tpp1	1.21826	-0.757821
Lpin2	1.21346	-1.53392
Pmaip1	1.21167	3.14085
Zmynd11	1.21027	-0.664596
Tm9sf3	1.20558	0.52141
Trmt13	1.1971	-1.0471
Tbc1d4	1.18087	4.43329
Chn2	1.1775	-2.67699
Pnkp	1.16797	-0.993653
Rnf125	1.16584	1.71062
Il2ra	1.1655	-5.025
Gnptab	1.16197	-0.623218
Ptpn18	1.16186	1.52949
Gls	1.16012	0.758572
Rgs10	1.15838	-4.04612
Gstp1	1.14754	2.56876
Tnfsf10	1.14373	1.87956
Rab27a	1.13755	0.670717
Ogt	1.13496	-1.15196
Mfsd10	1.12466	0.674265
Tuba4a	1.11733	2.09715
Kdelr2	1.11475	0.987078
Rras2	1.11234	3.01082
Cers6	1.10463	-3.69545
Sigirr	1.10325	-0.659261
Acsl5	1.09405	1.38115
Palm	1.0939	-2.41369
Psap	1.08718	-1.26012
Nedd4	1.08389	1.97276
Mdm2	1.08269	-1.02567
Ipo7	1.07947	1.07507
Itgb1	1.07772	1.57137
Fam117a	1.06879	-6.60996
Lef1	1.06794	2.11484
Utp3	1.06491	1.13435
Itgb7	1.05842	2.37805
Rreb1	1.04875	-1.22747
Rcan1	1.04705	1.00314
Tmem2	1.04492	-1.52357
Ssr1	1.02922	0.521956
Pycard	1.0263	-2.39023
Acat1	1.01992	0.719504
Cbfa2t3	1.01483	-1.55497
Lcp1	1.01316	2.25257
Canx	1.01155	1.50978
Qdpr	0.997963	1.15408
2009-09-01	0.995725	1.80798
Fem1b	0.995256	0.720906
G3bp1	0.990924	0.961376
Max	0.982731	0.738357
Ascc1	0.977443	0.937889
Sun1	0.976522	-0.825477
Psmb5	0.97565	1.27443
Rsl1d1	0.968213	1.31695
Ivns1abp	0.967598	-1.375
Kcna5	0.965053	5.42391
Cnn3	0.96284	-0.803577
Gspt1	0.960076	0.826284
Mat2a	0.958856	0.534559
St8sia4	0.958752	-0.555691
Il27ra	0.957171	1.53517
Lap3	0.957029	2.62889
Dhrs3	0.953461	-1.69292
Farp1	0.948114	4.85304
Rpp40	0.947105	1.7028
Tia1	0.943272	-0.617177
Rtn3	0.933038	0.583179
Ankrd28	0.931975	1.73419
Itga5	0.930823	1.20294
Vcl	0.927874	1.11146
Edem1	0.925533	-0.701804
Rai14	0.923063	3.29741
Swap70	0.916856	-2.34225
Gpr171	0.91244	-5.06824
Gpr65	0.907908	2.72319
Csnk1a1	0.906386	0.512722
Slc30a5	0.90388	-0.578324
Pex11b	0.90386	0.514012
Ascc3	0.892454	0.67279
Utp6	0.892149	0.707032
Capn7	0.889736	0.548033
Dars	0.888038	0.899849
Txnip	0.8844	-1.91881
Aprt	0.88394	2.33013
Sucla2	0.882882	0.864368
Tbxa2r	0.881989	2.59049
Pctp	0.881703	0.987986
Lig4	0.879861	-2.4145
Mdn1	0.877183	1.13774
Rpn1	0.868161	1.64624
Pno1	0.866002	1.49488
Cish	0.865138	4.482
Lat2	0.864499	-2.17222
Lyl1	0.863653	0.958721
Iars	0.86349	1.06895
Abhd17b	0.855061	-0.688103
Eif3j2	0.854461	1.09793
Uba6	0.854442	1.1063
Plekha5	0.853429	1.17227
Tm9sf2	0.852469	0.855196
Tcirg1	0.850647	-0.787968
Jade2	0.850272	2.10126
Camta2	0.849542	-0.855424
Tmem251	0.849137	0.682951
Mgat2	0.842564	1.28016
Anxa7	0.840713	0.546527
Necap2	0.84055	-0.735696
Ythdf3	0.838471	-0.506072
Tars	0.836909	1.21136
Lck	0.836822	-1.61869
Pigp	0.834533	1.04834
Srm	0.834225	3.07254
Cops7a	0.830593	0.808178
Mrpl17	0.828698	0.929488
Mecp2	0.825182	-0.745961
Gsto1	0.824829	3.74706
Trim27	0.82142	0.494405
Mrpl15	0.820846	0.92359
Trip6	0.819401	1.02553
Nup43	0.818531	1.24514
Tomm70a	0.81613	0.70867
Tns1	0.816103	-3.06142
Asb13	0.815195	-1.21272
Ccpg1	0.81471	-1.15758
Acvr1b	0.81006	-0.869866
Pfkp	0.809405	0.949138
Tapbpl	0.809159	-1.15771
Bst2	0.809138	1.11401
Fgfr1	0.808756	3.53878
Itpr1	0.805745	0.899706
Sdad1	0.804013	0.928369
Plin2	0.803461	-0.47524
Armcx1	0.803164	2.55183
Jup	0.799136	-2.24676
Stx12	0.79888	0.691648
Arhgap5	0.796465	2.10146
Degs1	0.795313	0.967488
Tlr1	0.794402	-3.31272
Aldh5a1	0.788453	3.22853
Wdr43	0.785365	1.86181
Ssb	0.785365	0.809634
Rcn2	0.783489	0.875509
9530068E07Rik	0.780007	0.474616
Eif2s1	0.777824	1.55069
Golgb1	0.773673	-0.842833
Prdx1	0.7718	1.40655
Mat2b	0.770881	-0.629243
Gstm7	0.770028	-4.52787
Bcl11a	0.767102	1.88841
Lgmn	0.766098	-0.609445
Ablim1	0.762596	-1.05155
Pigc	0.75772	-0.937276
Arl6ip5	0.757091	0.956449
Chtop	0.756887	-0.474841
Stk39	0.754241	2.88187
Cers2	0.753814	0.420897
Cd53	0.753037	-0.986114
Itgal	0.749049	2.07215
Sacs	0.748628	1.3223
Limd1	0.747365	-0.82257
Cd248	0.746057	8.80194
Rrp1b	0.745293	2.21895
Noc3l	0.744947	0.840965
Tmed10	0.743226	1.18424
Prkd2	0.738598	1.12211
Baz2b	0.73699	-1.70717
Adcy7	0.736387	-1.35573
Acap1	0.735011	-1.02456
Supt3	0.73495	1.51791
Hsp90aa1	0.733407	1.07213
Mgst2	0.727967	2.17176
Trmt1l	0.727059	-0.443866
Samsn1	0.726945	0.886741
Plekho1	0.724387	-1.62538
Xpo1	0.724154	0.768621
Rcn1	0.720061	1.71577
Nucb1	0.719727	1.62156
Lipa	0.719261	1.5151
Lrif1	0.717071	-0.717987
Fdft1	0.716814	0.948338
Api5	0.715178	0.70286
Reck	0.71433	-2.2343
Ankle2	0.714244	-0.78107
Spop	0.714157	-0.749279
Pcyox1l	0.707191	1.31646
Atp6ap1	0.707004	-1.65293
Arhgef10	0.705969	3.28257
Fes	0.703128	1.24469
Slc35a5	0.702596	-0.996899
Krit1	0.701881	-0.420448
Eif5b	0.701517	0.78871
Arhgap25	0.7008	-0.87421
Fut4	0.700558	2.39482
Elmo1	0.698658	1.00285
Rbm5	0.697916	-1.07282
Vamp1	0.696608	-3.1084
Heatr1	0.696503	1.02336
Umps	0.694559	1.20866
Ldlrap1	0.694336	-1.88769
Cnpy2	0.692755	0.803045
Ptpn14	0.692718	3.87724
Rps11	0.690919	1.062
Wdr37	0.690806	-0.454682
Kcnab2	0.690796	1.19392
Pbx3	0.690679	-2.41422
Klrb1	0.690326	-2.07673
Elk4	0.68881	-1.1468
Wsb2	0.688492	-0.800888
Ndufa8	0.68847	0.807068
Ophn1	0.686227	2.32526
Acaca	0.683803	1.3601
Smco4	0.681494	1.3958
Cyld	0.681463	-0.849797
Kcnn4	0.678272	3.43073
Klf9	0.67823	1.66446
Inpp4a	0.678149	-2.36411
Hspa9	0.676468	2.07878
Rars	0.675393	1.10686
Atic	0.674477	2.44281
Eef1e1	0.670062	1.09961
Hars2	0.669003	-0.601097
Spred2	0.668248	2.4442
Atp2a2	0.666602	0.921374
Hopx	0.665424	2.779
Wdfy3	0.664072	-1.96715
Rapgef3	0.663837	-4.92228
Pikfyve	0.661343	-0.742661
Hdlbp	0.660283	0.632914
Gmpr2	0.658986	0.606455
Uso1	0.657983	-0.878855
Fastkd2	0.65785	0.880953
Hlx	0.655613	-1.07037
Ms4a4a	0.654968	-3.54373
Ctsc	0.653561	0.94161
Gpi1	0.651047	1.2508
Mettl13	0.650009	1.21984
Cacybp	0.649746	1.33348
Mrpl35	0.649328	0.644023
Zmym6	0.648826	-0.939701
Asap2	0.648136	1.76109
Thap4	0.647354	1.0529
Txn1	0.646521	1.17466
Impdh2	0.645719	1.12264
Ppp2r5a	0.645555	-1.43321
Pdia6	0.645427	1.93032
Eif1ax	0.644136	0.938598
Wsb1	0.644126	-0.452063
Ppip5k2	0.642794	0.53618
Glod4	0.642306	0.704642
Cdk4	0.6361	1.12318
Cse1l	0.635228	0.498647
Synj2	0.634717	-1.25429
Ppib	0.633377	1.16542
Pam	0.632317	4.18847
Nol11	0.631796	0.868155
Mrps30	0.631717	0.474765
Cpsf7	0.631521	-0.982406
Akr1a1	0.631324	0.522453
Ada	0.630542	2.16497
Med9	0.628577	0.502765
Cd1d2	0.628313	-2.03495
Man2a2	0.624143	-1.44345
Rnf24	0.623809	1.31045
Thyn1	0.622501	2.20727
Cic	0.62215	-1.51308
Stx16	0.621579	-1.08887
Zfp422	0.621164	-0.674425
Rab22a	0.620488	-0.708498
Rac1	0.61881	0.480666
Kifap3	0.618772	0.981146
Prdm2	0.617699	-1.25504
Glrx	0.616089	-0.801904
Ssr4	0.615186	0.776747
Dctd	0.613632	3.40913
Morf4l2	0.613588	1.05786
Sqstm1	0.61265	-0.874249
Sod1	0.610346	1.00593
Pemt	0.609783	1.90792
Ide	0.607745	1.50456
Ddx18	0.603861	1.33299
Caprin2	0.602473	-0.909845
Gart	0.602416	1.57145
Triobp	0.599396	-0.670886
Dpagt1	0.596837	1.29974
Phb	0.595564	1.74271
Wbp2	0.594826	-1.26105
Larp4	0.591915	0.492588
Camk2b	0.591225	-3.67619
Ranbp6	0.589575	-0.779591
Adcy3	0.588241	1.52121
Ppa2	0.587015	0.494877
Gpbp1l1	0.582456	-0.986305
Gzmb	0.580434	1.87932
Nars	0.580104	1.15318
Gusb	0.57785	0.549008
Rraga	0.575446	0.933345
Bcl2l2	0.574939	1.48784
Rps6ka4	0.574382	1.10292
Msmo1	0.573316	0.810833
Cndp2	0.572006	0.659109
Rtp4	0.571857	2.45678
Cd46	0.571198	-1.0466
Slc39a6	0.57029	1.86015
Akap1	0.569463	2.84614
C1galt1	0.569433	-1.30858
Mmrn1	0.567762	3.8938
Fbxl5	0.566872	-1.44684
Ppp2r2a	0.566516	1.07248
Ttc37	0.564173	0.895846
Hdhd3	0.562868	1.91282
Nif3l1	0.562691	0.797804
Armcx5	0.561718	-0.543627
Pnp	0.559647	3.22919
Wdr6	0.559587	0.807377
Pnp2	0.559548	3.78217
Rnh1	0.557006	-0.588942
Ap1g2	0.555945	0.629584
Rnf19b	0.555855	-0.732181
Tpi1	0.553394	1.21876
Apool	0.552473	0.578845
Mgat4a	0.550958	1.53034
D3Ertd254e	0.549846	0.740189
Cd36	0.547245	3.91048
Mphosph10	0.545762	1.05438
Hspa13	0.545073	0.844912
Iars2	0.543416	0.71255
Anks1	0.541255	0.558913
Echdc1	0.540537	2.52025
Ldlr	0.540123	3.0417
Hmgcr	0.539073	0.461932
Mtus2	0.537904	-6.57698
Cryz	0.537892	1.56635
Spg21	0.537076	-1.08347
Gstm1	0.535908	-1.06181
Hsp90ab1	0.535325	1.51097
Apex1	0.535231	2.74162
Apmap	0.535129	0.679202
Dyrk2	0.534858	-0.739368
Vps72	0.534571	-0.314299
Kif1b	0.532652	-0.99531
Srebf2	0.532002	0.805734
Atp6v1a	0.530739	-0.441582
Hectd3	0.52894	-0.694847
Timm9	0.52775	1.89005
Fbxo28	0.524452	-0.390488
Dcaf10	0.524381	-0.612104
Ralb	0.524062	2.80804
Zmiz1	0.522847	1.33644
Tm7sf3	0.520526	0.921501
4930430F08Rik	0.518528	1.09589
Polr3d	0.518303	1.07568
P4hb	0.517779	0.956426
Pus7	0.517522	2.96089
Tctn3	0.517121	0.969444
Bid	0.516311	1.2441
Ss18l1	0.515656	-0.770756
Tgfbi	0.515037	2.92327
Rnf219	0.514987	1.65891
Fkbp1a	0.514523	2.09986
Fubp1	0.513516	0.467056
Rufy3	0.513464	1.53381
Psmd12	0.512943	0.730735
Rps4x	0.512319	0.850863
Eif2s2	0.511874	1.26329
Rpp14	0.509457	1.11362
Cep162	0.506516	-0.875121
6030458C11Rik	0.505377	0.763399
Atp1a1	0.505338	1.6219
Lsm2	0.505036	0.7908
Cct3	0.504995	1.56816
Ptpn22	0.504892	3.04816
Pfn1	0.502743	0.672246
Nbas	0.501635	0.688124
Bcs1l	0.501131	0.672664
Impdh1	0.500332	1.87841
Ankrd49	0.498537	0.928766
Scamp1	0.498518	3.33926
Dynlt3	0.498166	-0.961553
Ethe1	0.496826	2.66375
Hnrnpf	0.496267	0.555213
D1Ertd622e	0.494224	1.29606
Trp53	0.494018	0.766488
Gadd45gip1	0.491139	0.954861
Zfyve26	0.490662	-1.0516
Aldh3b1	0.490174	-1.4535
Gipc1	0.489967	0.605035
Dlgap4	0.488319	-1.19163
Tsr1	0.487443	1.93038
Hif1a	0.487294	0.643896
Ltbr	0.487044	3.86709
Pigv	0.486809	-0.827327
Ldha	0.485208	2.18102
Ppfibp1	0.484918	2.17296
Wdr12	0.484111	1.46288
Mus81	0.483289	-1.23839
Entpd1	0.483212	1.26416
Tspan32	0.482097	1.7244
Gar1	0.481619	1.73138
Ephb6	0.480741	1.99868
0610030E20Rik	0.479963	-1.04929
Clip1	0.478939	1.78452
Snrnp40	0.477916	0.470002
Tpmt	0.477571	-3.11523
Pex3	0.47731	0.554474
Brd1	0.477013	-1.06559
Jrkl	0.476874	-1.21467
Gfod1	0.474644	-2.47381
Zfp248	0.473345	2.07177
Cryzl1	0.473343	-0.642235
Bace1	0.472717	-1.11109
P4ha1	0.470636	1.31847
Slc33a1	0.467971	0.733099
Gabpb1	0.466737	-0.38965
Metap1	0.464521	0.485276
Rpn2	0.46326	1.1133
Lpcat4	0.462723	1.48646
Supt16	0.462124	0.950506
Ppid	0.460999	1.12263
Fam162a	0.459564	1.41504
Nup133	0.45772	0.568358
Gsdmd	0.457658	-0.90279
Nlrx1	0.457316	1.55101
Tceal1	0.457064	1.87687
Kctd3	0.456691	-2.11394
Mak16	0.456377	0.526609
Agk	0.455074	0.977153
Orc2	0.454784	0.742019
Mrps2	0.454763	0.857611
Rab5c	0.454496	0.446954
Tgs1	0.454466	0.700795
Zscan26	0.452897	-0.762719
Fastkd3	0.452695	1.02991
Ppat	0.452659	1.91818
Rab5b	0.451412	-0.93076
Vamp2	0.451249	-1.34316
Rpl14	0.449873	1.39165
Zfc3h1	0.449198	-1.07585
Hs2st1	0.449105	0.678405
Mgmt	0.44907	2.47142
Stat6	0.448861	-1.07571
Pdcl	0.44752	-0.380342
Slc19a1	0.447233	2.63521
Ube2k	0.44684	0.535117
Cd3eap	0.443423	2.111
Socs5	0.442711	-1.30829
Klf3	0.440467	-3.72141
Pmm1	0.438321	-1.1559
Znhit6	0.438111	1.10757
Cln6	0.437471	1.47157
Ext2	0.437311	1.07952
Btbd2	0.436538	0.889156
Zbed5	0.435887	1.98905
Guk1	0.435781	1.65534
Extl2	0.435385	1.65393
Mrs2	0.434843	-0.5364
Eid1	0.434005	0.863155
Edem3	0.432272	-2.71296
Narf	0.430751	-1.23718
Nat10	0.429115	1.46564
Eif4e	0.429073	0.959055
Samm50	0.428513	0.627642
Rmnd1	0.42837	1.34285
G6pc3	0.427785	1.30821
Exosc4	0.427124	0.56433
C5ar2	0.425262	-2.90524
Lax1	0.424756	2.07433
Fancf	0.424368	0.870657
Bend5	0.421184	1.12644
Phf11b	0.420623	-1.99553
Knop1	0.419635	0.454305
Pgk1	0.416405	0.856514
Trim32	0.415115	1.15553
Atn1	0.414655	-1.25276
Plau	0.411609	2.89469
Mtrr	0.411083	-0.401761
Mapk8ip3	0.409926	-1.38914
Ralgapb	0.40965	-0.599756
Pacs2	0.409476	1.29826
Sf3b3	0.408771	0.70987
Aimp2	0.405097	1.34054
Ifit2	0.404232	1.23504
0610037L13Rik	0.403282	0.65784
Parp2	0.403117	0.469174
Gle1	0.403111	-0.400663
Supt20	0.402943	-0.720244
Cct2	0.402352	0.641253
Ddost	0.402306	0.902552
Tspan15	0.400775	6.94241
Pak1	0.400511	2.75658
Ivd	0.398976	-1.07138
Papolg	0.398112	-0.688317
Atf5	0.397805	1.49933
Akap9	0.396723	-0.876237
Ripk1	0.396438	0.445811
Scap	0.396365	0.905223
Usp14	0.396294	1.29824
Mlh3	0.395325	1.51201
Mettl1	0.394682	2.68634
Atp13a3	0.392804	0.614117
Gm5617	0.392561	-1.52417
Dusp11	0.392333	-1.00057
Slc4a2	0.391989	-0.781358
Aldoart2	0.39083	1.45758
Eprs	0.39054	1.3561
Tnip1	0.390015	-1.37013
Uchl3	0.388215	1.85995
Usp21	0.387474	-0.499192
Tmem104	0.38652	-1.06184
Sdccag3	0.386349	-0.985586
Ralgds	0.386139	-1.42433
Tk2	0.38552	-1.32467
Ilvbl	0.383731	-0.55031
Tmem214	0.383661	-0.877439
Hacd3	0.381669	0.924131
Cul7	0.38162	1.44509
Rsad1	0.38148	0.917314
Heatr6	0.378832	-1.27891
Cdc37l1	0.378089	-0.707602
Pitpnb	0.377328	0.558824
Cul2	0.377316	0.997342
Prune1	0.374789	-1.03659
Borcs6	0.374232	-0.799383
Tefm	0.37045	1.24087
Gss	0.36794	1.06762
Sars	0.367234	0.685831
Ercc1	0.36701	-0.454616
Ybx1	0.366756	1.01614
Diaph2	0.364907	1.22507
Rab8b	0.364812	1.9568
Stk3	0.362526	-0.966836
Polg	0.360624	-0.693519
Mtf1	0.36048	-0.564222
Eva1b	0.360292	1.49712
Retsat	0.360204	1.62817
AI837181	0.356697	-0.576414
Slc12a7	0.356376	1.8992
Slc17a9	0.3526	1.90266
Il15ra	0.352485	-0.743446
Ddx1	0.351676	1.55976
Rps18	0.349328	1.30535
Drosha	0.347255	1.13772
Mdc1	0.345833	-0.740691
Tor1b	0.345088	-0.750264
Eps8l1	0.344832	-4.71603
Stt3a	0.34452	0.952338
Smyd3	0.344141	1.29149
Gpkow	0.343221	-0.51077
Tsc1	0.34271	-0.909755
Thtpa	0.342649	1.00565
Srcap	0.341668	-0.775237
Pprc1	0.341241	1.62495
Nat9	0.340647	-1.20884
Sh3gl3	0.340284	5.89478
Flot1	0.339754	-0.601707
Ust	0.338739	2.50865
R3hcc1	0.337746	0.674686
Papss1	0.336677	0.667741
Scyl3	0.336302	-0.783887
Coq4	0.335713	1.43757
Unc93b1	0.335458	-1.25429
Rpl29	0.333523	0.920401
Tubgcp4	0.333348	-0.744269
Ocrl	0.330732	0.866947
Mut	0.329662	1.11004
Man1a2	0.329649	0.672412
Fkbp8	0.329267	-0.462894
Pip5k1c	0.328314	-1.04369
Ythdc2	0.327644	-0.916168
Lin37	0.326904	-0.643538
Mrps22	0.326154	0.943378
Mpv17	0.325803	-0.820715
Man2b2	0.3257	-0.651115
Uqcrb	0.325639	1.06093
Gga3	0.325639	-0.918785
Mthfsd	0.325138	-0.555343
Acox3	0.322378	-0.826319
Nol6	0.322108	0.870267
Galt	0.320067	-0.783846
Stard3	0.319165	-0.628875
Mrpl2	0.318713	0.943424
Cltb	0.318315	1.80925
Tnfaip1	0.315935	1.16644
Preb	0.315081	-0.865114
Bora	0.31421	1.21137
Crtap	0.310744	2.15115
Nod1	0.310587	-1.94658
Safb2	0.310512	-0.844462
Pcbp1	0.310374	0.967325
Inpp5f	0.310191	-0.963726
Gmpr	0.30722	1.30242
Ncstn	0.305979	-0.485956
Nit1	0.305369	-1.05418
Cir1	0.305109	-1.18229
Prnp	0.304812	4.59106
Cnppd1	0.304717	-0.615568
Pou6f1	0.304574	-4.24059
Got1	0.300933	1.20138
Grwd1	0.300669	1.79396
Rps5	0.299963	0.755898
Acvr1	0.299862	4.11932
Cuedc1	0.29968	-1.95942
2210016L21Rik	0.299266	0.498365
Pef1	0.298395	-0.621618
Nufip1	0.297538	1.26161
Gcfc2	0.295874	0.696874
Eif3b	0.295676	1.18769
Ints12	0.295463	-0.863852
Rpl32	0.294397	1.06584
Zfp426	0.293974	-0.677606
Tbcb	0.292238	0.731528
Ifrd2	0.291622	2.11936
Exosc7	0.291385	0.970507
Kmt2b	0.289442	-1.02545
Kif16b	0.289085	1.05307
Xrcc5	0.288262	1.65009
Ipo5	0.286808	2.03579
Cask	0.286766	2.98089
Zfp747	0.285742	-0.558197
Ero1l	0.285538	1.44909
Flad1	0.284752	-1.12672
Taf4b	0.284401	2.39206
Nfu1	0.283644	0.713468
Kat2a	0.283453	1.44628
Calr	0.282119	1.50614
Zfp202	0.279979	1.12469
Mapk11	0.277448	1.13572
Elf4	0.275252	-1.39972
Rgs12	0.273026	-0.974197
Tnip2	0.271639	1.60751
Il1rap	0.268548	0.841537
Clk2	0.268294	-0.912388
Abcc4	0.266985	0.778165
Fgd1	0.265887	3.18639
Ppil2	0.265337	-0.667017
B2m	0.265219	-0.965793
Dhcr7	0.264938	0.872511
Vps33b	0.264739	-0.963868
Amt	0.264067	-1.739
Atp8b2	0.262444	1.03358
Diexf	0.259881	0.705355
Socs3	0.258204	5.10183
Hsdl2	0.25818	0.535921
Them6	0.257704	-0.641469
Slc31a1	0.25661	0.689457
Mybbp1a	0.253693	2.10879
Tlr4	0.24988	2.98738
Prdx6	0.249141	1.86031
Nat6	0.248604	-0.890034
Ttc27	0.247681	1.59962
Fmo5	0.246997	-1.1033
B4galt4	0.246847	2.6792
Poll	0.246401	1.38867
Rps17	0.24415	0.999485
Pex14	0.243873	0.459917
Atat1	0.239639	-1.21926
Gas8	0.238621	0.64335
Mecr	0.237323	1.18175
Rpp38	0.233502	2.26159
Mphosph6	0.232268	0.643199
Tsen2	0.224417	1.3836
Glmn	0.223018	0.986105
Dus4l	0.222673	1.86608
Zdhhc3	0.220796	0.729825
Rad52	0.219969	-0.816425
Sec23a	0.219282	0.801497
Manea	0.219274	-1.39996
Dnajc16	0.217212	-0.650108
Tespa1	0.215771	-0.854494
Zfp7	0.213589	-1.69058
Tdrd3	0.212217	1.69379
Szt2	0.210605	-1.24237
Tbce	0.208075	-0.397848
Fam114a2	0.207488	-0.364043
Zfp623	0.204789	-1.61891
Fgd6	0.200574	-1.5445
Gdpd5	0.193455	2.032
Sirt5	0.193172	0.974165
Flt3l	0.188845	-2.15771
Nt5dc3	0.177543	0.964522
Mre11a	0.170541	0.542603
Elac1	0.169489	0.740001
Bcap29	0.166894	2.06113
Fyco1	0.166836	-1.20508
Zfp2	0.157188	-2.13791
Il7	0.152887	3.52868
B3gat3	0.149632	-1.23138
Spice1	-0.136511	-0.559258
Egr2	-0.150791	-2.54786
Dnase1	-0.170109	-0.97168
Cyp2r1	-0.175241	-3.08325
Dhodh	-0.178662	0.574848
Nrxn1	-0.182184	-4.81562
Cbx2	-0.184176	0.950172
Llph	-0.185547	1.21166
Trim62	-0.192552	-1.52326
Cep97	-0.197706	-0.582323
Mbtd1	-0.198411	-0.437814
Rbm34	-0.201438	0.579751
Ogfod2	-0.201668	-0.615998
C2cd2	-0.204197	1.08705
Zscan2	-0.204389	-0.764971
Bpnt1	-0.205464	1.07796
Prrg2	-0.205612	-1.20761
Rrnad1	-0.205783	-1.16515
Nab2	-0.206596	1.14495
Myh7	-0.206638	5.22547
Ccnjl	-0.206898	1.4643
Pde2a	-0.208823	1.52086
Pi4kb	-0.210712	-0.637562
Lfng	-0.216324	3.31396
Chml	-0.218279	-0.910814
Dpf3	-0.219409	3.30888
Abcf2	-0.219423	1.09828
Sowahc	-0.2195	1.94924
Psen2	-0.223813	-1.35324
Thrb	-0.225694	2.38842
Ankrd6	-0.225862	1.58601
Rab35	-0.226049	0.59946
Snapc3	-0.226379	-0.898744
Psmd2	-0.226386	0.556441
Prkce	-0.227479	-2.00745
Cdc42ep4	-0.227696	3.02165
Stard5	-0.230724	-1.02569
Dcaf13	-0.23311	0.569278
Psat1	-0.233387	1.28982
Brap	-0.233661	-0.413956
Hist1h4h	-0.234132	-2.52029
Wrnip1	-0.236011	0.434776
Gpd2	-0.236683	0.943023
Tcp11l1	-0.239038	4.84425
Ptprj	-0.239732	-1.96197
Mvb12b	-0.24371	3.60932
Sergef	-0.244612	0.881657
Lpp	-0.245942	0.846981
Snx11	-0.245991	-0.834675
BC055324	-0.246407	0.569677
Etv1	-0.246467	2.63409
Prdm4	-0.246474	-0.428258
Trim37	-0.247075	0.80068
Atp4a	-0.247333	-3.52743
Cops2	-0.247505	0.851962
Wdr55	-0.252438	0.542054
Mfsd11	-0.254156	-0.667243
Pomt2	-0.254391	0.848102
Egln3	-0.254431	-4.96778
Gnao1	-0.254715	4.61005
Dcakd	-0.256506	0.807049
Sfi1	-0.257896	-0.740129
Endou	-0.258157	-1.82391
Col7a1	-0.25854	-2.21916
Rcl1	-0.259218	1.67098
Txnl4a	-0.259641	0.577511
Dnajc3	-0.259954	1.24127
Mipep	-0.260693	0.931077
Grsf1	-0.261517	0.551038
Fjx1	-0.261628	4.81637
Map3k9	-0.263556	-3.52271
Aagab	-0.265502	-1.15631
Rit1	-0.26595	-0.634642
Atg2a	-0.267617	-1.36564
Ssh3	-0.268424	-1.36708
Bfsp2	-0.269253	2.49564
Ovol1	-0.269289	-1.97616
Cyhr1	-0.270065	-0.628797
Slc12a2	-0.27027	2.38078
Mns1	-0.27369	1.09337
Mrpl52	-0.27636	1.20033
Klhl36	-0.277076	-0.70793
Pdk3	-0.27728	1.03918
Phb2	-0.280706	0.969767
Aatf	-0.281844	1.22932
Taok1	-0.282416	-0.656967
Map2k7	-0.282922	-0.593745
Fgd2	-0.284797	1.70844
Acot8	-0.286267	-0.700711
Use1	-0.28694	-0.507308
Dstyk	-0.287059	-2.53253
Polr1b	-0.28709	2.0966
Fdps	-0.288129	1.00378
E4f1	-0.289437	-1.10677
Bag5	-0.289913	0.595612
Unc45a	-0.289948	-0.621767
Ak2	-0.291026	0.538749
Kars	-0.291827	1.05144
Galk1	-0.291978	0.915577
Ift74	-0.293474	0.860502
Taf1c	-0.296617	-1.08076
Sbno1	-0.29691	-0.508514
Arid4b	-0.299284	-0.557769
Hist1h1b	-0.30012	-1.92389
Gpatch2l	-0.300302	-0.943467
Zbtb17	-0.300588	-0.972292
Msh3	-0.301155	-1.37647
Cabyr	-0.301216	2.96033
Camk2g	-0.30145	1.07004
Urb2	-0.302552	0.848744
Sap30bp	-0.303176	-0.536752
Iffo1	-0.305449	-1.48685
Gnl3l	-0.305757	0.393005
Mtmr9	-0.306209	0.775436
Gpr107	-0.306674	-1.06206
Hivep3	-0.308343	2.31628
Alpk1	-0.308635	-0.779655
Hist1h2bb	-0.309181	-1.7849
Kdm3b	-0.310724	-1.11783
Slc16a7	-0.311849	-3.01565
2010107E04Rik	-0.313768	1.14918
Gh	-0.313894	-5.26665
Drg2	-0.317083	0.469076
Pou2f2	-0.317814	-1.65725
Rrp12	-0.319426	1.78851
Casp9	-0.320618	-1.59327
Recql5	-0.321156	-1.41433
Zfp384	-0.321578	-0.710112
Sec61b	-0.32161	0.827063
Hdac6	-0.324501	0.847332
Snx24	-0.32562	2.0639
Rnaseh2b	-0.326268	1.02957
Ctrl	-0.326615	-1.48131
Nip7	-0.32796	1.00628
Map3k14	-0.328712	-1.19941
Ago1	-0.329329	-1.06005
Trib3	-0.329527	2.92117
Gk	-0.330167	0.666038
Mapk9	-0.330571	-0.980197
Rnmt	-0.335259	0.576843
Cand1	-0.335397	0.756249
Atg13	-0.335655	-1.07301
Mtmr10	-0.335795	-0.932541
1110051M20Rik	-0.336615	1.08085
Wwp2	-0.338121	-1.08502
Extl3	-0.33914	0.95061
Psma2	-0.341744	0.566488
Slc4a7	-0.341794	1.48394
Pip4k2c	-0.343838	-0.607962
Hbp1	-0.343908	-1.15853
Isg20l2	-0.343956	0.312355
Sdc1	-0.3458	-3.24041
Psmd1	-0.346244	0.926231
Tapt1	-0.347113	-0.786193
Prmt3	-0.347115	1.06676
Spata2l	-0.34867	-1.34861
Gmeb2	-0.348848	-0.74566
Ift27	-0.348878	1.19687
Rel	-0.350892	-0.929054
Dhx32	-0.351063	-0.588881
Ppp2r5b	-0.353158	-1.39349
Ccnt2	-0.354364	-0.952948
Atp5g2	-0.355088	1.06909
Rc3h1	-0.356422	-0.602313
Cyth2	-0.356946	-0.591754
Sox12	-0.356981	3.54921
Psmb7	-0.358531	0.563357
Raf1	-0.359166	-0.697378
Arhgef9	-0.363042	4.2863
Tctn1	-0.363288	-3.18196
Dapp1	-0.364415	-1.20919
Cspp1	-0.364755	-0.807104
Fam32a	-0.364901	-0.68918
Nfat5	-0.36491	-0.910597
Secisbp2	-0.364917	-1.13936
Usp46	-0.365406	1.31275
Tmem8b	-0.369051	-2.37989
Dnm2	-0.370577	-0.615699
Klc2	-0.371199	-1.07998
Dnmbp	-0.373592	-1.53319
Ccdc88a	-0.373654	0.888653
Ralgps2	-0.376581	-3.84888
Tuft1	-0.37702	1.22456
Spata6	-0.378302	1.50824
Paxbp1	-0.378598	-0.713669
Pml	-0.382384	-0.679963
Ube2h	-0.384409	-1.54643
Zfp821	-0.385282	-1.30309
Arhgap17	-0.385455	-2.74952
Stx7	-0.385706	-1.50847
Zbtb10	-0.385943	-1.25303
Sirt7	-0.386503	-1.44137
Mettl22	-0.38869	0.589049
Il10rb	-0.388793	-0.5206
D430042O09Rik	-0.389059	-0.916251
Stk38	-0.393337	-1.37927
Pcbp3	-0.397933	0.755553
Rnf103	-0.398742	-0.619529
Uimc1	-0.401067	-1.06575
Foxn3	-0.401236	-1.22956
Gmps	-0.404436	0.911741
Dusp10	-0.40447	-1.3839
Casz1	-0.404719	-2.06917
Frat1	-0.406445	-2.25237
Mdm1	-0.40784	-0.884765
Cops3	-0.408264	0.803641
Jade1	-0.408863	0.550201
Mbnl3	-0.409512	0.682796
Stat2	-0.410209	-1.52515
Dalrd3	-0.410589	-0.824229
Klhl20	-0.410786	-0.928371
Rhot2	-0.413505	-0.574521
Zfp113	-0.416128	-0.76444
Atf3	-0.416766	2.84645
Rfng	-0.417324	-0.540762
Tbpl1	-0.417427	-0.537049
Polr2d	-0.418029	0.678564
Saraf	-0.418672	0.883061
Exoc7	-0.422339	-0.389044
Ahdc1	-0.422413	-1.58295
Gstz1	-0.424338	0.757185
Traf6	-0.425667	-0.794443
Dync1li2	-0.42698	-0.648419
Rita1	-0.42795	-1.14756
Cacfd1	-0.429515	-0.783428
Spa17	-0.430199	-1.91289
Sardh	-0.43123	3.65554
Slc7a1	-0.431837	1.77343
Arih2	-0.432502	-0.632407
Actr1a	-0.434119	-0.443915
Aspscr1	-0.434406	-0.762898
Snrpa1	-0.435837	1.00162
Fbxl12	-0.436751	-1.45728
Dctn5	-0.438255	-0.515892
Lrig2	-0.439792	-0.872766
Fancg	-0.442676	-0.720889
Zzef1	-0.442707	-1.03251
Pgf	-0.445264	5.61282
Fkbp15	-0.446469	-0.641121
Gmip	-0.447182	-1.08925
Pold1	-0.447611	-0.459712
Vrk3	-0.44787	-0.542592
Dhx40	-0.448067	-0.584678
Frat2	-0.449576	-2.57819
Cdc14a	-0.450294	0.501584
Arhgef12	-0.451757	2.4221
Arfgef2	-0.451852	-1.10253
Dusp12	-0.453423	0.929091
Trip13	-0.454628	0.993596
Bcl7c	-0.456581	0.852849
Vps13b	-0.458906	-1.07025
Hspa2	-0.459053	-3.45514
Rnpep	-0.459835	0.675678
Mau2	-0.459947	-1.04159
Chpf2	-0.460864	-0.653666
Paox	-0.460961	1.48272
Atp1b3	-0.461175	0.891047
Soga1	-0.461782	-2.99014
Sephs1	-0.463486	0.378951
Alcam	-0.46352	3.63757
Dguok	-0.463952	-0.68743
Cep135	-0.466389	-0.613869
Gtdc1	-0.467832	0.45874
Pdap1	-0.467928	0.635597
Col9a3	-0.472007	-2.51679
Sae1	-0.472225	1.35635
Klhdc4	-0.473807	0.728813
Spsb3	-0.478209	-0.834606
Ralgps1	-0.478871	-2.30677
Serp1	-0.479818	-1.31521
Anp32b	-0.481457	1.26761
Zfp143	-0.482462	-0.664156
Dennd1c	-0.482831	-1.64693
Cd40	-0.485025	-3.81019
Anxa11	-0.486995	1.13665
Uba2	-0.489631	0.545701
Dhx34	-0.489746	-1.13432
Rap2a	-0.490313	1.17756
Sag	-0.491188	-1.31646
Hes1	-0.494982	1.55924
Acyp2	-0.495304	-1.63218
Il4ra	-0.495577	-2.63395
Sertad3	-0.49761	-1.68323
Ampd2	-0.49784	0.81501
Golga2	-0.498369	-0.6293
Hexa	-0.500875	-3.34069
Gpm6a	-0.501296	5.70704
Tmcc1	-0.501895	-0.645933
Phf1	-0.502622	-2.16022
Ttf1	-0.503427	-1.06617
Igflr1	-0.504983	-1.82871
Prr14	-0.507464	-1.19694
Csnk1g1	-0.510367	-0.567183
Zfp609	-0.510468	0.917864
Gadd45g	-0.514679	-4.07874
Mast3	-0.516139	-0.952751
Trip10	-0.516534	0.721082
Tnrc6b	-0.51668	-0.887539
Thg1l	-0.517852	0.974747
Pole3	-0.518631	0.699194
Gps2	-0.521995	-0.842518
Ift122	-0.522535	-1.20963
Dut	-0.524614	0.863889
Tcof1	-0.525681	1.04167
Kansl1l	-0.526267	-1.24247
Cib1	-0.527639	-0.644614
Aff1	-0.528295	-1.70987
Rae1	-0.528538	0.545186
S1pr1	-0.530061	-1.73145
Caprin1	-0.531095	0.526798
Ocel1	-0.531151	-1.65086
Ddx27	-0.533275	0.608207
Itpr2	-0.53337	-1.64856
Kansl2	-0.534535	-0.414701
Akr7a5	-0.535964	2.0374
Pdcd6	-0.53745	0.817007
Slc16a6	-0.537697	2.05031
Commd4	-0.540945	-0.942953
Sap30	-0.541882	0.972199
Abi1	-0.542238	-0.976509
Utp18	-0.547749	0.846576
3110002H16Rik	-0.548464	-1.14094
D16Ertd472e	-0.549411	0.820363
Vcp	-0.551126	0.683317
Nupl1	-0.551208	0.857693
Pbxip1	-0.552908	-1.32012
Mmd	-0.553185	0.703887
Phtf2	-0.555349	0.471752
Alg5	-0.559283	0.916046
Trove2	-0.560281	1.21931
Hmg20b	-0.565068	-0.477327
Fdx1	-0.565374	1.31678
Hist1h1e	-0.566178	-1.86913
Ccnl2	-0.566414	-1.13956
Mapk1ip1l	-0.567762	1.2244
Tor3a	-0.568022	1.63727
1110004E09Rik	-0.571596	1.04504
Per2	-0.573399	0.906925
Map2k6	-0.574002	-0.790252
Pmf1	-0.574554	0.559162
Maged1	-0.575503	2.764
Idi1	-0.576167	1.37083
Stag1	-0.577211	0.565391
Pyroxd1	-0.578039	-0.776667
Stk38l	-0.580056	-1.33459
Tspyl2	-0.582278	-1.55569
Tpp2	-0.583943	1.01504
Pla2g15	-0.585278	-1.8191
Ints6	-0.586496	0.831936
Dyrk1a	-0.587103	-0.84206
Mapkapk5	-0.589428	-0.419029
Hist1h2ac	-0.589914	-2.3942
Snrpd3	-0.591229	1.1861
Zfp64	-0.591659	1.32468
Siva1	-0.59261	1.17474
Etf1	-0.593513	1.24136
Dzip3	-0.595445	0.5171
Sub1	-0.595579	1.26694
Hdac9	-0.596634	-1.48777
Slc25a5	-0.599948	1.04576
Ndc1	-0.602295	1.15653
Atp2b1	-0.603048	0.555627
Ciita	-0.603667	-4.99733
Rsrc2	-0.605732	-0.425535
Atp6v0b	-0.612901	-1.11933
Ccdc6	-0.614101	0.73621
Mob4	-0.614308	-0.488155
Ikbke	-0.614671	1.59558
Bcor	-0.619731	-0.944807
Klhl7	-0.625791	-3.84576
Brpf1	-0.62897	-0.889196
Rbbp7	-0.63085	0.91308
Fam173a	-0.631911	-0.678857
Setd2	-0.632406	-0.727177
Hmgn3	-0.632809	1.56649
Gna11	-0.634234	-1.71184
Nfkb2	-0.636177	-2.169
Ranbp9	-0.637027	-0.908885
Ppp1r14b	-0.637154	1.39097
Rassf1	-0.639205	-0.7716
Syf2	-0.640539	-0.886802
Dusp22	-0.641347	-0.686904
Mgea5	-0.641916	-0.94372
Slc8b1	-0.643845	-2.52246
Sqle	-0.648261	2.54703
Sik3	-0.649577	-1.06021
Rap1gds1	-0.649871	0.85347
Erap1	-0.651487	1.16423
Gm20605	-0.651834	-2.31133
Pias1	-0.654073	-0.638699
Clcn4	-0.655938	-0.726105
Dusp2	-0.663168	-2.30243
Nsfl1c	-0.66952	0.388192
Myo1c	-0.670346	-0.958417
Lmo4	-0.67087	-2.52902
Rhobtb1	-0.672483	1.67768
Malt1	-0.672956	-1.24551
Nrgn	-0.673622	-7.42735
Pim2	-0.673764	-2.36221
Laptm5	-0.675295	-2.36282
Cnot2	-0.675862	-0.774966
Top2b	-0.67651	1.03708
Zc3h15	-0.678615	0.73148
Uckl1	-0.680069	-1.12735
Fbxo21	-0.680415	1.16127
Yy1	-0.680598	0.380514
Dnajb9	-0.682753	-0.932268
Ikzf3	-0.683125	-1.96906
Slc25a4	-0.68533	1.32589
Mdm4	-0.688288	-1.07112
Msl3l2	-0.697743	1.69042
Usp33	-0.700031	-0.791677
Asns	-0.704095	5.9155
Jmjd1c	-0.704651	-0.766166
Arl4c	-0.706926	-3.62686
Sat1	-0.713383	-1.58169
Cd84	-0.714263	-1.44409
Vamp8	-0.71465	-1.0353
Itch	-0.71783	-0.591159
Kdm3a	-0.71909	-1.11964
Tomm20	-0.719464	1.29213
Gnb1	-0.725772	0.548376
Mtdh	-0.732473	1.00788
Dnajc9	-0.734802	0.594826
Sec63	-0.735396	-0.854982
Ddx21	-0.735687	1.27698
Smarca4	-0.74375	-1.08148
Iqsec1	-0.744243	-1.35828
Kpnb1	-0.746348	0.994772
Hexim1	-0.746921	-0.586757
Slc1a4	-0.747678	2.87582
Thoc2	-0.749762	-0.380697
Osbpl11	-0.750412	-0.634225
Dazap2	-0.751194	-0.482218
Vezf1	-0.751707	-0.79053
Sap18	-0.755186	0.574683
Ddx54	-0.755578	-0.814152
Tm6sf1	-0.757531	1.16382
Pitrm1	-0.75825	1.3606
Prps1	-0.761053	1.31905
Sssca1	-0.764013	0.790175
Fcho1	-0.76962	-0.929286
Inpp5k	-0.773344	-1.06372
Spin1	-0.774092	-1.32944
Klf6	-0.775839	-0.635451
Sptbn1	-0.777092	-1.03166
Ppp1cc	-0.784465	-0.612027
Ier3	-0.787138	-2.98643
Cdv3	-0.788465	0.636553
Faim	-0.792437	1.42664
Arl6ip1	-0.793114	0.611266
Ybx3	-0.795169	2.29314
E2f2	-0.798363	-1.76547
Sbf1	-0.803012	-0.649926
Napg	-0.805732	-0.730194
Sit1	-0.808757	1.3011
Pgm2	-0.809062	2.45738
Nfatc2ip	-0.812927	-1.17371
Ier2	-0.81337	0.969891
Tgfbrap1	-0.813708	-0.661517
Nr2f6	-0.815761	-1.39664
Btg2	-0.817344	-2.10215
Snrpb	-0.81736	0.538472
Tnfaip3	-0.818401	-2.25273
Ehd1	-0.822901	0.708622
Eef1d	-0.822901	0.950146
Hist1h1d	-0.825303	-2.49534
Dbi	-0.830435	1.17108
Atp6v0a1	-0.831912	-2.89124
Traf4	-0.834441	1.93612
Med1	-0.839527	-0.699156
Ppp5c	-0.839739	1.26509
Prkra	-0.843949	1.32633
Banp	-0.846149	-1.05515
Hist1h2bg	-0.850818	-3.81141
Neto2	-0.854648	-2.92823
Spag9	-0.854766	-1.01663
Relb	-0.855277	-2.27736
Polm	-0.85727	-3.16921
Prpf31	-0.858212	0.868228
Ing3	-0.861188	-0.566083
Gorasp1	-0.86327	-1.42787
H1fx	-0.865725	-1.58236
Csnk1e	-0.867041	-1.00102
Tyms	-0.868779	1.05952
Kpna3	-0.86943	0.985674
Dlgap5	-0.871	1.12097
Dopey2	-0.873216	-1.66512
Cenpm	-0.874652	-0.732868
Chst11	-0.875759	-3.23367
Atg101	-0.877066	-0.588583
Sac3d1	-0.879594	0.783703
Atf7ip	-0.880264	-1.19568
Btrc	-0.886434	-2.37824
Irs1	-0.888653	-2.97001
Clk1	-0.895696	-1.63541
Lancl2	-0.901917	1.22941
Grhpr	-0.905095	-0.969505
Zeb2	-0.905109	-2.09209
Nck2	-0.908107	-0.615165
Bex3	-0.916789	1.1979
Egr1	-0.921546	1.24327
Pwp1	-0.922319	0.8296
2700081O15Rik	-0.925753	-0.932025
Tox4	-0.927487	0.575401
Hmgb3	-0.929697	0.843845
Col4a3bp	-0.931426	-0.726039
Stk4	-0.931727	-1.14142
Nr1d2	-0.94116	1.15211
Pkig	-0.955297	-0.959984
Peli1	-0.956504	-1.31667
Wipi2	-0.958294	-0.805054
Khdrbs1	-0.960155	0.479061
Ago3	-0.960894	-1.03378
Man2a1	-0.963122	-0.932459
Chmp1b	-0.969715	-0.849186
Bclaf1	-0.970194	0.41101
Pip5k1b	-0.976745	-1.80351
Trmt5	-0.989013	1.04175
Ap3d1	-0.989527	-1.05445
Ccdc85b	-0.994031	1.50044
Hspa5	-0.998634	1.43245
Dgkd	-1.00414	-1.85242
Gsap	-1.00607	2.77273
Rhoq	-1.01211	-3.35871
Gga2	-1.01764	1.74573
Kdm5a	-1.0301	-0.526887
Ube2j1	-1.03611	1.17166
Pik3c2b	-1.03678	-1.97676
Nfkbia	-1.03789	-2.79847
Serbp1	-1.04614	1.16913
Birc2	-1.04646	-0.658689
Ero1lb	-1.04734	-1.0651
Eif4g1	-1.05033	0.854508
Slc9a7	-1.05153	-1.85158
Cd81	-1.0543	0.973474
Mtss1	-1.05434	-1.83908
Wtap	-1.06385	-0.621357
Sgsm3	-1.07292	0.730374
Rhoh	-1.07696	-2.2642
Cd55	-1.08356	-2.84193
Psme4	-1.09397	-1.81617
Nadsyn1	-1.09858	-0.745181
Shmt2	-1.1023	2.46642
Ncoa2	-1.10262	-0.76965
Kdm4b	-1.10702	-1.01251
Rap2c	-1.10844	-0.43162
Cdkn2aip	-1.10855	-0.569422
Tnfrsf21	-1.11679	3.67345
Repin1	-1.11948	0.511258
Mpzl1	-1.122	3.73436
Sfswap	-1.12508	-0.566137
Smurf2	-1.12568	-0.589734
Mctp2	-1.13442	-4.54479
Zkscan14	-1.13449	-0.885509
Nipbl	-1.14489	-1.10458
Mfng	-1.14784	0.991862
Phgdh	-1.14956	1.5369
Arhgef18	-1.15001	-1.7341
Atg12	-1.15032	-0.67324
Hspa4	-1.15556	0.738895
Mlec	-1.15768	1.28232
Ezh2	-1.15924	-0.456125
Sp100	-1.16482	-2.268
Mybpc2	-1.16785	-2.85978
Sf3b1	-1.17591	-0.417568
Stk24	-1.18228	0.772065
Anxa5	-1.18425	1.50134
Akap8l	-1.18493	-1.37062
Ep300	-1.18715	-0.985264
Erp29	-1.19945	-0.783871
Ubxn7	-1.20022	-0.483568
Bcr	-1.20213	-2.3415
Mlxip	-1.20638	-1.51232
Rara	-1.22944	2.52926
Git2	-1.23792	-0.853615
Aacs	-1.24189	0.571244
Tubb3	-1.24571	8.78312
Myl4	-1.24648	-6.13048
Abca7	-1.25191	-2.11187
Arhgap32	-1.25843	-4.06193
Rsrc1	-1.25878	0.536417
Usp10	-1.25882	0.889053
Zwint	-1.2737	1.01075
Naa15	-1.27862	0.947428
Eaf2	-1.2815	-3.40601
Chp1	-1.28277	-0.928743
Cd69	-1.28381	-1.21814
Skap2	-1.2899	-1.7315
Baz2a	-1.29087	-1.23059
Rubcn	-1.29903	-3.27826
Fchsd2	-1.29977	-0.822877
Kmt2a	-1.30091	-0.872039
Cyfip2	-1.30275	-1.61315
Tmx4	-1.30439	1.27816
H2afv	-1.31504	-1.02689
Ankrd12	-1.31973	-1.10528
Colgalt1	-1.32404	-1.82116
Ehbp1l1	-1.33531	-2.06373
Jarid2	-1.35724	-0.91148
Mcl1	-1.358	-0.662082
Kank2	-1.35942	-1.75675
Pou2af1	-1.36406	-0.739811
Ifrd1	-1.37343	0.89033
Id2	-1.37599	-2.23463
Hells	-1.37838	0.701522
Cxcr4	-1.38757	-1.44775
Hip1r	-1.39674	-1.54718
Hmces	-1.40368	-2.22746
Ccng1	-1.40786	0.927699
Irs2	-1.41566	-1.42529
Ptpn1	-1.41569	-0.948267
Rapgef5	-1.41913	2.63519
Tm7sf2	-1.42782	-1.11328
Mex3c	-1.44949	0.49685
Tcf3	-1.46638	-0.924681
Ngly1	-1.47067	3.00398
Rexo2	-1.47275	1.72335
Map1lc3b	-1.47905	-1.1049
Akirin1	-1.48481	-0.597991
Ypel1	-1.5066	-1.41913
Ncoa3	-1.51372	-1.25067
Atp8a1	-1.54514	-2.21497
Sh3bp4	-1.5582	-2.86291
Fosb	-1.57061	-4.68841
Bicd2	-1.58674	-0.568791
St6galnac4	-1.63285	1.70699
Abcb4	-1.6451	-1.65473
Zbtb18	-1.66064	-1.24526
Cblb	-1.66896	-1.6862
Tmem259	-1.69221	-0.568573
Slc35d1	-1.71512	1.0578
Serpinf1	-1.71759	2.9362
Btg1	-1.71935	-1.93613
Dusp5	-1.74621	-2.47327
Ypel5	-1.76553	-1.53177
Adam19	-1.78096	-5.33573
Mbd4	-1.78714	-0.973772
Snn	-1.81575	-0.960377
Blk	-1.85757	-2.79757
Abca1	-1.89212	-3.56612
Sp140	-1.89768	-1.35089
Rhbdf2	-1.90193	-0.746851
Mylip	-1.90232	-3.23795
Ezr	-1.90592	0.819838
Kmo	-1.91248	-4.08702
Bcl7a	-1.91946	-1.87767
E2f5	-1.93377	1.10069
Rasal1	-1.935	-7.23047
Eif4a3	-1.95338	0.469081
Iqgap1	-1.96366	-1.34273
Klf13	-1.97834	-2.07921
Ddx17	-2.03222	-1.15598
Fos	-2.04752	-5.36086
Dnmt3b	-2.06258	0.992755
Secisbp2l	-2.09567	-0.791996
Son	-2.11198	-0.645003
Ccdc69	-2.12104	-1.02409
Cdkn2d	-2.14489	-1.12138
Nfkbie	-2.14786	-1.58999
Odc1	-2.16375	1.5733
Jun	-2.18471	-2.38977
Ptprc	-2.20159	-1.47193
Thumpd1	-2.22321	1.07491
Plekha2	-2.22544	-1.63603
Rasgrp1	-2.23181	-4.67398
Igkc	-2.27206	-4.53102
Atp2a3	-2.33558	-1.04742
Cd38	-2.34807	-1.3864
Klf4	-2.37866	-4.77116
Sox4	-2.38421	-1.20627
Gas7	-2.40791	-5.93302
Cd79b	-2.44357	-1.3462
Iglc1	-2.46528	-8.21934
Cd72	-2.47815	-5.3142
Junb	-2.50912	-1.41306
Herpud1	-2.51245	-1.42923
Hist1h1c	-2.59191	-3.32974
Jund	-2.66968	-1.37302
Marcks	-2.672	-0.90042
Bach2	-2.73524	-2.54307
Klhl24	-2.7415	-2.62223
Srrm2	-2.75654	-0.71574
Syk	-2.77404	-2.45172
Ell3	-2.78179	-3.20603
Lyn	-3.0518	-1.40856
Hck	-3.39231	-5.58359
Ighm	-3.4754	-1.19915
Spib	-3.57064	-2.86552
Pcdh9	-3.70362	5.7105
Gadd45b	-3.76444	-3.44186
Irf4	-3.79878	-1.03991
Rubcnl	-4.03027	-2.66882
Adarb1	-4.08969	2.29011
Rgs1	-4.967	-4.43403
Rgs2	-6.14911	-2.59975

## Sheet: Figure 1e
Figure 1d
Term	Overlap	P-value	Genes
V$ETS Q4	19/254	3.76e-05	GMPR2;ITPR1;ACSL5;ARRB2;KCNAB2;ETV5;ELK3;EXTL2;AP1G2;NEDD4;MGAT4A;CANX;ELMO1;ITGB7;LCP2;FXYD5;ERG;LCP1;LTBR
CACGTG V$MYC Q2	45/1069	0.000955	DPAGT1;MAX;TIMM9;LEF1;ADCY3;NOL8;COPS7A;HIF1A;IPO7;ACACA;AKAP1;NOL6;SOCS2;SYNCRIP;LDHA;ATIC;XPO1;MAT2A;PPAT;TCEAL1;SSR1;RPS11;KCNN4;EIF4E;MDN1;SNX5;DDX18;FARP1;CD164;ABCC4;PRKCH;IFRD2;SLC33A1;PPRC1;DUSP7;ARMCX1;G6PC3;APEX1;MORF4L2;POLR3D;CANX;LAP3;LTBR;PFN1;EEF1E1
MGGAAGTG V$GABP B	34/780	0.00225851	CUL7;RAB5C;NUFIP1;RALB;ANKS1;GMPR2;ARRB2;SAMSN1;FGD1;ELK3;SYNCRIP;EXTL2;RPS18;LEPROTL1;SLC39A6;ITGB7;POLL;RPS11;ACSL5;EIF2S1;DDOST;ETV5;NIF3L1;MORF4L2;MGAT4A;POLR3D;GRWD1;CANX;ELMO1;LCP2;FXYD5;LCP1;LTBR;TLR4
V$MYCMAX 01	15/261	0.00346983	IFRD2;TIMM9;PPRC1;IPO7;SYNCRIP;PRDX4;G6PC3;MAT2A;PPAT;LAP3;PFN1;KCNN4;EIF4E;SNX5;RAI14
V$IPF1 Q4	15/267	0.00428207	EPHB6;MEF2C;RAB5C;RNF24;BCL11A;STK39;CASK;PPP2R2A;OCRL;SREBF2;GNAI1;ACACA;SYNCRIP;CCND1;FES
Term	Overlap	P-value	Genes
MAX ENCODE	164/2073	2.47e-41	DPAGT1;RPL32;CSE1L;PEBP1;JADE2;EPRS;TSEN2;IPO7;GLS;CNDP2;NARS;CAPN7;FAM162A;PPAT;SLC39A6;SLC39A8;NBN;RPS11;RPP38;DDX18;MECR;BORA;METTL1;RPS5;IFRD2;RSAD1;CD3EAP;CNPY2;BCS1L;PUS7;MORF4L2;GRWD1;LAP3;ATF5;PFN1;PPID;MAX;UBA6;DDX1;ITPR1;MRPL17;RNF219;TARS;COPS7A;MRPL15;PHB;HIF1A;GSPT1;ACAT1;SOCS2;LDHA;PRDX4;PRDX1;ZNHIT6;PCBP1;G3BP1;ORC2;GAR1;PGK1;SSR1;SCAP;SLC19A1;MDN1;SNX5;ANKRD28;HSPA9;CD164;DARS;XBP…
MYC ENCODE	133/1515	1.72e-37	DPAGT1;RPL32;CSE1L;JADE2;EPRS;TSEN2;IPO7;ZDHHC3;FAM162A;PPAT;SLC39A6;SLC39A8;RPS11;DDX18;MECR;BORA;EIF1AX;METTL1;RPS5;IFRD2;RSAD1;CD3EAP;BCS1L;PUS7;MORF4L2;GRWD1;LAP3;ATF5;RPL29;PPIB;PPID;MAX;UBA6;DDX1;ITPR1;MRPL17;TARS;COPS7A;MRPL15;PHB;LDHA;PRDX4;ZNHIT6;PCBP1;G3BP1;GAR1;SCAP;SLC19A1;MDN1;SNX5;ANKRD28;HSPA9;CD164;DARS;PNO1;SLC33A1;RPP40;TBCB;EIF2S1;COQ4;AIMP2;G6PC3;CDK4;HNRNPF;FUBP1;PEMT;MPHOSPH…
MYC CHEA	58/573	4.85e-19	HSP90AB1;RPL32;FASTKD2;NAT10;YBX1;IPO7;NARS;RPS17;METTL13;XPO1;CCND1;RPS18;TRIM27;DUS4L;RPS11;EIF5B;HSP90AA1;EIF1AX;METTL1;RPS5;NME4;CACYBP;DCTD;PKM;GRWD1;RPL29;PFN1;UMPS;EEF1E1;USP14;SF3B3;TMED10;TARS;COPS7A;SRM;NOL6;MAT2A;GAR1;DROSHA;RPP14;LDLR;ANKRD28;XRCC5;RRP1B;NOC3L;SOD1;AIMP2;RSL1D1;HNRNPF;FUBP1;NEDD4;TOMM70A;STT3A;TSR1;MPHOSPH10;IARS;CALR;ABCE1
SIN3A ENCODE	76/1131	1.71e-14	DPAGT1;YWHAE;HSP90AB1;RMND1;NAT10;PEBP1;WDR43;TTC27;GLS;NARS;SYNCRIP;SPRED2;ATIC;XPO1;MYC;PPAT;SLC39A6;DDX18;EIF5B;ANKRD49;METTL1;PARP2;RPS5;RSAD1;CD3EAP;MRPS2;BCS1L;PPRC1;MUT;DIEXF;PKM;PEX3;GRWD1;PPIB;NUFIP1;TIMM9;HEATR1;TARS;NOL8;PHB;SDAD1;HIF1A;GSPT1;NOL6;LDHA;EXTL2;PRDX1;S100A13;GAR1;LDLR;MDN1;HSPA9;CD164;DARS;PNO1;KNOP1;MRE11A;WDR12;EIF2S1;FKBP1A;COQ4;AIMP2;RSL1D1;G6PC3;MYBBP1A;CDK4;HNRNPF;A…
BRCA1 ENCODE	151/3218	2.93e-14	DPAGT1;NAB1;HDLBP;PEBP1;JADE2;RBPJ;IPO7;ZDHHC3;NARS;APMAP;CAPN7;FAM162A;MYC;PPAT;NBN;RPS11;RPP38;MECR;ANKRD49;METTL1;RPS5;RSAD1;MED9;CD3EAP;CNPY2;SCAMP1;CLIP1;RRAGA;NIF3L1;PPA2;GRWD1;LAP3;ATF5;RAB5C;RPN2;PEX11B;ITPR1;MRPL17;TARS;PHB;HIF1A;LDHA;PRDX4;PRDX1;PCBP1;G3BP1;ORC2;S100A13;GAR1;SSR1;ZBED5;SNX5;HSPA9;CD164;DARS;XBP1;FZD6;EIF2AK2;RAB27A;TBCB;LARP4;EIF2S2;PRDX6;TDRD3;AIMP2;G6PC3;P4HA1;FES;FUB…

## Sheet: Figure 1f
See Table S1

## Sheet: Figure 2b
Figure 2b:
										Fig 2b
sample ID	animal number	strain	gender	P190	Rag1Cre	Erg	dob	dod	age	total # preB
P190	477	P190-ERG	Female	T/+	+/+	+/+	19/03/2017	2017-05-15	8.14286	1.72274e+06
	495	P190-ERG	Female	T/+	+/+	+/+	13/04/2017	2017-06-07	7.85714	3.64565e+06
	496	P190-ERG	Female	T/+	+/+	+/+	13/04/2017	2017-06-07	7.85714	1.67487e+07
	502	P190-ERG	Female	T/+	+/+	+/+	17/04/2017	2017-06-07	7.28571	6.4121e+06
	511	P190-ERG	Female	T/+	+/+	+/+	26/04/2017	2017-06-21	8	4.54846e+06
	520	P190-ERG	Female	T/+	+/+	+/+	2/05/2017	2017-06-28	8.14286	1.71494e+06
	562	P190;Rag1Cre;Erg	Female	T/+	+/+	+/+	9/06/2017	2017-08-14	9.42857	7.20499e+06
	572	P190-ERG	Female	T/+	+/+	+/+	2017-08-14	2017-10-04	7.28571	1.07464e+07	n=8
C57Bl/6	480	P190-ERG	Female	+/+	+/+	+/+	19/03/2017	2017-05-15	8.14286	2.02579e+06
	494	P190-ERG	Female	+/+	+/+	+/+	13/04/2017	2017-06-07	7.85714	2.49282e+06
	456	C57Bl6 (1407)	Female	+/+	+/+	+/+	2017-04-27	2017-06-21	7.85714	1.54348e+06
	519	P190-ERG	Female	+/+	+/+	+/+	2/05/2017	2017-06-28	8.14286	2.16611e+06
	481	C57Bl/6	Female	+/+	+/+	+/+	2017-06-21	2017-08-14	7.71429	2.32187e+06
	569	P190-ERG	Female	+/+	+/+	+/+	3/08/2017	2017-10-04	8.85714	1.71264e+06
	656	C57BL/6	Male	+/+	+/+	+/+	7/06/2018	10/08/2018	9.14286	1.77674e+06
	703	Ly5.1 x C57	Female	+/+	+/+	+/+	28/06/2018	27/08/2018	8.57143	2.00283e+06
	716	C57BL/6	Male	+/+	+/+	+/+	15/07/2018	13/09/2018	8.57143	2.0014e+06
	717	C57BL/6	Male	+/+	+/+	+/+	15/07/2018	13/09/2018	8.57143	2.67281e+06
	740	C57BL/6	Female	+/+	+/+	+/+	12/08/2018	2018-10-10	8.42857	2.49261e+06
	741	C57BL/6	Male	+/+	+/+	+/+	12/08/2018	15/10/2018	9.14286	1.79617e+06
	742	C57BL/6	Female	+/+	+/+	+/+	17/08/2018	15/10/2018	8.42857	2.50618e+06
	743	C57BL/6	Male	+/+	+/+	+/+	17/08/2018	15/10/2018	8.42857	2.17323e+06	n=14
P190;Rag1Cre;Erg	147	P190;Rag1Cre;Erg	Male	T/+	T/+	fl/+	19/11/2015	20/01/2016	8.71429	2040000
	148	P190;Rag1Cre;Erg	Male	T/+	T/+	fl/+	19/11/2015	20/01/2016	8.71429	1380000
	149	P190;Rag1Cre;Erg	Male	T/+	T/+	fl/+	19/11/2015	19/01/2016	8.57143	1870000
	159	P190;Rag1Cre;Erg	Male	T/+	T/+	fl/+	25/11/2015	25/01/2016	8.57143	695000
	167	P190;Rag1Cre;Erg	Male	T/+	T/+	fl/+	26/11/2015	25/01/2016	8.42857	1020000	n=5
P190;Rag1Cre;Myc	148	P190;Rag1Cre;Myc	Male	T/+	T/+	fl/+	19/06/2018	2018-08-15	8.14286	1480000
	154	P190;Rag1Cre;Myc	Female	T/+	T/+	fl/+	29/06/2018	2018-08-27	8.42857	2930000
	156	P190;Rag1Cre;Myc	Female	T/+	T/+	fl/+	29/06/2018	2018-08-27	8.42857	2370000
	157	P190;Rag1Cre;Myc	Female	T/+	T/+	fl/+	29/06/2018	2018-08-27	8.42857	1450000
	162	P190;Rag1Cre;Myc	Male	T/+	T/+	fl/+	18/07/2018	2018-09-13	8.14286	970000
	167	P190;Rag1Cre;Myc	Male	T/+	T/+	fl/+	18/07/2018	2018-09-13	8.14286	963000
	172	P190;Rag1Cre;Myc	Female	T/+	T/+	fl/+	13/08/2018	2018-10-10	8.28571	2680000
	175	P190;Rag1Cre;Myc	Male	T/+	T/+	fl/+	13/08/2018	2018-10-10	8.28571	1120000
	178	P190;Rag1Cre;Myc	Female	T/+	T/+	fl/+	21/08/2018	15/10/2018	7.85714	1380000
	179	P190;Rag1Cre;Myc	Female	T/+	T/+	fl/+	21/08/2018	15/10/2018	7.85714	1100000	n=10

## Sheet: Figure 2c
Figure 2c
sample	sample ID	animal number		strain	gender	P190	Rag1Cre	Erg	dob	dod	age		genotype	C57BL/6				Rag1Cre		P190_5w		P190_8w			P190 leukemia					P190;Rag1Cre;Erg		P190;Rag1Cre;Erg
C57BL/6_PreB A	1804	465	3872474	C57Bl6(1407)	Male	+/+	+/+	+/+	21/05/2017	2017-07-24	9.14286		sample ID	1804	1807	1862	1863	1798	1801	1792	1795	1810	1811	1812	1813	1814	1815	1816	1817	1786	1789	1860	1861
		466	3872475	C57Bl6(1407)	Male	+/+	+/+	+/+	21/05/2017	2017-07-24	9.14286		clone	IgH Clonal Frequency
		468	3872483	C57Bl6(1407)	Female	+/+	+/+	+/+	26/05/2017	2017-07-27	8.85714		1	0.00188413	0.00536324	0.00191939	0.00169851	0.00172117	0.0026087	0.043771	0.202128	0.69158	0.08	0.768747	0.793794	0.974903	0.933498	0.714836	0.58257	0.00471032	0.00405186	0.0529073	0.00207684
C57BL/6_PreB B	1807	467	3872476	C57Bl6(1407)	Male	+/+	+/+	+/+	21/05/2017	2017-07-24	9.14286		2	0.0014131	0.00195027	0.00143954	0.00127388	0.00172117	0.00217391	0.03848	0.0236407	0.141911	0.04	0.0700602	0.177177	0.00241313	0.0619869	0.170199	0.306847	0.00376825	0.0028363	0.00942902	0.00155763
		469	3872484	C57Bl6(1407)	Female	+/+	+/+	+/+	26/05/2017	2017-07-27	8.85714		3	0.0014131	0.0014627	0.00096	0.00127388	0.00172117	0.00217391	0.011063	0.0200946	0.0245979	0.0266667	0.00930487	0.00900901	0.00144788	0.000821	0.0276172	0.026364	0.00235516	0.00243112	0.00576218	0.00155763
		470	3872485	C57Bl6(1407)	Female	+/+	+/+	+/+	26/05/2017	2017-07-27	8.85714		4	0.0014131	0.0014627	0.00096	0.00127388	0.00172117	0.00130435	0.010101	0.0141844	0.00851466	0.0266667	0.00355775	0.004004	0.00144788	0.000821	0.0160565	0.0248993	0.00188413	0.00162075	0.00209534	0.00155763
C57BL/6_PreB C	1862	743	4199985	C57Bl6(1407)	Female	+/+	+/+	+/+	2018-08-17	2018-10-15	8.42857		5	0.0014131	0.0014627	0.00096	0.000849	0.00129088	0.00130435	0.00817701	0.0135934	0.00709555	0.0266667	0.00328407	0.003003	0.000965	0.000411	0.00834939	0.00988649	0.0014131	0.00162075	0.00209534	0.00103842
		658	4142334	C57Bl6(1407)	Male	+/+	+/+	+/+	2018-06-07	2018-08-15	9.85714		6	0.0014131	0.0014627	0.00096	0.000849	0.00129088	0.00130435	0.00769601	0.0118203	0.00520341	0.0266667	0.00273673	0.002002	0.000965	0.000411	0.00706487	0.00988649	0.0014131	0.00121556	0.0015715	0.00103842
		716	4178524	C57Bl6(1407)	Male	+/+	+/+	+/+	2018-07-15	2018-09-13	8.57143		7	0.0014131	0.0014627	0.00096	0.000849	0.00129088	0.00130435	0.00721501	0.0106383	0.00236518	0.0266667	0.00273673	0.001001	0.000965	0.000411	0.00642261	0.00512633	0.0014131	0.00121556	0.0015715	0.00103842
C57BL/6_PreB D	1863	742	4199984	C57Bl6(1407)	Female	+/+	+/+	+/+	2018-08-17	2018-10-15	8.42857		8	0.0014131	0.0014627	0.00096	0.000849	0.00129088	0.00130435	0.00721501	0.0100473	0.00189215	0.0266667	0.00246305	0.001001	0.000965	0.000411	0.00449583	0.00256316	0.0014131	0.00121556	0.00104767	0.00103842
		717	4178525	C57Bl6(1407)	Male	+/+	+/+	+/+	2018-07-15	2018-09-13	8.57143		9	0.000942	0.0014627	0.00096	0.000849	0.00129088	0.00130435	0.00721501	0.0100473	0.00189215	0.0133333	0.00246305	0.001001	0.000965	0.000411	0.00449583	0.00256316	0.0014131	0.00121556	0.00104767	0.00103842
		741	4199983	C57Bl6(1407)	Male	+/+	+/+	+/+	2018-08-12	2018-10-15	9.14286		10	0.000942	0.000975	0.00096	0.000849	0.00129088	0.00130435	0.00625301	0.00591017	0.00189215	0.0133333	0.00246305	0.001001	0.000965	0.000411	0.0032113	0.002197	0.0014131	0.00121556	0.00104767	0.00103842
Rag1Cre_PreB A	1798	162	3841560	Rag1-Cre (585)	Male	+/+	T/+	+/+	9/06/2017	2017-08-04	8
		167	3840188	Rag1-Cre (585)	Male	+/+	T/+	+/+	8/06/2017	2017-08-04	8.14286
		159	3841557	Rag1-Cre (585)	Female	+/+	T/+	+/+	9/06/2017	2017-08-04	8
Rag1Cre_PreB B	1801	163	3840184	Rag1-Cre (585)	Female	+/+	T/+	+/+	8/06/2017	2017-08-04	8.14286
		674	3856046	Rag1;Erg (581)	Male	+/+	T/+	+/+	29/06/2017	2017-08-24	8
		675	3856047	Rag1;Erg (581)	Male	+/+	T/+	+/+	29/06/2017	2017-08-24	8
P190_preB_5w A	1792	469	2458460	P190;Rag1Cre;Erg (541)	Male	T/+	T/+	+/+	20/12/2016	30/01/2017	5.85714
		53	3724447	P190;Rag1Cre (6408)	Male	T/+	T/+	+/+	2017-04-10	2017-06-19	10
		58	3835398	P190;Rag1Cre (6408)	Female	T/+	T/+	+/+	1/06/2017	2017-07-17	6.57143
P190_preB_5w B	1795	54	3724448	P190;Rag1Cre (6408)	Male	T/+	T/+	+/+	2017-04-10	2017-06-19	10
		65	3843542	P190;Rag1Cre (6408)	Male	T/+	T/+	+/+	2017-06-13	2017-07-24	5.85714
		62	3841038	P190;Rag1Cre (6408)	Female	T/+	T/+	+/+	9/06/2017	2017-07-17	5.42857
P190_preB_8w A	1810	47	3724441	P190;Rag1Cre (6408)	Female	T/+	T/+	+/+	2017-04-10	2017-06-19	10
P190_preB_8w B	1811	48	3724442	P190;Rag1Cre (6408)	Female	T/+	T/+	+/+	2017-04-10	2017-06-19	10
P190_preB_8w C	1812	60	3835400	P190;Rag1Cre (6408)	Male	T/+	T/+	+/+	1/06/2017	2017-07-17	6.57143
ALL_1	1813	398	2390417	P190-Erg (544)	Male	T/+	+/+	+/+	2016-11-30	2017-01-24	7.85714
ALL_2	1814	10	2417349	P190;Rag1Cre (6408)	Female	T/+	+/+	+/+	2016-12-09	2017-02-02	7.85714
ALL_3	1815	52	3724446	P190;Rag1Cre (6408)	Male	T/+	+/+	+/+	2017-04-10	2017-06-16	9.57143
ALL_4	1816	343	2393910	P190/CreER/LSLErg (547)	Female	T/+	+/+	+/+	2016-12-05	2017-01-27	7.57143
ALL_5	1817	337	2370386	P190/CreER/LSLErg (547)	Male	T/+	+/+	+/+	2016-11-28	2017-01-24	8.14286
P190;Rag1Cre;Erg_preB A	1786	519	3423742	P190;Rag1Cre;Erg (541)	Male	T/+	T/+	fl/+	14/03/2017	19/05/2017	9.42857
		520	3423743	P190;Rag1Cre;Erg (541)	Male	T/+	T/+	fl/+	14/03/2017	19/05/2017	9.42857
		446	2423567	P190;Rag1Cre;Erg (541)	Female	T/+	T/+	fl/+	13/12/2016	30/01/2017	6.85714
P190;Rag1Cre;Erg_preB B	1789	521	3423744	P190;Rag1Cre;Erg (541)	Male	T/+	T/+	fl/+	14/03/2017	19/05/2017	9.42857
		525	3423749	P190;Rag1Cre;Erg (541)	Male	T/+	T/+	fl/+	12/03/2017	19/05/2017	9.71429
		545	3734513	P190;Rag1Cre;Erg (541)	Female	T/+	T/+	fl/+	2017-04-23	2017-06-19	8.14286
P190;Rag1Cre;Myc_preB A	1860	178	4161275	P190;Rag1Cre;Myc (9182)	Female	T/+	T/+	fl/+	2018-08-21	2018-10-15	7.85714
		167	4136613	P190;Rag1Cre;Myc (9182)	Male	T/+	T/+	fl/+	2018-07-18	2018-09-13	8.14286
		175	4154656	P190;Rag1Cre;Myc (9182)	Male	T/+	T/+	fl/+	2018-08-13	2018-10-10	8.28571
P190;Rag1Cre;Myc_preB B	1861	179	4161276	P190;Rag1Cre;Myc (9182)	Female	T/+	T/+	fl/+	2018-08-21	2018-10-15	7.85714
		148	4114991	P190;Rag1Cre;Myc (9182)	Male	T/+	T/+	fl/+	2018-06-19	2018-08-15	8.14286
		162	4136608	P190;Rag1Cre;Myc (9182)	Male	T/+	T/+	fl/+	2018-07-18	2018-09-13	8.14286

## Sheet: Figure 3c
CTG Assay	Results normalised to DMSO control
	Log10 4-OH Tamoxifen Dose	P190T/+;CreERT2T/+;Ergfl/fl #710			P190T/+;CreERT2T/+;Ergfl/fl #162			P190T/+;CreERT2T/+;Ergfl/fl #174			P190T/+;CreERT2T/+ #135			P190T/+;CreERT2T/+;Mycfl/fl #86			P190T/+;CreERT2T/+;Mycfl/fl #87			P190T/+;CreERT2T/+;Mycfl/fl #198
	Replicate	1	2	3	1	2	3	1	2	3	1	2	3	1	2	3	1	2	3	1	2	3
	(DMSO)	1.22887	0.843937	0.927188	0.981	0.888	1.131	0.969	0.984	1.046	0.935593	1.28592	0.778483	0.965505	1.07417	0.960327	0.979921	1.02984	0.990236	0.961097	1.09197	0.946931
	1.19382	0.392173	0.476149	0.456359	0.468	0.286	0.253	0.751	0.466	0.492	1.16125	1.30201	1.05633	0.616635	0.690925	0.715331	0.661116	0.588391	0.585459	0.389476	0.613672	0.659321
	1.49485	0.324338	0.340602	0.480321	0.248	0.164	0.19	0.345	0.389	0.378	1.06361	1.61047	1.1418	0.527401	0.549186	0.465988	0.414092	0.477646	0.455651	0.377558	0.340454	0.392399
	1.79588	0.324338	0.340602	0.480321	0.134	0.145	0.17	0.243	0.267	0.272	0.96487	1.20971	1.05294	0.362857	0.44317	0.3841	0.414092	0.477646	0.455651	0.25253	0.474477	0.259726
	2.09691	0.204067	0.241531	0.246085	0.117	0.139	0.156	0.24	0.303	0.572	1.18471	1.00085	0.988445	0.295106	0.417579	0.319273	0.310625	0.282583	0.34405	0.274567	0.393299	0.342928
	2.39794	0.234759	0.206626	0.395155	0.079	0.109	0.073	0.143	0.213	0.239	0.990942	0.980114	0.799508	0.34402	0.286677	0.267323	0.257617	0.307414	0.237044	0.17405	0.285811	0.261525
	2.69897	0.202273	0.174261	0.103484	0.112	0.09	0.109	0.158	0.155	0.16	0.668468	0.697168	0.697562	0.225655	0.20935	0.190551	0.195409	0.221577	0.18968	0.143917	0.184169	0.119406
	3	0.094355	0.064489	0.075291	0.054	0.082	0.141	0.047	0.04	0.079	0.317743	0.314668	0.291461	0.125471	0.138525	0.168236	0.131798	0.139643	0.126492	0.0827524	0.654374	0.0622892

## Sheet: Figure 3e-g
Figure 3e- survival, spleen weight, %hCD45-BM
											Fig 3 E	Fig 3 F	Fig 3 G
	animal number	animal ID	strain	gender	graft cell-genotype	graft cell-ID	treatment	dob	dot	dod	age	spleen weight (mg)	human CD45+ BM
	1285	4648716	LY5.1/J x C57BL/6	Female	P190 T/+; CreER T/+ ; Erg fl/fl	548-#710 ALL +4OHT	pre4-OHT	23/07/2020	2020-10-05	2021-01-27	114	230.1	98.9
	1286	4648717	LY5.1/J x C57BL/6	Female	P190 T/+; CreER T/+ ; Erg fl/fl	548-#710 ALL +4OHT	pre4-OHT	23/07/2020	2020-10-05	2021-01-25	112	220.4	87.2
	1287	4648718	LY5.1/J x C57BL/6	Female	P190 T/+; CreER T/+ ; Erg fl/fl	548-#710 ALL +4OHT	pre4-OHT	23/07/2020	2020-10-05	2021-01-03	90	265.7	81.1
	1288	4648719	LY5.1/J x C57BL/6	Female	P190 T/+; CreER T/+ ; Erg fl/fl	548-#710 ALL +4OHT	pre4-OHT	23/07/2020	2020-10-05	2021-02-13	131	165.4	68.8
	1289	4648720	LY5.1/J x C57BL/6	Female	P190 T/+; CreER T/+ ; Erg fl/fl	548-#710 ALL +4OHT	pre4-OHT	23/07/2020	2020-10-05	2021-01-25	112	165	78.2
	1290	4648721	LY5.1/J x C57BL/6	Female	P190 T/+; CreER T/+ ; Erg fl/fl	548-#710 ALL +4OHT	pre4-OHT	23/07/2020	2020-10-05	2021-02-13	131	172.2	98.7
	1291	4648722	LY5.1/J x C57BL/6	Female	P190 T/+; CreER T/+ ; Erg fl/fl	548-#710 ALL +4OHT	pre4-OHT	20/07/2020	2020-10-05	end of experiment	>250
	1292	4648723	LY5.1/J x C57BL/6	Female	P190 T/+; CreER T/+ ; Erg fl/fl	548-#710 ALL	Tam	20/07/2020	2020-10-05	end of experiment	>250
	1293	4648724	LY5.1/J x C57BL/6	Female	P190 T/+; CreER T/+ ; Erg fl/fl	548-#710 ALL	Tam	20/07/2020	2020-10-05	2021-01-13	100	231.6	91.7
	1294	4648725	LY5.1/J x C57BL/6	Female	P190 T/+; CreER T/+ ; Erg fl/fl	548-#710 ALL	Tam	20/07/2020	2020-10-05	2021-01-12				censored
	1295	4648726	LY5.1/J x C57BL/6	Female	P190 T/+; CreER T/+ ; Erg fl/fl	548-#710 ALL	Tam	20/07/2020	2020-10-05	2021-03-08	154	234.2	88.8
	1296	4648727	LY5.1/J x C57BL/6	Female	P190 T/+; CreER T/+ ; Erg fl/fl	548-#710 ALL	Tam	20/07/2020	2020-10-05	2021-02-14	132	286	59.6
	1297	4648728	LY5.1/J x C57BL/6	Female	P190 T/+; CreER T/+ ; Erg fl/fl	548-#710 ALL	Tam	20/07/2020	2020-10-05	2021-02-09	127	143.6	90.7
	1298	4648729	LY5.1/J x C57BL/6	Female	P190 T/+; CreER T/+ ; Erg fl/fl	548-#710 ALL	control	20/07/2020	2020-10-05	2021-02-24	142	207.7	99.4
	1299	4648730	LY5.1/J x C57BL/6	Female	P190 T/+; CreER T/+ ; Erg fl/fl	548-#710 ALL	control	20/07/2020	2020-10-05	2020-12-30	86	311	89.1
	1300	4648731	LY5.1/J x C57BL/6	Female	P190 T/+; CreER T/+ ; Erg fl/fl	548-#710 ALL	control	20/07/2020	2020-10-05	2020-12-21	77	231	91.4
	1301	4648732	LY5.1/J x C57BL/6	Female	P190 T/+; CreER T/+ ; Erg fl/fl	548-#710 ALL	control	20/07/2020	2020-10-05	2021-01-13	100	286.9	96.4
	1302	4648733	LY5.1/J x C57BL/6	Female	P190 T/+; CreER T/+ ; Erg fl/fl	548-#710 ALL	control	20/07/2020	2020-10-05	2020-12-21	77	298	80.2
	1303	4648734	LY5.1/J x C57BL/6	Female	P190 T/+; CreER T/+ ; Erg fl/fl	548-#710 ALL	control	19/07/2020	2020-10-05	2020-12-21	77	210	87.9
	1304	4648735	LY5.1/J x C57BL/6	Female	P190 T/+; CreER T/+ ; Erg fl/fl	548-#710 ALL	control	19/07/2020	2020-10-05	2021-01-26	113	247.2	92.4
	1055	4401800	LY5.1/J x C57BL/6	Female	P190 T/+; CreER T/+ ; Erg fl/fl	548-#710 ALL	control	2019-07-05	2019-08-16	2019-10-30	75	260	96.2
	1056	4401801	LY5.1/J x C57BL/6	Female	P190 T/+; CreER T/+ ; Erg fl/fl	548-#710 ALL	control	2019-07-05	2019-08-16	2019-10-14	59	281.5	97.3
	1372	4725521	LY5.1/J x C57BL/6	Female	P190 T/+; CreER T/+ ; Myc fl/fl	9890-#87 ALL +4OHT	pre4-OHT	17/11/2020	2021-02-01	2021-02-24	23	149.3	93.8
	1373	4725522	LY5.1/J x C57BL/6	Female	P190 T/+; CreER T/+ ; Myc fl/fl	9890-#87 ALL +4OHT	pre4-OHT	17/11/2020	2021-02-01	2021-02-24	23	158	93.9
	1374	4725523	LY5.1/J x C57BL/6	Female	P190 T/+; CreER T/+ ; Myc fl/fl	9890-#87 ALL +4OHT	pre4-OHT	17/11/2020	2021-02-01	2021-02-24	23	150	93.9
	1375	4725524	LY5.1/J x C57BL/6	Female	P190 T/+; CreER T/+ ; Myc fl/fl	9890-#87 ALL +4OHT	pre4-OHT	17/11/2020	2021-02-01	2021-02-24	23	148	93.3
	1376	4725525	LY5.1/J x C57BL/6	Female	P190 T/+; CreER T/+ ; Myc fl/fl	9890-#87 ALL +4OHT	pre4-OHT	17/11/2020	2021-02-01	2021-02-26	25	152.6	99.9
	1377	4725526	LY5.1/J x C57BL/6	Female	P190 T/+; CreER T/+ ; Myc fl/fl	9890-#87 ALL +4OHT	pre4-OHT	17/11/2020	2021-02-01	2021-02-25	24	182.5	94.3
	1378	4725527	LY5.1/J x C57BL/6	Female	P190 T/+; CreER T/+ ; Myc fl/fl	9890-#87 ALL +4OHT	pre4-OHT	26/11/2020	2021-02-01	2021-02-24	23	148.7	94.2
	1381	4725530	LY5.1/J x C57BL/6	Female	P190 T/+; CreER T/+ ; Myc fl/fl	9890-#87 ALL	Tam	20/11/2020	2021-02-01	2021-03-13	40	251.7	81.8
	1382	4725531	LY5.1/J x C57BL/6	Female	P190 T/+; CreER T/+ ; Myc fl/fl	9890-#87 ALL	Tam	20/11/2020	2021-02-01	2021-03-08	35	152.8	95.3
	1383	4725532	LY5.1/J x C57BL/6	Female	P190 T/+; CreER T/+ ; Myc fl/fl	9890-#87 ALL	Tam	20/11/2020	2021-02-01	2021-03-08	35	138.6	91.7
	1384	4725533	LY5.1/J x C57BL/6	Female	P190 T/+; CreER T/+ ; Myc fl/fl	9890-#87 ALL	Tam	20/11/2020	2021-02-01	2021-03-04	31	189	88.8
	1385	4725534	LY5.1/J x C57BL/6	Female	P190 T/+; CreER T/+ ; Myc fl/fl	9890-#87 ALL	Tam	20/11/2020	2021-02-01	2021-03-08	35	132.3	92.8
	1386	4725535	LY5.1/J x C57BL/6	Female	P190 T/+; CreER T/+ ; Myc fl/fl	9890-#87 ALL	Tam	20/11/2020	2021-02-01	2021-03-08	35	161.3	96.9
	1379	4725528	LY5.1/J x C57BL/6	Female	P190 T/+; CreER T/+ ; Myc fl/fl	9890-#87 ALL		26/11/2020	2021-02-01	2021-02-17	16	333.5	96.2
	1380	4725529	LY5.1/J x C57BL/6	Female	P190 T/+; CreER T/+ ; Myc fl/fl	9890-#87 ALL		26/11/2020	2021-02-01	2021-02-17	16	354.2	95.1
	1387	4725536	LY5.1/J x C57BL/6	Female	P190 T/+; CreER T/+ ; Myc fl/fl	9890-#87 ALL		17/11/2020	2021-02-01	2021-02-17	16	290	94.8
	1388	4725537	LY5.1/J x C57BL/6	Female	P190 T/+; CreER T/+ ; Myc fl/fl	9890-#87 ALL		17/11/2020	2021-02-01	2021-02-17	16	271.9	94.3
	1389	4725538	LY5.1/J x C57BL/6	Female	P190 T/+; CreER T/+ ; Myc fl/fl	9890-#87 ALL		17/11/2020	2021-02-01	2021-02-17	16	279.7	98.9
	1390	4725539	LY5.1/J x C57BL/6	Female	P190 T/+; CreER T/+ ; Myc fl/fl	9890-#87 ALL		17/11/2020	2021-02-01	2021-02-18	17	290.6	95.5
	1391	4725540	LY5.1/J x C57BL/6	Female	P190 T/+; CreER T/+ ; Myc fl/fl	9890-#87 ALL		17/11/2020	2021-02-01	2021-02-17	16	275.8	95.2

## Sheet: Figure 4b
Figure 4b- top
						%GFP+ mCherry+
competition	cell line A	cell line B	treatment	cell line A	cell line B	day 0	day 7	day 14	day 21	day 28
BV173 Cas9 sgERG_1 vs BV173_A	BV173 Cas9 sgERG_1	BV173	DMSO	BV173 Cas9 R4	BV173	51.2	52.2	65.4	66.5	70.5
BV173 Cas9 sgERG_1 vs BV173_B	BV173 Cas9 sgERG_1	BV173	DMSO	BV173 Cas9 R4	BV173	50	55.2	66.8	67.6	71.5
BV173 Cas9 sgERG_2 vs BV173_A	BV173 Cas9 sgERG_2	BV173	DMSO	BV173 Cas9 R54	BV173	45.5	40	41.7	38.8	34.6
BV173 Cas9 sgERG_2 vs BV173_B	BV173 Cas9 sgERG_2	BV173	DMSO	BV173 Cas9 R54	BV173	44.9	42.3	42.4	38.7	33.2
BV173 Cas9 FgH1tUTR vs BV173_A	BV173 Cas9 FgH1tUTR	BV173	DMSO	BV173 Cas9 #52	BV173	48.9	52.4	67	68.6	74.1
BV173 Cas9 FgH1tUTR vs BV173_B	BV173 Cas9 FgH1tUTR	BV173	DMSO	BV173 Cas9 #52	BV173	53.2	55.6	69.4	70.7	76
BV173 Cas9 FgH1tUTR vs BV173_C	BV173 Cas9 FgH1tUTR	BV173	DMSO	BV173 Cas9 #52	BV173	47	47.7	48.7	47	42.4			realtive GFP fraction normalised to DMSO control
BV173 Cas9 FgH1tUTR vs BV173_D	BV173 Cas9 FgH1tUTR	BV173	DMSO	BV173 Cas9 #52	BV173	48.3	48	48.1	45	42.2		assay	day 0	day 7	day 14	day 21	day 28
BV173 Cas9 sgERG_1 vs BV173_Dox_A	BV173 Cas9 sgERG_1	BV173	Dox	BV173 Cas9 R4	BV173	51.2	39	32.9	16.9	11.3		BV173 Cas9 sgERG_1 Dox vs. DMSO_A	1	0.747126	0.503058	0.254135	0.160284
BV173 Cas9 sgERG_1 vs BV173_Dox_B	BV173 Cas9 sgERG_1	BV173	Dox	BV173 Cas9 R4	BV173	50	41.1	35.8	19.5	10.8		BV173 Cas9 sgERG_1 Dox vs. DMSO_B	1	0.744565	0.535928	0.288462	0.151049
BV173 Cas9 sgERG_2 vs BV173_Dox_A	BV173 Cas9 sgERG_2	BV173	Dox	BV173 Cas9 R54	BV173	45.5	35.4	28	20.5	14.4		BV173 Cas9 sgERG_2 Dox vs. DMSO_A	1	0.885	0.671463	0.528351	0.416185
BV173 Cas9 sgERG_2 vs BV173_Dox_B	BV173 Cas9 sgERG_2	BV173	Dox	BV173 Cas9 R54	BV173	44.9	34.6	27.9	21	14.9		BV173 Cas9 sgERG_2 Dox vs. DMSO_B	1	0.817967	0.658019	0.542636	0.448795
BV173 Cas9 FgH1tUTR vs BV173_Dox_A	BV173 Cas9 FgH1tUTR	BV173	Dox	BV173 Cas9 #52	BV173	48.9	50.6	60.3	63.9	67.7		BV173 Cas9 FgH1tUTR Dox vs. DMSO_A	1	0.965649	0.9	0.931487	0.91363
BV173 Cas9 FgH1tUTR vs BV173_Dox_B	BV173 Cas9 FgH1tUTR	BV173	Dox	BV173 Cas9 #52	BV173	53.2	54.8	63.4	66.1	71.3		BV173 Cas9 FgH1tUTR Dox vs. DMSO_B	1	0.985612	0.913545	0.934936	0.938158
BV173 Cas9 FgH1tUTR vs BV173_C	BV173 Cas9 FgH1tUTR	BV173	Dox	BV173 Cas9 #52	BV173	47.1	48.9	49.2	49.2	45.8		BV173 Cas9 FgH1tUTR Dox vs. DMSO_C	1.00213	1.02516	1.01027	1.04681	1.08019
BV173 Cas9 FgH1tUTR vs BV173_D	BV173 Cas9 FgH1tUTR	BV173	Dox	BV173 Cas9 #52	BV173	48.2	47.9	50.6	51.2	48.8		BV173 Cas9 FgH1tUTR Dox vs. DMSO_D	0.99793	0.997917	1.05198	1.13778	1.1564
Figure 4b- bottom
						%GFP+ mCherry+
competition	cell line A	cell line B	treatment	cell line A	cell line B	day 0	day 4	day7	day10	day 14
BV173 Cas9 sgMYC_1 vs BV173_A	BV173 Cas9 sgMYC_1	BV173	DMSO	BV173 Cas9 R25	BV173	51.2	51.2	47	43	40.3
BV173 Cas9 sgMYC_1 vs BV173_B	BV173 Cas9 sgMYC_1	BV173	DMSO	BV173 Cas9 R25	BV173	49.6	48.7	46	41.8	37
BV173 Cas9 sgMYC_2 vs BV173_A	BV173 Cas9 sgMYC_2	BV173	DMSO	BV173 Cas9 R28	BV173	52.2	50.5	47.4	44.2	44
BV173 Cas9 sgMYC_2 vs BV173_B	BV173 Cas9 sgMYC_2	BV173	DMSO	BV173 Cas9 R28	BV173	48.6	52.5	47.8	45.2	44.8
BV173 Cas9 FgH1tUTR vs BV173_A	BV173 Cas9 FgH1tUTR	BV173	DMSO	BV173 Cas9 #52	BV173	51.8	60.9	63.8	67	68.6			realtive GFP fraction normalised to DMSO control
BV173 Cas9 FgH1tUTR vs BV173_B	BV173 Cas9 FgH1tUTR	BV173	DMSO	BV173 Cas9 #52	BV173	49.6	61.6	64.1	66.9	69.6		assay	day 0	day 4	day7	day10	day 14
BV173 Cas9 sgMYC_1 vs BV173_Dox_A	BV173 Cas9 sgMYC_1	BV173	Dox	BV173 Cas9 R25	BV173	51.2	21	7.1	2.5	1.7		BV173 Cas9 sgMYC_1 Dox vs. DMSO_A	1	0.410156	0.151064	0.0581395	0.0421836
BV173 Cas9 sgMYC_1 vs BV173_Dox_B	BV173 Cas9 sgMYC_1	BV173	Dox	BV173 Cas9 R25	BV173	49.6	17.6	6.5	2.8	1.6		BV173 Cas9 sgMYC_1 Dox vs. DMSO_B	1	0.361396	0.141304	0.0669856	0.0432432
BV173 Cas9 sgMYC_2 vs BV173_Dox_A	BV173 Cas9 sgMYC_2	BV173	Dox	BV173 Cas9 R28	BV173	52.2	31.8	24.4	23.9	26.1		BV173 Cas9 sgMYC_2 Dox vs. DMSO_A	1	0.629703	0.514768	0.540724	0.593182
BV173 Cas9 sgMYC_2 vs BV173_Dox_B	BV173 Cas9 sgMYC_2	BV173	Dox	BV173 Cas9 R28	BV173	48.6	32.7	24.1	24.1	26.1		BV173 Cas9 sgMYC_2 Dox vs. DMSO_B	1	0.622857	0.504184	0.533186	0.582589
BV173 Cas9 FgH1tUTR vs BV173_Dox_A	BV173 Cas9 FgH1tUTR	BV173	Dox	BV173 Cas9 #52	BV173	51.8	62.1	63.9	66.8	68.5		BV173 Cas9 FgH1tUTR Dox vs. DMSO_A	1	1.0197	1.00157	0.997015	0.998542
BV173 Cas9 FgH1tUTR vs BV173_Dox_B	BV173 Cas9 FgH1tUTR	BV173	Dox	BV173 Cas9 #52	BV173	49.6	61.3	63.4	66.3	68.7		BV173 Cas9 FgH1tUTR Dox vs. DMSO_B	1	0.99513	0.98908	0.991031	0.987069

## Sheet: Figure 4c
Figure4C:
experiment	sex	strain	age at transplant	cell line	sguides
A	Female	NOD-Scid IL2r Jax	11 weeks	BV173	Cas9 sgERG_1 (R4) / Cas9 FgH1tUTR (#52)
B	Female	NOD-Scid IL2r Jax	9 weeks	BV173	Cas9 sgERG_1 (R4) / Cas9 FgH1tUTR (#52)
C	Female	NOD-Scid IL2r/J	9 weeks	BV173	Cas9 sgMyc_1 (R25) / Cas9 FgH1tUTR (#52)
											Figure 4c_control													Figure 4c_Dox													Figure 4c_PreDox
position	experiment	animal number	Strain	Sex	cells transplanted	no of cells transplanted	date dox	Date Of Birth	Date Of Transplant	DOD	days post transplant		position	experiment	animal number	Strain	Sex	cells transplanted	no of cells transplanted	date dox	Date Of Birth	Date Of Transplant	DOD	days post transplant		position	experiment	animal number	Strain	Sex	cells transplanted	no of cells transplanted	date dox	Date Of Birth	Date Of Transplant	DOD	days post transplant
1	A	889	NOD-Scid IL2r Jax	Female	BV173 Cas9 sgERG_1	1000000		12/02/2019	2019-05-03	2019-06-15	43		4	A	885	NOD-Scid IL2r Jax	Female	BV173 Cas9 sgERG_1	1000000	day 7	14/02/2019	2019-05-03	2019-06-20	48		8	A	892	NOD-Scid IL2r Jax	Female	BV173 Cas9 sgERG_1 + Dox	1000000	day 0	12/02/2019	2019-05-03	2019-07-01	59
2	A	890	NOD-Scid IL2r Jax	Female	BV173 Cas9 sgERG_1	1000000		12/02/2019	2019-05-03	2019-06-14	42		5	A	886	NOD-Scid IL2r Jax	Female	BV173 Cas9 sgERG_1	1000000	day 7	14/02/2019	2019-05-03	2019-06-20	48		9	A	893	NOD-Scid IL2r Jax	Female	BV173 Cas9 sgERG_1 + Dox	1000000	day 0	11/02/2019	2019-05-03	2019-06-24	52
3	A	891	NOD-Scid IL2r Jax	Female	BV173 Cas9 sgERG_1	1000000		12/02/2019	2019-05-03	2019-06-15	43		6	A	887	NOD-Scid IL2r Jax	Female	BV173 Cas9 sgERG_1	1000000	day 7	12/02/2019	2019-05-03	2019-06-20	48		10	A	894	NOD-Scid IL2r Jax	Female	BV173 Cas9 sgERG_1 + Dox	1000000	day 0	11/02/2019	2019-05-03	2019-06-28	56
23	B	1033	NOD-Scid IL2r Jax	Female	BV173 Cas9 sgERG_1	1000000		2019-05-29	2019-08-02	2019-09-16	45		7	A	888	NOD-Scid IL2r Jax	Female	BV173 Cas9 sgERG_1	1000000	day 7	12/02/2019	2019-05-03	2019-06-14	42		11	A	895	NOD-Scid IL2r Jax	Female	BV173 Cas9 sgERG_1 + Dox	1000000	day 0	11/02/2019	2019-05-03	2019-07-06	64
24	B	1034	NOD-Scid IL2r Jax	Female	BV173 Cas9 sgERG_1	1000000		2019-05-29	2019-08-02	2019-09-13	42		27	B	1005	NOD-Scid IL2r Jax	Female	BV173 Cas9 sgERG_1	1000000	day 7	2019-05-26	2019-08-02	2019-09-23	52		33	B	993	NOD-Scid IL2r Jax	Female	BV173 Cas9 sgERG_1 + Dox	1000000	day 0	2019-05-26	2019-08-02	2019-09-20	49
25	B	1035	NOD-Scid IL2r Jax	Female	BV173 Cas9 sgERG_1	1000000		2019-06-02	2019-08-02	2019-09-04	33		28	B	1006	NOD-Scid IL2r Jax	Female	BV173 Cas9 sgERG_1	1000000	day 7	2019-05-26	2019-08-02	2019-09-16	45		34	B	994	NOD-Scid IL2r Jax	Female	BV173 Cas9 sgERG_1 + Dox	1000000	day 0	2019-05-26	2019-08-02	2019-09-25	54
26	B	1036	NOD-Scid IL2r Jax	Female	BV173 Cas9 sgERG_1	1000000		2019-06-02	2019-08-02	2019-09-17	46	n=7	29	B	1007	NOD-Scid IL2r Jax	Female	BV173 Cas9 sgERG_1	1000000	day 7	2019-05-26	2019-08-02	2019-09-23	52		35	B	995	NOD-Scid IL2r Jax	Female	BV173 Cas9 sgERG_1 + Dox	1000000	day 0	2019-05-26	2019-08-02	2019-09-19	48
55	C	1347	NOD-Scid IL2r/J	Female	BV173 Cas9 sgMyc_1	1000000		7/10/2020	2020-12-05	2021-01-13	39		30	B	1008	NOD-Scid IL2r Jax	Female	BV173 Cas9 sgERG_1	1000000	day 7	2019-05-26	2019-08-02	2019-09-16	45		36	B	996	NOD-Scid IL2r Jax	Female	BV173 Cas9 sgERG_1 + Dox	1000000	day 0	2019-05-26	2019-08-02	2019-09-22	51
56	C	1348	NOD-Scid IL2r/J	Female	BV173 Cas9 sgMyc_1	1000000		7/10/2020	2020-12-05	2021-01-12	38		31	B	1009	NOD-Scid IL2r Jax	Female	BV173 Cas9 sgERG_1	1000000	day 7	2019-05-26	2019-08-02	2019-09-22	51		37	B	997	NOD-Scid IL2r Jax	Female	BV173 Cas9 sgERG_1 + Dox	1000000	day 0	2019-05-26	2019-08-02	2019-09-13	42
57	C	1349	NOD-Scid IL2r/J	Female	BV173 Cas9 sgMyc_1	1000000		7/10/2020	2020-12-05	2021-01-18	44		32	B	1010	NOD-Scid IL2r Jax	Female	BV173 Cas9 sgERG_1	1000000	day 7	2019-05-26	2019-08-02	2019-09-25	54	n=10	38	B	998	NOD-Scid IL2r Jax	Female	BV173 Cas9 sgERG_1 + Dox	1000000	day 0	2019-05-26	2019-08-02	2019-09-19	48	n=10
58	C	1350	NOD-Scid IL2r/J	Female	BV173 Cas9 sgMyc_1	1000000		7/10/2020	2020-12-05	2021-01-15	41		61	C	1343	NOD-Scid IL2r/J	Female	BV173 Cas9 sgMyc_1	1000000	day 7	2/10/2020	2020-12-05	2021-01-17	43		70	C	1359	NOD-Scid IL2r/J	Female	BV173 Cas9 sgMyc_1 + Dox	1000000	day 0	3/10/2020	2020-12-05	2021-01-12	38
59	C	1351	NOD-Scid IL2r/J	Female	BV173 Cas9 sgMyc_1	1000000		7/10/2020	2020-12-05	2021-01-14	40		62	C	1344	NOD-Scid IL2r/J	Female	BV173 Cas9 sgMyc_1	1000000	day 7	2/10/2020	2020-12-05	2021-01-16	42		71	C	1360	NOD-Scid IL2r/J	Female	BV173 Cas9 sgMyc_1 + Dox	1000000	day 0	3/10/2020	2020-12-05	2021-01-19	45
60	C	1352	NOD-Scid IL2r/J	Female	BV173 Cas9 sgMyc_1	1000000		7/10/2020	2020-12-05	2021-01-12	38	n=6	63	C	1346	NOD-Scid IL2r/J	Female	BV173 Cas9 sgMyc_1	1000000	day 7	2/10/2020	2020-12-05	2021-01-19	45		72	C	1361	NOD-Scid IL2r/J	Female	BV173 Cas9 sgMyc_1 + Dox	1000000	day 0	3/10/2020	2020-12-05	2021-01-17	43
12	A	904	NOD-Scid IL2r Jax	Female	BV173 Cas9 FgH1tUTR	1000000		14/02/2019	2019-05-03	2019-06-14	42		64	C	1353	NOD-Scid IL2r/J	Female	BV173 Cas9 sgMyc_1	1000000	day 7	8/10/2020	2020-12-05	2021-01-20	46		73	C	1362	NOD-Scid IL2r/J	Female	BV173 Cas9 sgMyc_1 + Dox	1000000	day 0	4/10/2020	2020-12-05	2021-01-19	45
13	A	905	NOD-Scid IL2r Jax	Female	BV173 Cas9 FgH1tUTR	1000000		13/02/2019	2019-05-03	2019-06-11	39		65	C	1354	NOD-Scid IL2r/J	Female	BV173 Cas9 sgMyc_1	1000000	day 7	8/10/2020	2020-12-05	2021-01-18	44		74	C	1363	NOD-Scid IL2r/J	Female	BV173 Cas9 sgMyc_1 + Dox	1000000	day 0	4/10/2020	2020-12-05	2021-01-21	47
14	A	906	NOD-Scid IL2r Jax	Female	BV173 Cas9 FgH1tUTR	1000000		13/02/2019	2019-05-03	2019-06-11	39		66	C	1355	NOD-Scid IL2r/J	Female	BV173 Cas9 sgMyc_1	1000000	day 7	8/10/2020	2020-12-05	2021-01-21	47		75	C	1364	NOD-Scid IL2r/J	Female	BV173 Cas9 sgMyc_1 + Dox	1000000	day 0	4/10/2020	2020-12-05	2021-01-21	47	n=6
39	B	1029	NOD-Scid IL2r Jax	Female	BV173 Cas9 FgH1tUTR	1000000		2019-05-29	2019-08-02	2019-09-11	40		67	C	1356	NOD-Scid IL2r/J	Female	BV173 Cas9 sgMyc_1	1000000	day 7	8/10/2020	2020-12-05	2021-01-26	52		19	A	907	NOD-Scid IL2r Jax	Female	BV173 Cas9 FgH1tUTR + Dox	1000000	day 0	13/02/2019	2019-05-03	2019-06-17	45
40	B	1030	NOD-Scid IL2r Jax	Female	BV173 Cas9 FgH1tUTR	1000000		2019-05-29	2019-08-02	2019-09-11	40		68	C	1357	NOD-Scid IL2r/J	Female	BV173 Cas9 sgMyc_1	1000000	day 7	8/10/2020	2020-12-05	2021-01-21	47		20	A	908	NOD-Scid IL2r Jax	Female	BV173 Cas9 FgH1tUTR + Dox	1000000	day 0	13/02/2019	2019-05-03	2019-06-14	42
41	B	1031	NOD-Scid IL2r Jax	Female	BV173 Cas9 FgH1tUTR	1000000		2019-05-29	2019-08-02	2019-09-10	39		69	C	1358	NOD-Scid IL2r/J	Female	BV173 Cas9 sgMyc_1	1000000	day 7	8/10/2020	2020-12-05	2021-01-21	47	n=9	21	A	909	NOD-Scid IL2r Jax	Female	BV173 Cas9 FgH1tUTR + Dox	1000000	day 0	13/02/2019	2019-05-03	2019-06-17	45
42	B	1032	NOD-Scid IL2r Jax	Female	BV173 Cas9 FgH1tUTR	1000000		2019-05-29	2019-08-02	2019-09-10	39		15	A	900	NOD-Scid IL2r Jax	Female	BV173 Cas9 FgH1tUTR	1000000	day 7	14/02/2019	2019-05-03	2019-06-11	39		22	A	910	NOD-Scid IL2r Jax	Female	BV173 Cas9 FgH1tUTR + Dox	1000000	day 0	13/02/2019	2019-05-03	2019-06-14	42
76	C	1330	NOD-Scid IL2r/J	Female	BV173 Cas9 FgH1tUTR	1000000		30/09/2020	2020-12-05	2021-01-14	40		16	A	901	NOD-Scid IL2r Jax	Female	BV173 Cas9 FgH1tUTR	1000000	day 7	14/02/2019	2019-05-03	2019-06-14	42		49	B	1011	NOD-Scid IL2r Jax	Female	BV173 Cas9 FgH1tUTR + Dox	1000000	day 0	2019-05-26	2019-08-02	2019-09-11	40
77	C	1331	NOD-Scid IL2r/J	Female	BV173 Cas9 FgH1tUTR	1000000		28/09/2020	2020-12-05	2021-01-14	40		17	A	902	NOD-Scid IL2r Jax	Female	BV173 Cas9 FgH1tUTR	1000000	day 7	14/02/2019	2019-05-03	2019-06-11	39		50	B	1012	NOD-Scid IL2r Jax	Female	BV173 Cas9 FgH1tUTR + Dox	1000000	day 0	2019-05-26	2019-08-02	2019-09-11	40
78	C	1332	NOD-Scid IL2r/J	Female	BV173 Cas9 FgH1tUTR	1000000		28/09/2020	2020-12-05	2021-01-11	37		18	A	903	NOD-Scid IL2r Jax	Female	BV173 Cas9 FgH1tUTR	1000000	day 7	14/02/2019	2019-05-03	2019-06-14	42		51	B	1013	NOD-Scid IL2r Jax	Female	BV173 Cas9 FgH1tUTR + Dox	1000000	day 0	2019-05-26	2019-08-02	2019-09-12	x	censored
79	C	1333	NOD-Scid IL2r/J	Female	BV173 Cas9 FgH1tUTR	1000000		28/09/2020	2020-12-05	2021-01-11	37		43	B	1023	NOD-Scid IL2r Jax	Female	BV173 Cas9 FgH1tUTR	1000000	day 7	2019-05-29	2019-08-02	2019-09-03	32		52	B	1014	NOD-Scid IL2r Jax	Female	BV173 Cas9 FgH1tUTR + Dox	1000000	day 0	2019-05-26	2019-08-02	2019-09-14	43
80	C	1334	NOD-Scid IL2r/J	Female	BV173 Cas9 FgH1tUTR	1000000		28/09/2020	2020-12-05	2021-01-12	38		44	B	1024	NOD-Scid IL2r Jax	Female	BV173 Cas9 FgH1tUTR	1000000	day 7	2019-05-29	2019-08-02	2019-09-12	41		53	B	1015	NOD-Scid IL2r Jax	Female	BV173 Cas9 FgH1tUTR + Dox	1000000	day 0	2019-05-26	2019-08-02	2019-09-13	42
81	C	1335	NOD-Scid IL2r/J	Female	BV173 Cas9 FgH1tUTR	1000000		28/09/2020	2020-12-05	2021-01-14	40		45	B	1025	NOD-Scid IL2r Jax	Female	BV173 Cas9 FgH1tUTR	1000000	day 7	2019-05-29	2019-08-02	2019-09-12	41		54	B	1016	NOD-Scid IL2r Jax	Female	BV173 Cas9 FgH1tUTR + Dox	1000000	day 0	2019-05-26	2019-08-02	2019-09-14	43
82	C	1336	NOD-Scid IL2r/J	Female	BV173 Cas9 FgH1tUTR	1000000		28/09/2020	2020-12-05	2021-01-13	39	n=14	46	B	1026	NOD-Scid IL2r Jax	Female	BV173 Cas9 FgH1tUTR	1000000	day 7	2019-05-29	2019-08-02	2019-09-09	38		92	C	1365	NOD-Scid IL2r/J	Female	BV173 Cas9 FgH1tUTR + Dox	1000000	day 0	7/10/2020	2020-12-05	2021-01-13	39
													47	B	1027	NOD-Scid IL2r Jax	Female	BV173 Cas9 FgH1tUTR	1000000	day 7	2019-05-29	2019-08-02	2019-09-09	38		93	C	1366	NOD-Scid IL2r/J	Female	BV173 Cas9 FgH1tUTR + Dox	1000000	day 0	7/10/2020	2020-12-05	2021-01-11	37
													48	B	1028	NOD-Scid IL2r Jax	Female	BV173 Cas9 FgH1tUTR	1000000	day 7	2019-05-29	2019-08-02	2019-09-12	41		94	C	1367	NOD-Scid IL2r/J	Female	BV173 Cas9 FgH1tUTR + Dox	1000000	day 0	7/10/2020	2020-12-05	2021-01-14	40
													83	C	1327	NOD-Scid IL2r/J	Female	BV173 Cas9 FgH1tUTR	1000000	day 7	26/09/2020	2020-12-05	2021-01-12	38		95	C	1368	NOD-Scid IL2r/J	Female	BV173 Cas9 FgH1tUTR + Dox	1000000	day 0	7/10/2020	2020-12-05	2021-01-11	37
													84	C	1328	NOD-Scid IL2r/J	Female	BV173 Cas9 FgH1tUTR	1000000	day 7	26/09/2020	2020-12-05	2021-01-12	38		96	C	1369	NOD-Scid IL2r/J	Female	BV173 Cas9 FgH1tUTR + Dox	1000000	day 0	8/10/2020	2020-12-05	2021-01-12	38
													85	C	1329	NOD-Scid IL2r/J	Female	BV173 Cas9 FgH1tUTR	1000000	day 7	28/09/2020	2020-12-05	2021-01-13	39		97	C	1370	NOD-Scid IL2r/J	Female	BV173 Cas9 FgH1tUTR + Dox	1000000	day 0	8/10/2020	2020-12-05	2021-01-12	38	n=15
													86	C	1337	NOD-Scid IL2r/J	Female	BV173 Cas9 FgH1tUTR	1000000	day 7	28/09/2020	2020-12-05	2021-01-12	38
													87	C	1338	NOD-Scid IL2r/J	Female	BV173 Cas9 FgH1tUTR	1000000	day 7	28/09/2020	2020-12-05	2021-01-12	38
													88	C	1339	NOD-Scid IL2r/J	Female	BV173 Cas9 FgH1tUTR	1000000	day 7	30/09/2020	2020-12-05	2021-01-11	37
													89	C	1340	NOD-Scid IL2r/J	Female	BV173 Cas9 FgH1tUTR	1000000	day 7	30/09/2020	2020-12-05	2021-01-11	37
													90	C	1341	NOD-Scid IL2r/J	Female	BV173 Cas9 FgH1tUTR	1000000	day 7	30/09/2020	2020-12-05	2021-01-12	38
													91	C	1342	NOD-Scid IL2r/J	Female	BV173 Cas9 FgH1tUTR	1000000	day 7	30/09/2020	2020-12-05	2021-01-14	40	n=19

[truncated: 13 more sheets: Figure 5a, Figure 5d, Figure 6a, Figure 6b, Sup Figure 1a, Sup Figure 1c, Sup Figure 1d, Sup Figure 1e, Sup Figure 2c, Sub Figure 3a, Sup Figure 3e, Sup Figure 3g, Sup Figure 5b]
